# Supplementary material for: Metabolites Potentially Determine the High Antioxidant Properties of Limosilactobacillus fermentum U-21
Source: BioTech (Basel). 2023 May 17;12(2):39. doi: 10.3390/biotech12020039 (PMC10204573; doi:10.3390/biotech12020039)
Supplement: Supplementary file 1 [file biotech-12-00039-s001.zip › Supplementary.xlsx]

## Sheet: 456BM
Sample	Name	R.T. (s)	Peak S/N	Area	1st Dimension Time (s)	2nd Dimension Time (s)	Formula	Observed Ion m/z
05:03:00	1,2-Bis(4-methoxyphenyl)ethane-1,2-diamine	350, 3.895	59	992553	350	3.895	C16H20N2O2	136
MeOH:3	1H-Tetrazole-1,5-diamine	350, 2.151	20	51420	350	2.151	CH4N6	48
05:03:00	2,3-Dihydroindole-2-one, 5-methoxy-1,3-dimethyl-3-(dimethylamino)methyl	350, 3.052	26	1574542	350	3.052	C14H20N2O2	60
5	2,3-Dihydroindole-2-one, 5-methoxy-1,3-dimethyl-3-(dimethylamino)methyl	350, 1.939	17	868196	350	1.939	C14H20N2O2	67
MeOH:4	2-Butanone, 1-(acetyloxy)-	350, 1.681	119	9144413	350	1.681	C6H10O3	57
MeOH:2	2H-Tetrazole, 2-methyl-	350, 1.755	12	619996	350	1.755	C2H4N4	56
06:02:00	4,4'-Bitriazolyl	350, 3.900	102	1517518	350	3.9	C4H4N6	136
Blank:3	Acetamide, 2-[bis(2-cyanoethyl)amino]-N-(4-nitrophenyl)-	350, 3.905	52	256280	350	3.905	C14H15N5O3	224
MeOH:3	Acetyl valeryl	350, 1.732	62	1805129	350	1.732	C7H12O2	85
MeOH:2	Decane	350, 3.907	84	295830	350	3.907	C10H22	113
MeOH:3	Decane	350, 3.910	156	315037	350	3.91	C10H22	142
MeOH:4	Decane	350, 3.911	143	257165	350	3.911	C10H22	142
04:03:00	Etilefrine	350, 3.608	16	533962	350	3.608	C10H15NO2	181
05:03:00	Etilefrine	350, 1.879	38	2409501	350	1.879	C10H15NO2	160
5	Etilefrine	350, 3.541	11	316798	350	3.541	C10H15NO2	165
05:02:00	Methylsulphonamide, N-ethyl-N-decyl-	350, 3.897	110	1561854	350	3.897	C13H29NO2S	234
04:03:00	N-Dimethylaminomethyl-tert.-butyl-isopropylphosphine	350, 1.983	14	423513	350	1.983	C10H24NP	221
MeOH:2	Propanoic acid, anhydride	350, 2.902	30	54661	350	2.902	C6H10O3	75
04:03:00	(+-)-4-Hydroxy-alpha-(1-(methylamino)ethyl)benzyl alcohol	354, 2.898	70	3695520	354	2.898	C10H15NO2	192
5	(Z)-3-Methyl-4-(1-methoxycyclohexyl)-2-butenyltrimethylsilane	354, 2.726	116	388308	354	2.726	C15H30OSi	128
4	(Z)-5-Methoxy-3,5-dimethyl-2-hexenyltrimethylsilane	354, 0.606	12	32285	354	0.606	C12H26OSi	236
4	1,2-Bis(4-methoxyphenyl)ethane-1,2-diamine	354, 1.836	91	337685	354	1.836	C16H20N2O2	224
06:03:00	1,3-Dioxolane, 2-hexyl-	354, 0.816	12	1554510	354	0.816	C9H18O2	201
05:02:00	2,3-Dihydroindole-2-one, 5-methoxy-1,3-dimethyl-3-(dimethylamino)methyl	354, 0.116	88	18128321	354	0.116	C14H20N2O2	205
06:02:00	2,3-Dihydroindole-2-one, 5-methoxy-1,3-dimethyl-3-(dimethylamino)methyl	354, 0.116	95	14092018	354	0.116	C14H20N2O2	175
06:03:00	2,3-Dihydroindole-2-one, 5-methoxy-1,3-dimethyl-3-(dimethylamino)methyl	354, 0.115	101	18351054	354	0.115	C14H20N2O2	175
6	2,3-Dihydroindole-2-one, 5-methoxy-1,3-dimethyl-3-(dimethylamino)methyl	354, 2.026	126	14766419	354	2.026	C14H20N2O2	175
6	2,3-Dihydroindole-2-one, 5-methoxy-1,3-dimethyl-3-(dimethylamino)methyl	354, 0.115	67	14162337	354	0.115	C14H20N2O2	160
Blank:3	2,3-Dihydroindole-2-one, 5-methoxy-1,3-dimethyl-3-(dimethylamino)methyl	354, 1.523	27	293819	354	1.523	C14H20N2O2	131
04:02:00	2-Pyridinecarboxylic acid	354, 3.744	35	2183941	354	3.744	C6H5NO2	79
05:03:00	2-Pyridinecarboxylic acid	354, 3.738	30	2190902	354	3.738	C6H5NO2	79
06:02:00	2-Pyridinecarboxylic acid	354, 1.689	37	414497	354	1.689	C6H5NO2	82
5	2-Pyridinecarboxylic acid	354, 3.743	15	497184	354	3.743	C6H5NO2	79
05:02:00	6-exo-Methylbicyclo[2.2.1]hept-2-ene-5-endo-carboxylic acid	354, 0.435	16	29410	354	0.435	C9H12O2	130
06:02:00	Acetamide, 2,2,2-trifluoro-N-methyl-	354, 1.530	10	239283	354	1.53	C3H4F3NO	127
MeOH:4	Cyclotetrasiloxane, octamethyl-	354, 3.767	36	1539277	354	3.767	C8H24O4Si4	284
MeOH:4	Cyclotetrasiloxane, octamethyl-	354, 1.611	37	1314955	354	1.611	C8H24O4Si4	283
04:03:00	Ethylamine, 2-((p-bromo-a-methyl-a-phenylbenzyl)oxy)-N,N-dimethyl-	354, 3.585	27	772723	354	3.585	C18H22BrNO	154
05:02:00	Ethylamine, 2-((p-bromo-a-methyl-a-phenylbenzyl)oxy)-N,N-dimethyl-	354, 3.565	30	666594	354	3.565	C18H22BrNO	87
04:02:00	Etilefrine	354, 3.574	31	548836	354	3.574	C10H15NO2	127
4	Etilefrine	354, 3.560	11	323998	354	3.56	C10H15NO2	160
5	Etilefrine	354, 3.558	38	780598	354	3.558	C10H15NO2	127
6	Etilefrine	354, 3.555	17	372001	354	3.555	C10H15NO2	127
04:02:00	Methylsulphonamide, N-ethyl-N-decyl-	354, 1.836	97	371102	354	1.836	C13H29NO2S	224
06:03:00	Methylsulphonamide, N-ethyl-N-decyl-	354, 1.833	74	256668	354	1.833	C13H29NO2S	136
04:02:00	N,N-Dimethylglycine, TMS derivative	354, 2.028	219	38428531	354	2.028	C7H17NO2Si	175
04:02:00	N,N-Dimethylglycine, TMS derivative	354, 0.116	149	33914216	354	0.116	C7H17NO2Si	175
04:03:00	N,N-Dimethylglycine, TMS derivative	354, 2.028	280	42670886	354	2.028	C7H17NO2Si	175
04:03:00	N,N-Dimethylglycine, TMS derivative	354, 0.115	158	41378515	354	0.115	C7H17NO2Si	175
05:02:00	N,N-Dimethylglycine, TMS derivative	354, 2.027	132	18351226	354	2.027	C7H17NO2Si	175
05:03:00	N,N-Dimethylglycine, TMS derivative	354, 2.026	147	23002869	354	2.026	C7H17NO2Si	175
05:03:00	N,N-Dimethylglycine, TMS derivative	354, 0.115	97	19550287	354	0.115	C7H17NO2Si	175
06:02:00	N,N-Dimethylglycine, TMS derivative	354, 2.027	141	18388802	354	2.027	C7H17NO2Si	175
06:03:00	N,N-Dimethylglycine, TMS derivative	354, 2.026	181	24167513	354	2.026	C7H17NO2Si	175
4	N,N-Dimethylglycine, TMS derivative	354, 2.026	191	30416459	354	2.026	C7H17NO2Si	175
4	N,N-Dimethylglycine, TMS derivative	354, 0.115	129	29391371	354	0.115	C7H17NO2Si	175
5	N,N-Dimethylglycine, TMS derivative	354, 2.027	177	25448638	354	2.027	C7H17NO2Si	175
5	N,N-Dimethylglycine, TMS derivative	354, 0.115	103	24636329	354	0.115	C7H17NO2Si	175
MeOH:2	Oxalic acid, isobutyl pentyl ester	354, 1.841	18	91466	354	1.841	C11H20O4	71
04:03:00	Propionaldehyde, diethylhydrazone	354, 2.724	116	411115	354	2.724	C7H16N2	128
06:03:00	Propionaldehyde, diethylhydrazone	354, 2.726	112	392758	354	2.726	C7H16N2	128
04:02:00	Propylene glycol, 2TMS derivative	354, 1.736	515	50403041	354	1.736	C9H24O2Si2	206
04:02:00	Propylene glycol, 2TMS derivative	354, 3.884	2717	15515781	354	3.884	C9H24O2Si2	218
04:03:00	Propylene glycol, 2TMS derivative	354, 1.740	408	16262543	354	1.74	C9H24O2Si2	206
04:03:00	Propylene glycol, 2TMS derivative	354, 3.893	918	8977663	354	3.893	C9H24O2Si2	206
05:02:00	Propylene glycol, 2TMS derivative	354, 1.738	341	9141406	354	1.738	C9H24O2Si2	206
05:02:00	Propylene glycol, 2TMS derivative	354, 3.881	490	4405735	354	3.881	C9H24O2Si2	219
05:03:00	Propylene glycol, 2TMS derivative	354, 1.738	321	8642079	354	1.738	C9H24O2Si2	206
05:03:00	Propylene glycol, 2TMS derivative	354, 3.883	469	4191481	354	3.883	C9H24O2Si2	206
06:02:00	Propylene glycol, 2TMS derivative	354, 1.735	304	9267116	354	1.735	C9H24O2Si2	206
06:02:00	Propylene glycol, 2TMS derivative	354, 3.902	497	4213268	354	3.902	C9H24O2Si2	206
06:03:00	Propylene glycol, 2TMS derivative	354, 1.735	317	7886717	354	1.735	C9H24O2Si2	206
06:03:00	Propylene glycol, 2TMS derivative	354, 1.688	83	7011716	354	1.688	C9H24O2Si2	205
06:03:00	Propylene glycol, 2TMS derivative	354, 3.905	480	3860487	354	3.905	C9H24O2Si2	206
4	Propylene glycol, 2TMS derivative	354, 1.737	357	33624220	354	1.737	C9H24O2Si2	206
4	Propylene glycol, 2TMS derivative	354, 3.884	2305	13162165	354	3.884	C9H24O2Si2	219
5	Propylene glycol, 2TMS derivative	354, 1.741	393	5276003	354	1.741	C9H24O2Si2	206
5	Propylene glycol, 2TMS derivative	354, 3.885	691	3108564	354	3.885	C9H24O2Si2	206
6	Propylene glycol, 2TMS derivative	354, 1.734	341	16399332	354	1.734	C9H24O2Si2	206
6	Propylene glycol, 2TMS derivative	354, 3.909	983	4976282	354	3.909	C9H24O2Si2	218
4	Trimethyl(2-methyl-1-propenyl)silane	354, 2.719	204	458915	354	2.719	C7H16Si	128
Blank:3	Trimethyl(2-methyl-1-propenyl)silane	354, 2.722	100	325784	354	2.722	C7H16Si	128
04:03:00	1-(4-methoxyphenyl)-2-(piperidin-1-yl)pentan-1-one	357.999, 2.227	57	96377	357.999	2.227	C17H25NO2	214
04:02:00	1,2-Ethanediamine, N'-ethyl-N,N-dimethyl-	357.999, 0.104	18	369998	357.999	0.104	C6H16N2	59
04:02:00	1H-Pyrrole-2,5-dione	357.999, 3.295	179	5275582	357.999	3.295	C4H3NO2	97
04:03:00	1H-Pyrrole-2,5-dione	357.999, 3.299	167	6658914	357.999	3.299	C4H3NO2	97
05:02:00	1H-Pyrrole-2,5-dione	357.999, 3.302	58	844684	357.999	3.302	C4H3NO2	97
05:03:00	1H-Pyrrole-2,5-dione	357.999, 3.300	58	1095041	357.999	3.3	C4H3NO2	97
06:02:00	1H-Pyrrole-2,5-dione	357.999, 3.301	95	1145579	357.999	3.301	C4H3NO2	97
06:03:00	1H-Pyrrole-2,5-dione	357.999, 3.300	67	1463851	357.999	3.3	C4H3NO2	97
4	1H-Pyrrole-2,5-dione	357.999, 3.295	132	3910691	357.999	3.295	C4H3NO2	97
5	1H-Pyrrole-2,5-dione	357.999, 3.300	90	796643	357.999	3.3	C4H3NO2	97
6	1H-Pyrrole-2,5-dione	357.999, 3.313	51	776925	357.999	3.313	C4H3NO2	97
05:03:00	1-Propanamine, 3-dibenzo[b,e]thiepin-11(6H)-ylidene-N,N-dimethyl-, S-oxide	357.999, 1.510	22	287072	357.999	1.51	C19H21NOS	59
Blank:3	2,4-Pentadienenitrile	357.999, 3.739	18	675853	357.999	3.739	C5H5N	79
04:03:00	2-[3,5-Dichlorophenyl]-4-[[2-[dimethylamino]-1-methylethyl]amino]-6-[trichloromethyl]-S-triazine	357.999, 3.551	30	332628	357.999	3.551	C15H16Cl5N5	126
4	2-Pyridinecarboxylic acid	357.999, 3.737	18	1145541	357.999	3.737	C6H5NO2	79
5	2-Pyridinecarboxylic acid	357.999, 1.684	40	948131	357.999	1.684	C6H5NO2	161
6	2-Pyridinecarboxylic acid	357.999, 1.684	44	617210	357.999	1.684	C6H5NO2	79
05:03:00	4-Methoxy-6-morpholinomethyl-1,3,5-triazin-2-amine	357.999, 2.216	65	106639	357.999	2.216	C9H15N5O2	197
4	4-Methoxy-6-morpholinomethyl-1,3,5-triazin-2-amine	357.999, 2.266	41	126257	357.999	2.266	C9H15N5O2	197
5	4-Methoxy-6-morpholinomethyl-1,3,5-triazin-2-amine	357.999, 2.227	56	102704	357.999	2.227	C9H15N5O2	169
04:03:00	Acetamide, 2,2,2-trifluoro-N-methyl-	357.999, 1.522	21	293789	357.999	1.522	C3H4F3NO	127
5	Acetamide, 2,2,2-trifluoro-N-methyl-	357.999, 1.519	18	311400	357.999	1.519	C3H4F3NO	127
06:02:00	Alanine, N-methyl-n-propargyloxycarbonyl-, heptyl ester	357.999, 2.218	71	110701	357.999	2.218	C15H25NO4	140
Blank	Alanine, N-methyl-n-propargyloxycarbonyl-, hexyl ester	357.999, 2.215	45	71754	357.999	2.215	C14H23NO4	140
MeOH:4	Cyclotetrasiloxane, octamethyl-	357.999, 3.968	52	2324733	357.999	3.968	C8H24O4Si4	283
04:02:00	Ethanol, tert-butyldimethylsilyl ether	357.999, 2.105	241	6279640	357.999	2.105	C8H20OSi	161
04:03:00	Ethanol, tert-butyldimethylsilyl ether	357.999, 2.105	124	1610398	357.999	2.105	C8H20OSi	157
05:02:00	Ethanol, tert-butyldimethylsilyl ether	357.999, 2.103	134	2658160	357.999	2.103	C8H20OSi	161
06:02:00	Ethanol, tert-butyldimethylsilyl ether	357.999, 2.102	213	4254389	357.999	2.102	C8H20OSi	161
06:03:00	Ethanol, tert-butyldimethylsilyl ether	357.999, 2.103	139	3157467	357.999	2.103	C8H20OSi	161
5	Ethanol, tert-butyldimethylsilyl ether	357.999, 2.104	120	1243388	357.999	2.104	C8H20OSi	161
Blank	Ethanol, tert-butyldimethylsilyl ether	357.999, 2.103	90	1334735	357.999	2.103	C8H20OSi	147
Blank:2	Ethanol, tert-butyldimethylsilyl ether	357.999, 2.100	239	3694879	357.999	2.1	C8H20OSi	161
5	Ethylamine, 2-((p-bromo-a-methyl-a-phenylbenzyl)oxy)-N,N-dimethyl-	357.999, 1.192	27	1311931	357.999	1.192	C18H22BrNO	89
05:02:00	Etilefrine	357.999, 1.282	18	248143	357.999	1.282	C10H15NO2	200
05:03:00	Formic acid, TBDMS derivative	357.999, 2.106	141	2997015	357.999	2.106	C7H16O2Si	161
4	Formic acid, TBDMS derivative	357.999, 2.103	132	2757879	357.999	2.103	C7H16O2Si	161
6	Formic acid, TMS derivative	357.999, 2.104	294	5233371	357.999	2.104	C4H10O2Si	115
Blank:3	Formic acid, TMS derivative	357.999, 2.105	143	1475470	357.999	2.105	C4H10O2Si	115
06:03:00	Hordenin trifluoroacetate	357.999, 3.557	22	758048	357.999	3.557	C12H14F3NO2	234
6	Iron, tetracarbonyl(pyridine)-, (tb-5-12)-	357.999, 3.738	32	1766338	357.999	3.738	C9H5FeNO4	111
Blank:3	Phthalic acid, 3,5-dimethylphenyl 4-methoxyphenyl ester	357.999, 1.741	60	222308	357.999	1.741	C23H20O5	255
Blank:2	Semioxamazide	357.999, 1.377	13	147455	357.999	1.377	C2H5N3O2	103
4	(+-)-4-Hydroxy-alpha-(1-(methylamino)ethyl)benzyl alcohol	361.999, 2.976	34	382647	361.999	2.976	C10H15NO2	125
4	(Z)-5-Methoxy-3,5-dimethyl-2-hexenyltrimethylsilane	361.999, 3.451	30	2140123	361.999	3.451	C12H26OSi	148
05:02:00	1,2-Bis(4-methoxyphenyl)ethane-1,2-diamine	361.999, 0.096	17	84701	361.999	0.096	C16H20N2O2	136
Blank	1-Pentene, 4,4-dimethyl-1,3-diphenyl-1-(trimethylsilyloxy)-	361.999, 1.611	15	259702	361.999	1.611	C22H30OSi	283
06:03:00	2,3-Dihydroindole-2-one, 5-methoxy-1,3-dimethyl-3-(dimethylamino)methyl	361.999, 0.197	67	4232711	361.999	0.197	C14H20N2O2	160
06:02:00	2-[3,5-Dichlorophenyl]-4-[[2-[dimethylamino]-1-methylethyl]amino]-6-[trichloromethyl]-S-triazine	361.999, 1.507	20	490294	361.999	1.507	C15H16Cl5N5	69
04:02:00	2-Butanol, 3,3-dimethyl-4-dimethylamino-2-phenyl-	361.999, 3.076	22	836330	361.999	3.076	C14H23NO	184
04:03:00	2-Methyl-1,2-propanediamine	361.999, 2.974	24	1769271	361.999	2.974	C4H12N2	58
04:03:00	2-Pyridinecarboxylic acid	361.999, 1.680	49	1044869	361.999	1.68	C6H5NO2	88
06:02:00	2-Pyridinecarboxylic acid	361.999, 3.736	32	1588219	361.999	3.736	C6H5NO2	96
04:03:00	4,4'-Bitriazolyl	361.999, 2.057	29	120235	361.999	2.057	C4H4N6	136
05:02:00	Acetamide, 2,2,2-trifluoro-N-methyl-	361.999, 3.554	28	424237	361.999	3.554	C3H4F3NO	127
Blank:3	Acetamide, 2,2,2-trifluoro-N-methyl-	361.999, 1.513	32	440436	361.999	1.513	C3H4F3NO	127
05:03:00	Benzonitrile	361.999, 0.316	173	989573	361.999	0.316	C7H5N	103
06:02:00	Benzonitrile	361.999, 0.339	88	987607	361.999	0.339	C7H5N	103
04:02:00	Ethanol, tert-butyldimethylsilyl ether	361.999, 0.310	187	1150615	361.999	0.31	C8H20OSi	157
05:02:00	Ethanol, tert-butyldimethylsilyl ether	361.999, 0.314	170	1009807	361.999	0.314	C8H20OSi	105
06:03:00	Ethanol, tert-butyldimethylsilyl ether	361.999, 0.348	168	967275	361.999	0.348	C8H20OSi	105
4	Ethanol, tert-butyldimethylsilyl ether	361.999, 0.320	175	1105570	361.999	0.32	C8H20OSi	115
Blank:2	Ethanol, tert-butyldimethylsilyl ether	361.999, 0.343	161	928572	361.999	0.343	C8H20OSi	104
06:02:00	Etilefrine	361.999, 0.191	47	4849605	361.999	0.191	C10H15NO2	160
05:03:00	Hordenin trifluoroacetate	361.999, 3.087	14	344181	361.999	3.087	C12H14F3NO2	216
06:02:00	Hordenin trifluoroacetate	361.999, 3.550	34	333915	361.999	3.55	C12H14F3NO2	69
04:02:00	L-Alanine, N-methyl-	361.999, 3.005	16	104431	361.999	3.005	C4H9NO2	66
04:02:00	Methoxyamine, TMS derivative	361.999, 3.452	21	3188800	361.999	3.452	C4H13NOSi	119
04:03:00	Methoxyamine, TMS derivative	361.999, 3.416	42	7664124	361.999	3.416	C4H13NOSi	119
05:02:00	(Z)-5-Methoxy-3,5-dimethyl-2-hexenyltrimethylsilane	365.999, 2.402	47	504643	365.999	2.402	C12H26OSi	200
04:03:00	1,2-Benzenediol, O,O'-(3-methylbut-2-enoyl)-O'-methoxyacetyl-	365.999, 3.431	97	490348	365.999	3.431	C14H16O5	154
6	1,3-Dioxolane, 2-butyl-	365.999, 1.847	27	334291	365.999	1.847	C7H14O2	202
5	1,3-Dioxolane, 2-heptyl-	365.999, 2.406	31	521921	365.999	2.406	C10H20O2	74
06:02:00	1,3-Dioxolane-2-methanol	365.999, 1.849	17	198799	365.999	1.849	C4H8O3	112
04:03:00	1,4-Methano-2H-cyclopent[d]oxepin-2,5(4H)-dione, 6-[(dimethylamino)methyl]hexahydro-8a-hydroxy-5a-methyl-9-(1-methylethyl)-, [1R-(1a,4a,5aa,6ß,8aa,9S*)]-	365.999, 0.255	83	8028318	365.999	0.255	C17H27NO4	238
06:03:00	1,4-Methano-2H-cyclopent[d]oxepin-2,5(4H)-dione, 6-[(dimethylamino)methyl]hexahydro-8a-hydroxy-5a-methyl-9-(1-methylethyl)-, [1R-(1a,4a,5aa,6ß,8aa,9S*)]-	365.999, 0.292	42	4245855	365.999	0.292	C17H27NO4	160
MeOH:2	1-[2,4-Bis(trimethylsiloxy)phenyl]-2-[(4-trimethylsiloxy)phenyl]propan-1-one	365.999, 1.598	26	399925	365.999	1.598	C24H38O4Si3	283
05:02:00	1H-Pyrrole-2,5-dione	365.999, 3.258	43	282269	365.999	3.258	C4H3NO2	97
5	1H-Pyrrole-2,5-dione	365.999, 3.257	61	1835362	365.999	3.257	C4H3NO2	97
06:02:00	2-[3,5-Dichlorophenyl]-4-[[2-[dimethylamino]-1-methylethyl]amino]-6-[trichloromethyl]-S-triazine	365.999, 1.515	29	757984	365.999	1.515	C15H16Cl5N5	69
05:03:00	2-Methoxy-1,3-dioxolane	365.999, 0.820	13	2448625	365.999	0.82	C4H8O3	73
04:03:00	2-Pyridinecarboxylic acid	365.999, 3.728	23	2244270	365.999	3.728	C6H5NO2	79
6	2-Pyridinecarboxylic acid	365.999, 3.735	19	549878	365.999	3.735	C6H5NO2	80
Blank:2	2-Pyridinecarboxylic acid	365.999, 3.739	25	3099607	365.999	3.739	C6H5NO2	79
04:02:00	3-Methyl-2-butenoic acid, cyclobutyl ester	365.999, 3.440	58	165636	365.999	3.44	C9H14O2	134
06:02:00	Acetamide, 2,2,2-trifluoro-N-methyl-	365.999, 1.505	10	358995	365.999	1.505	C3H4F3NO	127
MeOH:4	Cyclotetrasiloxane, octamethyl-	365.999, 0.296	68	3629514	365.999	0.296	C8H24O4Si4	283
04:02:00	Ethylamine, 2-((p-bromo-a-methyl-a-phenylbenzyl)oxy)-N,N-dimethyl-	365.999, 0.254	82	8996711	365.999	0.254	C18H22BrNO	160
05:03:00	Ethylamine, 2-((p-bromo-a-methyl-a-phenylbenzyl)oxy)-N,N-dimethyl-	365.999, 0.240	52	3534214	365.999	0.24	C18H22BrNO	238
06:02:00	Ethylamine, 2-((p-bromo-a-methyl-a-phenylbenzyl)oxy)-N,N-dimethyl-	365.999, 3.574	26	362772	365.999	3.574	C18H22BrNO	237
04:02:00	Methoxyamine, TMS derivative	365.999, 0.891	180	19894259	365.999	0.891	C4H13NOSi	119
04:02:00	Methoxyamine, TMS derivative	365.999, 2.399	454	5731401	365.999	2.399	C4H13NOSi	119
04:03:00	Methoxyamine, TMS derivative	365.999, 0.871	95	6731789	365.999	0.871	C4H13NOSi	119
04:03:00	Methoxyamine, TMS derivative	365.999, 2.404	315	3510180	365.999	2.404	C4H13NOSi	119
06:02:00	Methoxyamine, TMS derivative	365.999, 2.393	58	819688	365.999	2.393	C4H13NOSi	119
06:03:00	Methoxyamine, TMS derivative	365.999, 2.400	77	1071006	365.999	2.4	C4H13NOSi	119
4	Methoxyamine, TMS derivative	365.999, 2.401	178	2195769	365.999	2.401	C4H13NOSi	119
MeOH:3	N-(Trifluoroacetyl)-N,O,O',O''-tetrakis(trimethylsilyl)norepinephrine	365.999, 1.921	134	3592553	365.999	1.921	C22H42F3NO4Si4	357
05:03:00	Silanamine, N,N'-methanetetraylbis[1,1,1-trimethyl-	365.999, 1.702	67	154709	365.999	1.702	C7H18N2Si2	173
5	Silanamine, N,N'-methanetetraylbis[1,1,1-trimethyl-	365.999, 1.705	70	107512	365.999	1.705	C7H18N2Si2	173
04:02:00	Silicic acid, diethyl bis(trimethylsilyl) ester	365.999, 1.624	275	3682683	365.999	1.624	C10H28O4Si3	285
04:03:00	Silicic acid, diethyl bis(trimethylsilyl) ester	365.999, 1.623	266	2809361	365.999	1.623	C10H28O4Si3	285
05:02:00	Silicic acid, diethyl bis(trimethylsilyl) ester	365.999, 1.623	334	3346152	365.999	1.623	C10H28O4Si3	284
05:03:00	Silicic acid, diethyl bis(trimethylsilyl) ester	365.999, 1.623	329	3217671	365.999	1.623	C10H28O4Si3	285
06:02:00	Silicic acid, diethyl bis(trimethylsilyl) ester	365.999, 1.628	351	3424858	365.999	1.628	C10H28O4Si3	284
06:03:00	Silicic acid, diethyl bis(trimethylsilyl) ester	365.999, 1.628	333	3270819	365.999	1.628	C10H28O4Si3	285
4	Silicic acid, diethyl bis(trimethylsilyl) ester	365.999, 1.621	286	3512420	365.999	1.621	C10H28O4Si3	284
5	Silicic acid, diethyl bis(trimethylsilyl) ester	365.999, 1.622	318	2866805	365.999	1.622	C10H28O4Si3	284
6	Silicic acid, diethyl bis(trimethylsilyl) ester	365.999, 1.630	333	3731294	365.999	1.63	C10H28O4Si3	285
Blank	Silicic acid, diethyl bis(trimethylsilyl) ester	365.999, 1.625	290	2384545	365.999	1.625	C10H28O4Si3	284
Blank:2	Silicic acid, diethyl bis(trimethylsilyl) ester	365.999, 1.628	399	3557771	365.999	1.628	C10H28O4Si3	284
Blank:3	Silicic acid, diethyl bis(trimethylsilyl) ester	365.999, 1.622	373	3022844	365.999	1.622	C10H28O4Si3	285
5	Trimebutine	365.999, 0.323	76	4788403	365.999	0.323	C22H29NO5	160
05:03:00	Trimethylsilylmethanol	365.999, 2.403	63	868251	365.999	2.403	C4H12OSi	104
5	1,2-Bis(4-methoxyphenyl)ethane-1,2-diamine	369.999, 2.033	123	884745	369.999	2.033	C16H20N2O2	224
05:02:00	2-Pyridinecarboxylic acid	369.999, 3.738	44	24691175	369.999	3.738	C6H5NO2	79
04:03:00	4-((5-Ethenyl-1-azabicyclo(2,2,2)octan-2-yl)oxymethyl)-6-methoxy-quinoline	369.999, 2.032	126	1014389	369.999	2.032	C20H24N2O2	224
06:02:00	Acetamide, 2,2,2-trifluoro-N-methyl-	369.999, 3.561	24	355536	369.999	3.561	C3H4F3NO	127
Blank:2	Acetamide, 2,2,2-trifluoro-N-methyl-	369.999, 3.566	24	385451	369.999	3.566	C3H4F3NO	127
Blank:3	Cyclotetrasiloxane, octamethyl-	369.999, 1.621	23	351448	369.999	1.621	C8H24O4Si4	283
04:02:00	Ethylamine, 2-((p-bromo-a-methyl-a-phenylbenzyl)oxy)-N,N-dimethyl-	369.999, 2.982	25	946981	369.999	2.982	C18H22BrNO	61
5	Etilefrine	369.999, 3.561	31	748378	369.999	3.561	C10H15NO2	216
05:02:00	Methylsulphonamide, N-ethyl-N-decyl-	369.999, 2.027	139	659015	369.999	2.027	C13H29NO2S	224
05:03:00	Methylsulphonamide, N-ethyl-N-decyl-	369.999, 2.034	140	1412725	369.999	2.034	C13H29NO2S	224
MeOH:4	N-(Trifluoroacetyl)-N,O,O',O''-tetrakis(trimethylsilyl)norepinephrine	369.999, 1.908	46	298386	369.999	1.908	C22H42F3NO4Si4	357
04:02:00	Quinine, tert-Butyldimethylsilyl ether	369.999, 2.030	173	1799939	369.999	2.03	C26H38N2O2Si	224
06:02:00	Quinine, tert-Butyldimethylsilyl ether	369.999, 2.042	117	1105150	369.999	2.042	C26H38N2O2Si	224
06:03:00	Quinine, tert-Butyldimethylsilyl ether	369.999, 2.041	138	1046399	369.999	2.041	C26H38N2O2Si	224
6	Quinine, tert-Butyldimethylsilyl ether	369.999, 2.041	163	1830019	369.999	2.041	C26H38N2O2Si	224
Blank:2	Quinine, tert-Butyldimethylsilyl ether	369.999, 2.042	163	1656260	369.999	2.042	C26H38N2O2Si	224
Blank:3	Quinine, tert-Butyldimethylsilyl ether	369.999, 2.035	142	2072451	369.999	2.035	C26H38N2O2Si	224
04:02:00	Silanamine, N,N'-methanetetraylbis[1,1,1-trimethyl-	369.999, 1.705	60	94675	369.999	1.705	C7H18N2Si2	172
04:03:00	Trimebutine	369.999, 0.378	74	6551302	369.999	0.378	C22H29NO5	160
06:03:00	1H-Pyrrole-2,5-dione	373.998, 3.196	45	230923	373.998	3.196	C4H3NO2	97
05:03:00	2-Hydroxy-3-[2-dimethylaminoethyl]-5-tert-butylbiphenyl	373.998, 0.555	11	224604	373.998	0.555	C20H27NO	157
05:03:00	2-Pyridinecarboxylic acid	373.998, 3.729	26	1088790	373.998	3.729	C6H5NO2	80
05:03:00	4-((5-Ethenyl-1-azabicyclo(2,2,2)octan-2-yl)oxymethyl)-6-methoxy-quinoline	373.998, 1.775	66	203691	373.998	1.775	C20H24N2O2	224
MeOH:4	4-tert-Octylphenol, TMS derivative	373.998, 1.443	13	680662	373.998	1.443	C17H30OSi	209
04:02:00	Acetamide, 2,2,2-trifluoro-N-methyl-	373.998, 1.500	43	2299980	373.998	1.5	C3H4F3NO	127
04:02:00	Acetamide, 2,2,2-trifluoro-N-methyl-	373.998, 3.561	30	452981	373.998	3.561	C3H4F3NO	127
05:02:00	Boron, trihydro(pyridine)-, (T-4)-	373.998, 1.668	61	3512393	373.998	1.668	C5H8BN	80
05:02:00	Ethylamine, 2-((p-bromo-a-methyl-a-phenylbenzyl)oxy)-N,N-dimethyl-	373.998, 0.532	30	1623248	373.998	0.532	C18H22BrNO	58
04:02:00	Etilefrine	373.998, 0.473	57	4515043	373.998	0.473	C10H15NO2	155
05:02:00	Quinine, tert-Butyldimethylsilyl ether	373.998, 2.028	162	397895	373.998	2.028	C26H38N2O2Si	224
4	Quinine, tert-Butyldimethylsilyl ether	373.998, 2.028	178	1879692	373.998	2.028	C26H38N2O2Si	224
04:02:00	Silanamine, N,N'-methanetetraylbis[1,1,1-trimethyl-	373.998, 1.701	49	265854	373.998	1.701	C7H18N2Si2	173
4	Silanamine, N,N'-methanetetraylbis[1,1,1-trimethyl-	373.998, 1.695	73	117107	373.998	1.695	C7H18N2Si2	173
04:03:00	Trimebutine	373.998, 0.531	87	4582130	373.998	0.531	C22H29NO5	160
06:03:00	Vinylbital	373.998, 3.386	40	73899	373.998	3.386	C11H16N2O3	154
05:02:00	1,2-Bis(4-methoxyphenyl)ethane-1,2-diamine	377.998, 1.769	104	526506	377.998	1.769	C16H20N2O2	224
06:03:00	1,2-Bis(4-methoxyphenyl)ethane-1,2-diamine	377.998, 1.776	117	252007	377.998	1.776	C16H20N2O2	224
4	1,2-Bis(4-methoxyphenyl)ethane-1,2-diamine	377.998, 1.768	132	607146	377.998	1.768	C16H20N2O2	170
5	1,2-Bis(4-methoxyphenyl)ethane-1,2-diamine	377.998, 1.770	114	416054	377.998	1.77	C16H20N2O2	224
5	1,3-Bis(trimethylsilyl)propene	377.998, 2.618	129	290935	377.998	2.618	C9H22Si2	142
04:03:00	1-[2,4-Bis(trimethylsiloxy)phenyl]-2-[(4-trimethylsiloxy)phenyl]propan-1-one	377.998, 1.595	15	366672	377.998	1.595	C24H38O4Si3	283
05:02:00	1-[2,4-Bis(trimethylsiloxy)phenyl]-2-[(4-trimethylsiloxy)phenyl]propan-1-one	377.998, 1.599	16	315671	377.998	1.599	C24H38O4Si3	283
05:03:00	1-[2,4-Bis(trimethylsiloxy)phenyl]-2-[(4-trimethylsiloxy)phenyl]propan-1-one	377.998, 1.598	15	336481	377.998	1.598	C24H38O4Si3	283
06:02:00	1-[2,4-Bis(trimethylsiloxy)phenyl]-2-[(4-trimethylsiloxy)phenyl]propan-1-one	377.998, 1.610	13	283044	377.998	1.61	C24H38O4Si3	283
4	1-[2,4-Bis(trimethylsiloxy)phenyl]-2-[(4-trimethylsiloxy)phenyl]propan-1-one	377.998, 1.595	14	307790	377.998	1.595	C24H38O4Si3	283
6	1-[2,4-Bis(trimethylsiloxy)phenyl]-2-[(4-trimethylsiloxy)phenyl]propan-1-one	377.998, 1.609	11	280367	377.998	1.609	C24H38O4Si3	283
04:03:00	2,3-Dihydroindole-2-one, 5-methoxy-1,3-dimethyl-3-(dimethylamino)methyl	377.998, 0.687	30	2023983	377.998	0.687	C14H20N2O2	218
5	2-[3,5-Dichlorophenyl]-4-[[2-[dimethylamino]-1-methylethyl]amino]-6-[trichloromethyl]-S-triazine	377.998, 3.555	33	469144	377.998	3.555	C15H16Cl5N5	210
04:02:00	2-Aminobutanoic acid, TMS derivative	377.998, 2.160	607	18927687	377.998	2.16	C7H17NO2Si	161
04:03:00	2-Aminobutanoic acid, TMS derivative	377.998, 2.156	555	13285953	377.998	2.156	C7H17NO2Si	161
05:02:00	2-Aminobutanoic acid, TMS derivative	377.998, 2.158	297	6591321	377.998	2.158	C7H17NO2Si	160
05:03:00	2-Aminobutanoic acid, TMS derivative	377.998, 2.158	342	7970756	377.998	2.158	C7H17NO2Si	160
06:02:00	2-Aminobutanoic acid, TMS derivative	377.998, 2.165	353	9941027	377.998	2.165	C7H17NO2Si	174
06:03:00	2-Aminobutanoic acid, TMS derivative	377.998, 2.165	414	11008161	377.998	2.165	C7H17NO2Si	160
4	2-Aminobutanoic acid, TMS derivative	377.998, 2.157	374	9375634	377.998	2.157	C7H17NO2Si	161
5	2-Aminobutanoic acid, TMS derivative	377.998, 2.157	206	4435082	377.998	2.157	C7H17NO2Si	160
6	2-Aminobutanoic acid, TMS derivative	377.998, 2.171	221	7496816	377.998	2.171	C7H17NO2Si	174
04:03:00	2-Piperidinoethyl 3,5-dichlorobenzoate	377.998, 2.619	127	315947	377.998	2.619	C14H17Cl2NO2	149
06:03:00	2-Pyridinecarboxylic acid	377.998, 3.728	46	19125406	377.998	3.728	C6H5NO2	94
5	2-Pyridinecarboxylic acid	377.998, 3.725	27	1278392	377.998	3.725	C6H5NO2	79
Blank:2	4-methoxy PV8	377.998, 3.353	20	42782	377.998	3.353	C18H27NO2	154
04:03:00	Acetamide, 2,2,2-trifluoro-N-methyl-	377.998, 1.498	51	633164	377.998	1.498	C3H4F3NO	127
05:03:00	Acetamide, 2,2,2-trifluoro-N-methyl-	377.998, 3.552	34	2136274	377.998	3.552	C3H4F3NO	127
06:02:00	Acetamide, 2,2,2-trifluoro-N-methyl-	377.998, 3.559	33	1870068	377.998	3.559	C3H4F3NO	127
06:03:00	Acetamide, 2,2,2-trifluoro-N-methyl-	377.998, 3.556	37	1071974	377.998	3.556	C3H4F3NO	127
05:03:00	Benzamide, 4-(aminosulfonyl)-N-[(1-ethyl-2-pyrrolidinyl)methyl]-2-methoxy-	377.998, 2.622	135	327368	377.998	2.622	C15H23N3O4S	142
04:02:00	Cyclotetrasiloxane, octamethyl-	377.998, 1.595	18	324978	377.998	1.595	C8H24O4Si4	283
Blank:3	Cyclotetrasiloxane, octamethyl-	377.998, 1.599	66	948428	377.998	1.599	C8H24O4Si4	283
MeOH:3	Cyclotetrasiloxane, octamethyl-	377.998, 1.595	543	129644589	377.998	1.595	C8H24O4Si4	285
04:02:00	Ethanolamine, 2TMS derivative	377.998, 2.902	483	17236386	377.998	2.902	C8H23NOSi2	190
4	Ethanolamine, 2TMS derivative	377.998, 2.876	587	22506513	377.998	2.876	C8H23NOSi2	190
5	Ethanolamine, 2TMS derivative	377.998, 2.873	265	4920498	377.998	2.873	C8H23NOSi2	147
4	Hordenin trifluoroacetate	377.998, 3.553	37	2074757	377.998	3.553	C12H14F3NO2	126
Blank:3	l-Norvaline, n-propargyloxycarbonyl-, nonyl ester	377.998, 3.336	76	150958	377.998	3.336	C18H31NO4	155
4	l-Norvaline, n-propargyloxycarbonyl-, undecyl ester	377.998, 3.341	48	83596	377.998	3.341	C20H35NO4	192
Blank:3	Methylsulphonamide, N-ethyl-N-decyl-	377.998, 1.768	105	426594	377.998	1.768	C13H29NO2S	224
MeOH:3	N-(Trifluoroacetyl)-N,O,O',O''-tetrakis(trimethylsilyl)norepinephrine	377.998, 1.943	126	747673	377.998	1.943	C22H42F3NO4Si4	357
Blank:2	N-Methyl-L-glutamic acid 3	377.998, 2.625	125	257653	377.998	2.625
05:02:00	Norphenylephrine,N,O(1),O(2)-triN-(trimethylsilyl)-	377.998, 2.886	211	3656435	377.998	2.886	C17H35NO2Si3	147
6	Norphenylephrine,N,O(1),O(2)-triN-(trimethylsilyl)-	377.998, 2.902	246	3500945	377.998	2.902	C17H35NO2Si3	181
06:02:00	Pyrrolidine-2-carboxamide, N-ethyl-N'-(2'-formylphenyl)-	377.998, 2.628	130	426338	377.998	2.628	C14H18N2O2	233
04:02:00	Quinine, tert-Butyldimethylsilyl ether	377.998, 1.769	112	340187	377.998	1.769	C26H38N2O2Si	224
Blank	Quinine, tert-Butyldimethylsilyl ether	377.998, 2.022	98	885558	377.998	2.022	C26H38N2O2Si	224
05:02:00	Silanamine, N,N'-methanetetraylbis[1,1,1-trimethyl-	377.998, 1.685	58	277272	377.998	1.685	C7H18N2Si2	173
5	Silanamine, N,N'-methanetetraylbis[1,1,1-trimethyl-	377.998, 1.682	48	132333	377.998	1.682	C7H18N2Si2	173
04:02:00	Sulpiride	377.998, 2.625	124	495202	377.998	2.625	C15H23N3O4S	194
06:03:00	Sulpiride	377.998, 2.623	133	424682	377.998	2.623	C15H23N3O4S	111
05:02:00	Vinylbital	377.998, 3.346	49	85831	377.998	3.346	C11H16N2O3	154
4	1-[2,4-Bis(trimethylsiloxy)phenyl]-2-[(4-trimethylsiloxy)phenyl]propan-1-one	381.998, 1.594	30	298550	381.998	1.594	C24H38O4Si3	283
Blank	1-Dimethylaminohexane	381.998, 1.492	28	482831	381.998	1.492	C8H19N	127
04:02:00	2,4-Pentadienenitrile	381.998, 1.654	80	7401375	381.998	1.654	C5H5N	79
04:03:00	2-Pyridinecarboxylic acid	381.998, 3.720	30	4893215	381.998	3.72	C6H5NO2	79
04:03:00	2-Pyridinecarboxylic acid	381.998, 1.653	72	3219554	381.998	1.653	C6H5NO2	80
05:02:00	2-Pyridinecarboxylic acid	381.998, 1.652	68	1436143	381.998	1.652	C6H5NO2	171
06:02:00	2-Pyridinecarboxylic acid	381.998, 3.729	28	2466193	381.998	3.729	C6H5NO2	79
4	2-Pyridinecarboxylic acid	381.998, 1.654	78	6904654	381.998	1.654	C6H5NO2	79
6	2-Pyridinecarboxylic acid	381.998, 3.735	45	3431153	381.998	3.735	C6H5NO2	79
6	2-Pyridinecarboxylic acid	381.998, 1.653	81	3178627	381.998	1.653	C6H5NO2	171
6	Acetamide, 2-(1-piperidyl)-N-(6-chloropyrazin-2-yl)-	381.998, 2.595	77	148059	381.998	2.595	C11H15ClN4O	111
5	Acetamide, 2,2,2-trifluoro-N-methyl-	381.998, 3.555	37	451491	381.998	3.555	C3H4F3NO	127
Blank:2	Benzamide, 4-(aminosulfonyl)-N-[(1-ethyl-2-pyrrolidinyl)methyl]-2-methoxy-	381.998, 2.594	67	142549	381.998	2.594	C15H23N3O4S	142
5	benzoic acid, 4-ethenyl-, 4-[[(methylsulfonyl)amino]methyl]phenyl ester	381.998, 1.742	156	613140	381.998	1.742	C17H17NO4S	220
Blank:3	Boron, trihydro(pyridine)-, (T-4)-	381.998, 1.651	68	5258451	381.998	1.651	C5H8BN	79
Blank:2	Cyclotetrasiloxane, octamethyl-	381.998, 1.593	85	2979029	381.998	1.593	C8H24O4Si4	284
MeOH:4	Cyclotetrasiloxane, octamethyl-	381.998, 1.592	724	285181199	381.998	1.592	C8H24O4Si4	286
05:02:00	dl-7-Azatryptophan	381.998, 1.743	168	667253	381.998	1.743	C10H11N3O2	219
05:03:00	dl-7-Azatryptophan	381.998, 1.744	151	641090	381.998	1.744	C10H11N3O2	219
06:03:00	dl-7-Azatryptophan	381.998, 1.748	161	667534	381.998	1.748	C10H11N3O2	219
04:02:00	Ethanolamine, 2TMS derivative	381.998, 1.795	2180	47431034	381.998	1.795	C8H23NOSi2	205
04:03:00	Ethanolamine, 2TMS derivative	381.998, 1.794	2374	29155297	381.998	1.794	C8H23NOSi2	205
05:03:00	Ethanolamine, 2TMS derivative	381.998, 1.796	1656	9481087	381.998	1.796	C8H23NOSi2	205
06:02:00	Ethanolamine, 2TMS derivative	381.998, 1.801	2520	12971140	381.998	1.801	C8H23NOSi2	205
4	Ethanolamine, 2TMS derivative	381.998, 1.795	2519	41419215	381.998	1.795	C8H23NOSi2	205
5	Ethanolamine, 2TMS derivative	381.998, 1.795	1606	10496125	381.998	1.795	C8H23NOSi2	205
6	Ethanolamine, 2TMS derivative	381.998, 1.803	3168	14453746	381.998	1.803	C8H23NOSi2	205
04:03:00	Etilefrine	381.998, 2.104	29	875369	381.998	2.104	C10H15NO2	72
04:02:00	Hordenin trifluoroacetate	381.998, 3.554	34	419515	381.998	3.554	C12H14F3NO2	126
4	Pyrrolidine-2-carboxamide, N-ethyl-N'-(2'-formylphenyl)-	381.998, 2.589	54	114428	381.998	2.589	C14H18N2O2	98
06:02:00	Quinine, tert-Butyldimethylsilyl ether	381.998, 2.008	116	272772	381.998	2.008	C26H38N2O2Si	224
04:02:00	Silanamine, N,N'-methanetetraylbis[1,1,1-trimethyl-	381.998, 1.679	62	112284	381.998	1.679	C7H18N2Si2	186
06:03:00	Silanamine, N,N'-methanetetraylbis[1,1,1-trimethyl-	381.998, 1.679	123	785963	381.998	1.679	C7H18N2Si2	173
4	Silanamine, N,N'-methanetetraylbis[1,1,1-trimethyl-	381.998, 1.680	71	142237	381.998	1.68	C7H18N2Si2	173
5	Silanamine, N,N'-methanetetraylbis[1,1,1-trimethyl-	381.998, 1.679	66	142905	381.998	1.679	C7H18N2Si2	172
5	ß-Hydroxyethyltheophylline tert-butyldimethylsilyl ether	381.998, 1.597	15	325856	381.998	1.597	C15H26N4O3Si	282
05:03:00	Sulpiride	381.998, 2.542	27	17576	381.998	2.542	C15H23N3O4S	214
Blank	Tris(tert-butyldimethylsilyloxy)arsane	381.998, 1.463	26	533643	381.998	1.463	C18H45AsO3Si3	209
Blank	1,3-Pentadiyne, 1,5,5,5-tetrafluoro-	385.998, 1.749	151	438863	385.998	1.749	C5F4	136
04:03:00	1-[2,4-Bis(trimethylsiloxy)phenyl]-2-[(4-trimethylsiloxy)phenyl]propan-1-one	385.998, 1.587	40	361039	385.998	1.587	C24H38O4Si3	283
05:02:00	1-[2,4-Bis(trimethylsiloxy)phenyl]-2-[(4-trimethylsiloxy)phenyl]propan-1-one	385.998, 1.588	35	279007	385.998	1.588	C24H38O4Si3	283
06:03:00	1-[2,4-Bis(trimethylsiloxy)phenyl]-2-[(4-trimethylsiloxy)phenyl]propan-1-one	385.998, 1.598	32	829981	385.998	1.598	C24H38O4Si3	283
04:02:00	1-Heptene, 1,3-diphenyl-1-(trimethylsilyloxy)-	385.998, 1.593	39	329115	385.998	1.593	C22H30OSi	283
4	1-Heptene, 1,3-diphenyl-1-(trimethylsilyloxy)-	385.998, 1.592	39	308531	385.998	1.592	C22H30OSi	283
05:02:00	1H-Pyrrole-2,5-dione	385.998, 3.065	37	146963	385.998	3.065	C4H3NO2	97
04:02:00	2,3-Butanediol, 2TMS derivative	385.998, 1.739	9937	23156661	385.998	1.739	C10H26O2Si2	233
04:03:00	2,3-Butanediol, 2TMS derivative	385.998, 1.738	7903	17388999	385.998	1.738	C10H26O2Si2	235
05:02:00	2,3-Butanediol, 2TMS derivative	385.998, 1.737	3436	27986554	385.998	1.737	C10H26O2Si2	232
05:03:00	2,3-Butanediol, 2TMS derivative	385.998, 1.738	2670	18414751	385.998	1.738	C10H26O2Si2	234
06:02:00	2,3-Butanediol, 2TMS derivative	385.998, 1.742	2686	15050843	385.998	1.742	C10H26O2Si2	233
06:03:00	2,3-Butanediol, 2TMS derivative	385.998, 1.742	2214	23952863	385.998	1.742	C10H26O2Si2	233
4	2,3-Butanediol, 2TMS derivative	385.998, 1.737	3749	19719343	385.998	1.737	C10H26O2Si2	233
6	2,3-Butanediol, 2TMS derivative	385.998, 1.743	3006	15239330	385.998	1.743	C10H26O2Si2	233
05:02:00	2-[3,5-Dichlorophenyl]-4-[[2-[dimethylamino]-1-methylethyl]amino]-6-[trichloromethyl]-S-triazine	385.998, 3.555	44	2489675	385.998	3.555	C15H16Cl5N5	216
04:02:00	2-hydroxypyridine	385.998, 2.271	674	5095941	385.998	2.271
04:03:00	2-hydroxypyridine	385.998, 2.268	625	4475156	385.998	2.268
05:02:00	2-hydroxypyridine	385.998, 2.270	576	3033786	385.998	2.27
05:03:00	2-hydroxypyridine	385.998, 2.269	578	3023923	385.998	2.269
06:02:00	2-hydroxypyridine	385.998, 2.274	767	3272702	385.998	2.274
06:03:00	2-hydroxypyridine	385.998, 2.275	727	3382883	385.998	2.275
4	2-hydroxypyridine	385.998, 2.270	653	3727969	385.998	2.27
5	2-hydroxypyridine	385.998, 2.269	463	2055320	385.998	2.269
6	2-hydroxypyridine	385.998, 2.278	719	3073442	385.998	2.278
05:03:00	2-Pyridinecarboxylic acid	385.998, 1.643	69	6840511	385.998	1.643	C6H5NO2	80
06:03:00	2-Pyridinecarboxylic acid	385.998, 1.647	66	6531178	385.998	1.647	C6H5NO2	171
Blank	2-Pyridinecarboxylic acid	385.998, 3.726	32	14436225	385.998	3.726	C6H5NO2	79
Blank:2	2-Pyridinecarboxylic acid	385.998, 3.724	30	9558235	385.998	3.724	C6H5NO2	79
Blank	4,4'-bi-4H-pyran, 2,2',6,6'-tetrakis(1,1-dimethylethyl)-4,4'-dimethyl-	385.998, 1.457	20	534651	385.998	1.457	C28H46O2	209
06:03:00	Acetamide, 2,2,2-trifluoro-N-methyl-	385.998, 3.560	36	1089992	385.998	3.56	C3H4F3NO	127
Blank:3	Acetamide, 2,2,2-trifluoro-N-methyl-	385.998, 3.554	43	3477855	385.998	3.554	C3H4F3NO	127
5	Cyclotetrasiloxane, octamethyl-	385.998, 1.591	32	638741	385.998	1.591	C8H24O4Si4	283
Blank	Cyclotetrasiloxane, octamethyl-	385.998, 1.590	218	97195819	385.998	1.59	C8H24O4Si4	285
6	Etilefrine	385.998, 3.568	14	362339	385.998	3.568	C10H15NO2	136
04:02:00	l-Norvaline, n-propargyloxycarbonyl-, nonyl ester	385.998, 3.238	47	114563	385.998	3.238	C18H31NO4	155
06:02:00	l-Norvaline, n-propargyloxycarbonyl-, propargyl ester	385.998, 3.238	40	77120	385.998	3.238	C12H15NO4	154
05:02:00	Silanamine, N,N'-methanetetraylbis[1,1,1-trimethyl-	385.998, 1.669	80	194351	385.998	1.669	C7H18N2Si2	186
06:03:00	Silanamine, N,N'-methanetetraylbis[1,1,1-trimethyl-	385.998, 1.670	83	289504	385.998	1.67	C7H18N2Si2	173
4	Silanamine, N,N'-methanetetraylbis[1,1,1-trimethyl-	385.998, 1.669	35	156323	385.998	1.669	C7H18N2Si2	186
5	Silanamine, N,N'-methanetetraylbis[1,1,1-trimethyl-	385.998, 1.667	48	140260	385.998	1.667	C7H18N2Si2	173
5	(5R,8R,8aS)-8-Ethyl-5-(hept-6-yn-1-yl)octahydroindolizine	389.997, 2.189	76	313451	389.997	2.189	C17H29N	172
Blank	1,2-Benzenediol, O-(2-furoyl)-O'-(pentafluoropropionyl)-	389.997, 3.265	11	34729	389.997	3.265	C14H7F5O5	135
Blank:3	1,3-Butadiyne, 1,4-difluoro-	389.997, 1.899	42	96945	389.997	1.899	C4F2	86
05:03:00	1-[2,4-Bis(trimethylsiloxy)phenyl]-2-[(4-trimethylsiloxy)phenyl]propan-1-one	389.997, 1.585	25	626173	389.997	1.585	C24H38O4Si3	283
06:02:00	1-[2,4-Bis(trimethylsiloxy)phenyl]-2-[(4-trimethylsiloxy)phenyl]propan-1-one	389.997, 1.595	28	526228	389.997	1.595	C24H38O4Si3	283
06:03:00	1-[2,4-Bis(trimethylsiloxy)phenyl]-2-[(4-trimethylsiloxy)phenyl]propan-1-one	389.997, 1.588	16	298337	389.997	1.588	C24H38O4Si3	283
6	2,3-Dihydroindole-2-one, 5-methoxy-1,3-dimethyl-3-(dimethylamino)methyl	389.997, 1.899	167	24472141	389.997	1.899	C14H20N2O2	221
6	2-[3,5-Dichlorophenyl]-4-[[2-[dimethylamino]-1-methylethyl]amino]-6-[trichloromethyl]-S-triazine	389.997, 3.563	28	385761	389.997	3.563	C15H16Cl5N5	99
05:03:00	2-Hydroxy-3-[2-dimethylaminoethyl]-5-tert-butylbiphenyl	389.997, 1.896	153	9433595	389.997	1.896	C20H27NO	267
04:03:00	Acetamide, 2,2,2-trifluoro-N-methyl-	389.997, 3.554	46	3583738	389.997	3.554	C3H4F3NO	127
Blank:2	Acetamide, 2,2,2-trifluoro-N-methyl-	389.997, 1.477	53	3430345	389.997	1.477	C3H4F3NO	127
Blank:2	Acetamide, 2,2,2-trifluoro-N-methyl-	389.997, 3.554	36	1948867	389.997	3.554	C3H4F3NO	127
04:02:00	Cyclotetrasiloxane, octamethyl-	389.997, 1.585	41	374581	389.997	1.585	C8H24O4Si4	283
05:02:00	Cyclotetrasiloxane, octamethyl-	389.997, 1.585	32	285187	389.997	1.585	C8H24O4Si4	283
4	Cyclotetrasiloxane, octamethyl-	389.997, 1.585	36	298137	389.997	1.585	C8H24O4Si4	283
Blank:3	Cyclotetrasiloxane, octamethyl-	389.997, 1.583	70	1584368	389.997	1.583	C8H24O4Si4	283
04:02:00	Ethylamine, 2-((p-bromo-a-methyl-a-phenylbenzyl)oxy)-N,N-dimethyl-	389.997, 1.896	262	14410398	389.997	1.896	C18H22BrNO	355
04:03:00	Ethylamine, 2-((p-bromo-a-methyl-a-phenylbenzyl)oxy)-N,N-dimethyl-	389.997, 1.894	303	16739318	389.997	1.894	C18H22BrNO	355
4	Ethylamine, 2-((p-bromo-a-methyl-a-phenylbenzyl)oxy)-N,N-dimethyl-	389.997, 1.895	197	11277733	389.997	1.895	C18H22BrNO	355
6	Methyltartronic acid	389.997, 3.145	15	75950	389.997	3.145	C4H6O5	67
Blank:3	N,N,N',N'-Tetraethyl-1,2-di-furan-2-yl-ethane-1,2-diamine	389.997, 2.234	75	118916	389.997	2.234	C18H28N2O2	153
Blank:2	Pyrrole-2,5-dicarboxylic acid, 4-(2-diethylamino)ethyl-3-methyl-, 2-ethyl ester	389.997, 1.899	17	62312	389.997	1.899	C15H24N2O4	204
05:02:00	Silanamine, N,N'-methanetetraylbis[1,1,1-trimethyl-	389.997, 1.658	102	261326	389.997	1.658	C7H18N2Si2	186
05:03:00	Silanamine, N,N'-methanetetraylbis[1,1,1-trimethyl-	389.997, 1.659	101	982176	389.997	1.659	C7H18N2Si2	186
06:03:00	Silanamine, N,N'-methanetetraylbis[1,1,1-trimethyl-	389.997, 1.659	165	419932	389.997	1.659	C7H18N2Si2	186
5	Silanamine, N,N'-methanetetraylbis[1,1,1-trimethyl-	389.997, 1.658	81	201806	389.997	1.658	C7H18N2Si2	186
6	Silanamine, N,N'-methanetetraylbis[1,1,1-trimethyl-	389.997, 1.659	115	895015	389.997	1.659	C7H18N2Si2	173
04:02:00	Trisiloxane, octamethyl-	389.997, 1.462	20	47757	389.997	1.462	C8H24O2Si3	222
05:03:00	1-(benzo[d][1,3]dioxol-5-yl)-2-(4-methylpiperidin-1-yl)pentan-1-one	393.997, 3.131	50	89695	393.997	3.131	C18H25NO3	155
06:02:00	1H-Imidazol-2-amine	393.997, 2.580	84	324484	393.997	2.58	C3H5N3	83
4	1-Methyl-1H-1,2,4-triazole	393.997, 2.573	64	264730	393.997	2.573	C3H5N3	83
Blank	1-Methyl-1H-1,2,4-triazole	393.997, 2.585	78	219970	393.997	2.585	C3H5N3	83
04:02:00	2,3-Butanediol, 2TMS derivative	393.997, 1.732	5735	47111987	393.997	1.732	C10H26O2Si2	224
04:03:00	2,3-Butanediol, 2TMS derivative	393.997, 1.731	5828	35381674	393.997	1.731	C10H26O2Si2	233
05:02:00	2,3-Butanediol, 2TMS derivative	393.997, 1.732	2854	15108344	393.997	1.732	C10H26O2Si2	224
05:03:00	2,3-Butanediol, 2TMS derivative	393.997, 1.728	2229	14646626	393.997	1.728	C10H26O2Si2	232
06:02:00	2,3-Butanediol, 2TMS derivative	393.997, 1.729	2337	12736514	393.997	1.729	C10H26O2Si2	232
06:03:00	2,3-Butanediol, 2TMS derivative	393.997, 1.735	1944	13051649	393.997	1.735	C10H26O2Si2	224
4	2,3-Butanediol, 2TMS derivative	393.997, 1.732	6428	43526589	393.997	1.732	C10H26O2Si2	233
5	2,3-Butanediol, 2TMS derivative	393.997, 1.732	2377	12563902	393.997	1.732	C10H26O2Si2	224
6	2,3-Butanediol, 2TMS derivative	393.997, 1.732	2495	13022001	393.997	1.732	C10H26O2Si2	232
Blank:2	2,4,6-Trimethyl-3-heptene	393.997, 2.576	82	267541	393.997	2.576	C10H20	140
Blank	2-[3,5-Dichlorophenyl]-4-[[2-[dimethylamino]-1-methylethyl]amino]-6-[trichloromethyl]-S-triazine	393.997, 3.571	30	472893	393.997	3.571	C15H16Cl5N5	233
4	2-Ethylhexanal ethylene glycol acetal	393.997, 2.285	13	61961	393.997	2.285	C10H20O2	237
6	2-Pyridinecarboxylic acid	393.997, 3.712	31	2852215	393.997	3.712	C6H5NO2	80
04:03:00	3,3-Diethoxy-1-propyne	393.997, 2.575	27	131966	393.997	2.575	C7H12O2	120
04:02:00	4(1H)-Pyrimidinone, 2,3-dihydro-5-methyl-2-thioxo-	393.997, 2.409	33	79814	393.997	2.409	C5H6N2OS	142
04:02:00	Acetamide, 2,2,2-trifluoro-N-methyl-	393.997, 3.556	42	2186139	393.997	3.556	C3H4F3NO	127
05:02:00	Acetamide, 2,2,2-trifluoro-N-methyl-	393.997, 3.561	36	561727	393.997	3.561	C3H4F3NO	127
6	Histamine, 2TMS derivative	393.997, 2.273	86	445498	393.997	2.273	C11H25N3Si2	156
4	Hordenin trifluoroacetate	393.997, 3.561	43	1621230	393.997	3.561	C12H14F3NO2	126
04:03:00	l-Norvaline, n-propargyloxycarbonyl-, nonyl ester	393.997, 3.123	40	101805	393.997	3.123	C18H31NO4	155
5	l-Norvaline, n-propargyloxycarbonyl-, nonyl ester	393.997, 2.267	80	113827	393.997	2.267	C18H31NO4	158
5	l-Proline, n-propargyloxycarbonyl-, propargyl ester	393.997, 2.219	58	126483	393.997	2.219	C12H13NO4	154
06:03:00	Methyltris(trimethylsiloxy)silane	393.997, 1.623	1394	32752429	393.997	1.623	C10H30O3Si4	299
5	Methyltris(trimethylsiloxy)silane	393.997, 1.621	1152	30877210	393.997	1.621	C10H30O3Si4	299
6	Methyltris(trimethylsiloxy)silane	393.997, 1.623	1215	34225452	393.997	1.623	C10H30O3Si4	299
Blank:3	Methyltris(trimethylsiloxy)silane	393.997, 1.621	3028	21567131	393.997	1.621	C10H30O3Si4	299
04:02:00	Tetrasiloxane, decamethyl-	393.997, 1.624	1342	36863427	393.997	1.624	C10H30O3Si4	300
04:03:00	Tetrasiloxane, decamethyl-	393.997, 1.622	1401	15993556	393.997	1.622	C10H30O3Si4	300
05:02:00	Tetrasiloxane, decamethyl-	393.997, 1.621	1282	37734155	393.997	1.621	C10H30O3Si4	299
06:02:00	Tetrasiloxane, decamethyl-	393.997, 1.623	1152	33968028	393.997	1.623	C10H30O3Si4	299
4	Tetrasiloxane, decamethyl-	393.997, 1.622	6917	20008256	393.997	1.622	C10H30O3Si4	300
MeOH:3	Tetrasiloxane, decamethyl-	393.997, 1.622	241	1222779	393.997	1.622	C10H30O3Si4	297
MeOH:4	Tetrasiloxane, decamethyl-	393.997, 1.610	128	895278	393.997	1.61	C10H30O3Si4	297
6	1,2-Bis(4-methoxyphenyl)ethane-1,2-diamine	397.997, 1.938	109	325137	397.997	1.938	C16H20N2O2	224
04:02:00	1-[2,4-Bis(trimethylsiloxy)phenyl]-2-[(4-trimethylsiloxy)phenyl]propan-1-one	397.997, 1.577	36	307868	397.997	1.577	C24H38O4Si3	283
04:03:00	1-Acetyl-3-(4-pyridyl)-pyrazoline	397.997, 1.989	11	362665	397.997	1.989	C10H11N3O	147
5	1-Heptene, 1,3-diphenyl-1-(trimethylsilyloxy)-	397.997, 1.575	15	252769	397.997	1.575	C22H30OSi	283
05:02:00	1-Pentadecanamine, N,N-dimethyl-	397.997, 1.866	186	15730429	397.997	1.866	C17H37N	267
5	1-Propene-1-thiol	397.997, 1.804	36	2383065	397.997	1.804	C3H6S	74
4	2-Mercapto-4,6-dimethylnicotinonitrile, TBDMS derivative	397.997, 1.457	20	34533	397.997	1.457	C14H22N2SSi	223
06:03:00	2-Pyridinecarboxylic acid	397.997, 1.623	97	830614	397.997	1.623	C6H5NO2	129
5	2-Pyridinecarboxylic acid	397.997, 3.710	32	2069288	397.997	3.71	C6H5NO2	79
6	2-Pyridinecarboxylic acid	397.997, 1.624	95	1776549	397.997	1.624	C6H5NO2	155
06:03:00	Acetamide, 2,2,2-trifluoro-N-methyl-	397.997, 3.568	49	1750873	397.997	3.568	C3H4F3NO	127
5	Acetamide, 2,2,2-trifluoro-N-methyl-	397.997, 3.559	41	2066064	397.997	3.559	C3H4F3NO	127
Blank:3	Acetamide, 2,2,2-trifluoro-N-methyl-	397.997, 3.562	48	2233492	397.997	3.562	C3H4F3NO	127
05:03:00	Cyclotetrasiloxane, octamethyl-	397.997, 1.572	18	305963	397.997	1.572	C8H24O4Si4	283
4	Cyclotetrasiloxane, octamethyl-	397.997, 1.574	32	300514	397.997	1.574	C8H24O4Si4	283
04:02:00	Ethylamine, 2-((p-bromo-a-methyl-a-phenylbenzyl)oxy)-N,N-dimethyl-	397.997, 1.866	359	19628747	397.997	1.866	C18H22BrNO	267
06:03:00	Ethylamine, 2-((p-bromo-a-methyl-a-phenylbenzyl)oxy)-N,N-dimethyl-	397.997, 1.872	228	22346373	397.997	1.872	C18H22BrNO	184
4	Ethylamine, 2-((p-bromo-a-methyl-a-phenylbenzyl)oxy)-N,N-dimethyl-	397.997, 1.866	277	10781394	397.997	1.866	C18H22BrNO	355
05:03:00	Hordenin trifluoroacetate	397.997, 3.556	44	2238702	397.997	3.556	C12H14F3NO2	202
06:02:00	Hordenin trifluoroacetate	397.997, 3.564	18	1876106	397.997	3.564	C12H14F3NO2	127
06:02:00	Iron, tetracarbonyl(pyridine)-, (tb-5-12)-	397.997, 3.710	29	1289097	397.997	3.71	C9H5FeNO4	79
04:03:00	l-Norvaline, n-propargyloxycarbonyl-, nonyl ester	397.997, 3.070	61	213624	397.997	3.07	C18H31NO4	162
04:02:00	N-(Trifluoroacetyl)-N,O,O',O''-tetrakis(trimethylsilyl)norepinephrine	397.997, 1.796	95	3795126	397.997	1.796	C22H42F3NO4Si4	357
Blank:3	N-(Trifluoroacetyl)-N,O,O',O''-tetrakis(trimethylsilyl)norepinephrine	397.997, 1.812	199	2376396	397.997	1.812	C22H42F3NO4Si4	357
04:03:00	N,N-Dimethylglycine, TMS derivative	397.997, 1.865	420	21462880	397.997	1.865	C7H17NO2Si	175
06:02:00	N,N-Dimethylglycine, TMS derivative	397.997, 1.872	238	25971074	397.997	1.872	C7H17NO2Si	175
04:02:00	Phenylpropiolic acid	397.997, 1.772	189	557760	397.997	1.772	C9H6O2	104
5	Propanoic acid, 2-(methoxyimino)-, trimethylsilyl ester	397.997, 2.304	239	4352135	397.997	2.304	C7H15NO3Si	189
04:03:00	Silanamine, N,N'-methanetetraylbis[1,1,1-trimethyl-	397.997, 1.641	143	191733	397.997	1.641	C7H18N2Si2	186
4	Silanamine, N,N'-methanetetraylbis[1,1,1-trimethyl-	397.997, 1.641	159	370463	397.997	1.641	C7H18N2Si2	173
6	tert-Butylpentamethyldisiloxane	397.997, 1.384	13	71521	397.997	1.384	C9H24OSi2	148
05:03:00	Trisiloxane, octamethyl-	397.997, 1.456	26	41396	397.997	1.456	C8H24O2Si3	223
04:02:00	1-(benzo[d][1,3]dioxol-5-yl)-2-(4-methylpiperidin-1-yl)pentan-1-one	401.997, 3.015	51	303753	401.997	3.015	C18H25NO3	155
Blank:3	1,3-Dioxolane, 2-heptyl-	401.997, 1.827	135	1635612	401.997	1.827	C10H20O2	154
04:02:00	1-[2,4-Bis(trimethylsiloxy)phenyl]-2-[(4-trimethylsiloxy)phenyl]propan-1-one	401.997, 1.569	40	352520	401.997	1.569	C24H38O4Si3	283
4	1-[2,4-Bis(trimethylsiloxy)phenyl]-2-[(4-trimethylsiloxy)phenyl]propan-1-one	401.997, 1.563	33	291669	401.997	1.563	C24H38O4Si3	283
6	1H-Pyrrole-2,5-dione	401.997, 2.872	20	119524	401.997	2.872	C4H3NO2	97
Blank	2-[3,5-Dichlorophenyl]-4-[[2-[dimethylamino]-1-methylethyl]amino]-6-[trichloromethyl]-S-triazine	401.997, 3.574	31	759759	401.997	3.574	C15H16Cl5N5	69
06:02:00	2-Chlorobenzimidazole	401.997, 2.190	55	202214	401.997	2.19	C7H5ClN2	152
06:03:00	2-Ethylhexanal ethylene glycol acetal	401.997, 1.832	88	2087079	401.997	1.832	C10H20O2	98
06:02:00	2-Pyridinecarboxylic acid	401.997, 1.616	104	2287089	401.997	1.616	C6H5NO2	125
6	5-Trimethylsilylpent-2-en-4-yne	401.997, 2.032	21	61858	401.997	2.032	C8H14Si	125
Blank:2	Acetamide, 2,2,2-trifluoro-N-methyl-	401.997, 3.563	33	4445271	401.997	3.563	C3H4F3NO	127
04:02:00	Benzene, 1,1'-(1,1,10,10-tetramethyl-1,10-decanediyl)bis[3,4-dimethyl-	401.997, 1.380	19	98361	401.997	1.38	C30H46	149
05:03:00	Cyclotetrasiloxane, octamethyl-	401.997, 1.570	32	288208	401.997	1.57	C8H24O4Si4	283
5	Cyclotetrasiloxane, octamethyl-	401.997, 1.566	16	257368	401.997	1.566	C8H24O4Si4	283
6	Ethanamine, 2-methoxy-N-(2-methoxyethyl)-N-methyl-	401.997, 1.762	138	345678	401.997	1.762	C7H17NO2	170
06:02:00	Ethaneperoxoic acid, 1-cyano-4,4-dimethyl-1-phenylpentyl ester	401.997, 2.358	12	53638	401.997	2.358	C16H21NO3	133
04:03:00	Ethylamine, N-tert-butyldimethylsilyl-	401.997, 1.758	198	586059	401.997	1.758	C8H21NSi	204
04:02:00	Glycine, di-TMS	401.997, 1.758	339	938257	401.997	1.758	C8H21NO2Si2	204
05:03:00	l-Alanine, N-methoxycarbonyl-, pentyl ester	401.997, 1.757	106	289526	401.997	1.757	C10H19NO4	103
06:03:00	l-Alanine, N-methoxycarbonyl-, pentyl ester	401.997, 1.757	113	296160	401.997	1.757	C10H19NO4	218
06:03:00	l-Norvaline, n-propargyloxycarbonyl-, butyl ester	401.997, 3.013	47	100817	401.997	3.013	C13H21NO4	155
Blank:3	l-Norvaline, n-propargyloxycarbonyl-, pentyl ester	401.997, 3.013	78	96669	401.997	3.013	C14H23NO4	155
5	l-Proline, n-propargyloxycarbonyl-, propargyl ester	401.997, 2.185	86	134529	401.997	2.185	C12H13NO4	166
5	Maleimide	401.997, 3.015	47	92636	401.997	3.015
05:03:00	N,N,N',N'-Tetraethyl-1,2-di-furan-2-yl-ethane-1,2-diamine	401.997, 2.185	72	128201	401.997	2.185	C18H28N2O2	153
05:03:00	N,N-Dimethylglycine, TMS derivative	401.997, 1.850	208	7985412	401.997	1.85	C7H17NO2Si	175
4	Neopentylamine, TMS derivative	401.997, 1.758	295	882404	401.997	1.758	C8H21NSi	147
04:02:00	Phenol, TMS derivative	401.997, 2.215	180	327846	401.997	2.215	C9H14OSi	166
05:02:00	Phenol, TMS derivative	401.997, 2.218	149	307837	401.997	2.218	C9H14OSi	166
05:03:00	Phenol, TMS derivative	401.997, 2.220	140	302680	401.997	2.22	C9H14OSi	166
06:03:00	Phenol, TMS derivative	401.997, 2.224	160	288141	401.997	2.224	C9H14OSi	166
4	Phenol, TMS derivative	401.997, 2.219	172	317564	401.997	2.219	C9H14OSi	166
6	Phenol, TMS derivative	401.997, 2.223	145	267507	401.997	2.223	C9H14OSi	166
Blank:2	Phenol, TMS derivative	401.997, 2.223	144	243155	401.997	2.223	C9H14OSi	166
Blank:3	Phenol, TMS derivative	401.997, 2.220	160	273124	401.997	2.22	C9H14OSi	166
04:02:00	Propanoic acid, 2-(methoxyimino)-, trimethylsilyl ester	401.997, 2.271	1062	14918252	401.997	2.271	C7H15NO3Si	189
04:03:00	Propanoic acid, 2-(methoxyimino)-, trimethylsilyl ester	401.997, 2.271	699	10974159	401.997	2.271	C7H15NO3Si	189
05:02:00	Propanoic acid, 2-(methoxyimino)-, trimethylsilyl ester	401.997, 2.278	314	5080841	401.997	2.278	C7H15NO3Si	189
05:03:00	Propanoic acid, 2-(methoxyimino)-, trimethylsilyl ester	401.997, 2.277	326	5229128	401.997	2.277	C7H15NO3Si	189
06:02:00	Propanoic acid, 2-(methoxyimino)-, trimethylsilyl ester	401.997, 2.278	336	5913141	401.997	2.278	C7H15NO3Si	189
06:03:00	Propanoic acid, 2-(methoxyimino)-, trimethylsilyl ester	401.997, 2.279	375	6181322	401.997	2.279	C7H15NO3Si	189
4	Propanoic acid, 2-(methoxyimino)-, trimethylsilyl ester	401.997, 2.272	611	12442213	401.997	2.272	C7H15NO3Si	189
6	Propanoic acid, 2-(methoxyimino)-, trimethylsilyl ester	401.997, 2.278	400	4904207	401.997	2.278	C7H15NO3Si	189
05:03:00	Silanamine, N,N'-methanetetraylbis[1,1,1-trimethyl-	401.997, 1.633	357	1028834	401.997	1.633	C7H18N2Si2	186
06:03:00	Silanamine, N,N'-methanetetraylbis[1,1,1-trimethyl-	401.997, 1.636	431	1045970	401.997	1.636	C7H18N2Si2	186
MeOH:4	Terbutaline, N-trifluoroacetyl-O,O,o-tris(trimethylsilyl)deriv.	401.997, 1.847	83	173611	401.997	1.847	C23H42F3NO4Si3	358
MeOH:3	Tris(tert-butyldimethylsilyloxy)arsane	401.997, 1.446	28	1561562	401.997	1.446	C18H45AsO3Si3	221
04:02:00	Trisiloxane, octamethyl-	401.997, 1.448	36	64916	401.997	1.448	C8H24O2Si3	222
06:02:00	1-(2-(3-Cyclohexenyl)ethyl)silatrane	405.996, 2.119	140	271861	405.996	2.119	C14H25NO3Si	189
4	1-(2-(3-Cyclohexenyl)ethyl)silatrane	405.996, 2.114	271	341539	405.996	2.114	C14H25NO3Si	189
Blank:2	1-(2-(3-Cyclohexenyl)ethyl)silatrane	405.996, 2.120	161	222148	405.996	2.12	C14H25NO3Si	257
Blank:3	1-(2-(3-Cyclohexenyl)ethyl)silatrane	405.996, 2.114	174	236381	405.996	2.114	C14H25NO3Si	189
05:03:00	1-(benzo[d][1,3]dioxol-5-yl)-2-(4-methylpiperidin-1-yl)pentan-1-one	405.996, 2.971	51	185502	405.996	2.971	C18H25NO3	175
06:03:00	1-(benzo[d][1,3]dioxol-5-yl)-2-(4-methylpiperidin-1-yl)pentan-1-one	405.996, 2.968	56	95068	405.996	2.968	C18H25NO3	155
04:02:00	1,3-Propanediol, 2TMS derivative	405.996, 1.804	11185	81049169	405.996	1.804	C9H24O2Si2	220
04:03:00	1,3-Propanediol, 2TMS derivative	405.996, 1.803	8610	62576328	405.996	1.803	C9H24O2Si2	220
05:02:00	1,3-Propanediol, 2TMS derivative	405.996, 1.803	10961	70258190	405.996	1.803	C9H24O2Si2	220
05:03:00	1,3-Propanediol, 2TMS derivative	405.996, 1.804	10914	68653385	405.996	1.804	C9H24O2Si2	220
06:02:00	1,3-Propanediol, 2TMS derivative	405.996, 1.806	8420	66288875	405.996	1.806	C9H24O2Si2	219
4	1,3-Propanediol, 2TMS derivative	405.996, 1.803	9959	75497453	405.996	1.803	C9H24O2Si2	220
Blank	1,3-Propanediol, 2TMS derivative	405.996, 1.808	8806	41051259	405.996	1.808	C9H24O2Si2	220
Blank:2	1,3-Propanediol, 2TMS derivative	405.996, 1.805	10998	55844206	405.996	1.805	C9H24O2Si2	220
Blank:3	1,3-Propanediol, 2TMS derivative	405.996, 1.803	9769	55026766	405.996	1.803	C9H24O2Si2	220
05:02:00	1-[2,4-Bis(trimethylsiloxy)phenyl]-2-[(4-trimethylsiloxy)phenyl]propan-1-one	405.996, 1.554	34	428850	405.996	1.554	C24H38O4Si3	283
05:03:00	1-[2,4-Bis(trimethylsiloxy)phenyl]-2-[(4-trimethylsiloxy)phenyl]propan-1-one	405.996, 1.560	24	388391	405.996	1.56	C24H38O4Si3	283
06:03:00	1-[2,4-Bis(trimethylsiloxy)phenyl]-2-[(4-trimethylsiloxy)phenyl]propan-1-one	405.996, 1.553	29	375302	405.996	1.553	C24H38O4Si3	283
6	1-Heptene, 1,3-diphenyl-1-(trimethylsilyloxy)-	405.996, 1.561	27	345131	405.996	1.561	C22H30OSi	282
06:03:00	1H-Pyrrole-2,5-dione	405.996, 2.820	37	127362	405.996	2.82	C4H3NO2	97
04:02:00	2,2,4,4-Tetramethyl-2,4-disilathietane	405.996, 1.378	15	89060	405.996	1.378	C5H14SSi2	163
05:03:00	2-Pyridinecarboxylic acid	405.996, 1.607	87	2141457	405.996	1.607	C6H5NO2	172
5	2-Pyridinecarboxylic acid	405.996, 1.606	89	2014885	405.996	1.606	C6H5NO2	121
6	2-Pyridinecarboxylic acid	405.996, 1.609	85	817442	405.996	1.609	C6H5NO2	99
Blank:3	2-Pyridinecarboxylic acid	405.996, 1.606	92	2307779	405.996	1.606	C6H5NO2	135
04:03:00	4,4'-Bitriazolyl	405.996, 1.703	327	2144866	405.996	1.703	C4H4N6	136
4	4,4'-Bitriazolyl	405.996, 1.701	636	2471293	405.996	1.701	C4H4N6	136
6	4,4'-Bitriazolyl	405.996, 1.705	306	1678927	405.996	1.705	C4H4N6	136
6	4,4'-Bitriazolyl	405.996, 1.903	78	462567	405.996	1.903	C4H4N6	136
5	Acetamide, 2,2,2-trifluoro-N-methyl-	405.996, 3.564	100	4051273	405.996	3.564	C3H4F3NO	127
05:02:00	Benzaldehyde, 2,4-dihydroxy-6-methyl-	405.996, 2.149	22	68393	405.996	2.149	C8H8O3	152
4	Benzaldehyde, 2,4-dihydroxy-6-methyl-	405.996, 2.153	57	102678	405.996	2.153	C8H8O3	152
04:03:00	Benzene, 1,1'-(1,1,10,10-tetramethyl-1,10-decanediyl)bis[3,4-dimethyl-	405.996, 1.378	21	251464	405.996	1.378	C30H46	249
05:02:00	Butanoic acid, anhydride	405.996, 2.342	95	294493	405.996	2.342	C8H14O3	71
5	Butanoic acid, anhydride	405.996, 2.343	87	220222	405.996	2.343	C8H14O3	71
04:03:00	Cyclotetrasiloxane, octamethyl-	405.996, 1.559	44	1078368	405.996	1.559	C8H24O4Si4	284
06:02:00	Cyclotetrasiloxane, octamethyl-	405.996, 1.559	27	314380	405.996	1.559	C8H24O4Si4	283
Blank:2	Cyclotetrasiloxane, octamethyl-	405.996, 1.558	68	4932413	405.996	1.558	C8H24O4Si4	284
04:02:00	Furan, 2-(dichloromethyl)-tetrahydro-	405.996, 2.341	104	336306	405.996	2.341	C5H8Cl2O	105
06:02:00	Furan, 2-(dichloromethyl)-tetrahydro-	405.996, 2.342	79	244902	405.996	2.342	C5H8Cl2O	237
06:03:00	l-Norvaline, N-(2-methoxyethoxycarbonyl)-, undecyl ester	405.996, 2.123	137	286272	405.996	2.123	C20H39NO5	189
6	l-Norvaline, N-(2-methoxyethoxycarbonyl)-, undecyl ester	405.996, 2.122	182	253079	405.996	2.122	C20H39NO5	214
05:02:00	l-Norvaline, n-propargyloxycarbonyl-, nonyl ester	405.996, 2.953	76	101493	405.996	2.953	C18H31NO4	267
Blank:3	l-Norvaline, n-propargyloxycarbonyl-, pentyl ester	405.996, 2.960	58	94441	405.996	2.96	C14H23NO4	155
4	l-Norvaline, n-propargyloxycarbonyl-, undecyl ester	405.996, 2.966	63	206268	405.996	2.966	C20H35NO4	155
04:03:00	l-Valine, n-propargyloxycarbonyl-, dodecyl ester	405.996, 2.953	77	116444	405.996	2.953	C21H37NO4	155
06:02:00	Methylsulphonamide, N-ethyl-N-decyl-	405.996, 1.704	374	1658799	405.996	1.704	C13H29NO2S	237
04:02:00	N-Methyltrifluoroacetamide, TMS derivative	405.996, 2.063	1982	10039585	405.996	2.063	C6H12F3NOSi	199
04:03:00	N-Methyltrifluoroacetamide, TMS derivative	405.996, 2.059	423	8102202	405.996	2.059	C6H12F3NOSi	199
05:02:00	N-Methyltrifluoroacetamide, TMS derivative	405.996, 2.063	379	14187265	405.996	2.063	C6H12F3NOSi	199
05:03:00	N-Methyltrifluoroacetamide, TMS derivative	405.996, 2.065	739	13700740	405.996	2.065	C6H12F3NOSi	199
06:02:00	N-Methyltrifluoroacetamide, TMS derivative	405.996, 2.065	724	12860303	405.996	2.065	C6H12F3NOSi	199
06:03:00	N-Methyltrifluoroacetamide, TMS derivative	405.996, 2.065	767	12709320	405.996	2.065	C6H12F3NOSi	199
4	N-Methyltrifluoroacetamide, TMS derivative	405.996, 2.065	520	9285467	405.996	2.065	C6H12F3NOSi	199
5	N-Methyltrifluoroacetamide, TMS derivative	405.996, 2.061	707	12328984	405.996	2.061	C6H12F3NOSi	199
6	N-Methyltrifluoroacetamide, TMS derivative	405.996, 2.066	671	12172605	405.996	2.066	C6H12F3NOSi	199
Blank	N-Methyltrifluoroacetamide, TMS derivative	405.996, 2.062	274	8955613	405.996	2.062	C6H12F3NOSi	199
Blank:2	N-Methyltrifluoroacetamide, TMS derivative	405.996, 2.063	765	13220969	405.996	2.063	C6H12F3NOSi	199
Blank:3	N-Methyltrifluoroacetamide, TMS derivative	405.996, 2.061	825	13609013	405.996	2.061	C6H12F3NOSi	199
05:02:00	Phthalimide, N-isopropyl-	405.996, 2.117	185	304968	405.996	2.117	C11H11NO2	189
05:02:00	Silanamine, N,N'-methanetetraylbis[1,1,1-trimethyl-	405.996, 1.624	387	1522190	405.996	1.624	C7H18N2Si2	186
06:02:00	Silanamine, N,N'-methanetetraylbis[1,1,1-trimethyl-	405.996, 1.628	521	3565288	405.996	1.628	C7H18N2Si2	186
6	Silanamine, N,N'-methanetetraylbis[1,1,1-trimethyl-	405.996, 1.627	288	1175591	405.996	1.627	C7H18N2Si2	186
Blank:2	1-(benzo[d][1,3]dioxol-5-yl)-2-(4-methylpiperidin-1-yl)pentan-1-one	409.996, 2.939	31	62669	409.996	2.939	C18H25NO3	155
Blank	1-Dimethylaminohexane	409.996, 3.590	25	671733	409.996	3.59	C8H19N	200
04:02:00	2,4-Pentadienenitrile	409.996, 3.701	57	10284359	409.996	3.701	C5H5N	79
Blank:3	2-[3,5-Dichlorophenyl]-4-[[2-[dimethylamino]-1-methylethyl]amino]-6-[trichloromethyl]-S-triazine	409.996, 3.562	30	559397	409.996	3.562	C15H16Cl5N5	96
06:03:00	2-Methylundecanal dimethyl acetal	409.996, 3.412	49	280262	409.996	3.412	C14H30O2	75
Blank:3	2-Pyridinecarboxylic acid	409.996, 3.698	31	10069656	409.996	3.698	C6H5NO2	79
Blank:3	3-Ethyl-3-methylheptane	409.996, 1.806	124	2364468	409.996	1.806	C10H22	113
Blank:2	4,4'-bi-4H-pyran, 2,2',6,6'-tetrakis(1,1-dimethylethyl)-4,4'-dimethyl-	409.996, 2.043	102	547151	409.996	2.043	C28H46O2	228
04:02:00	Acetamide, 2,2,2-trifluoro-N-methyl-	409.996, 3.605	234	8452851	409.996	3.605	C3H4F3NO	127
04:03:00	Acetamide, 2,2,2-trifluoro-N-methyl-	409.996, 3.590	274	9471754	409.996	3.59	C3H4F3NO	127
05:02:00	Acetamide, 2,2,2-trifluoro-N-methyl-	409.996, 1.482	248	14251284	409.996	1.482	C3H4F3NO	127
05:02:00	Acetamide, 2,2,2-trifluoro-N-methyl-	409.996, 3.563	118	4760410	409.996	3.563	C3H4F3NO	127
05:03:00	Acetamide, 2,2,2-trifluoro-N-methyl-	409.996, 1.482	278	14727520	409.996	1.482	C3H4F3NO	127
05:03:00	Acetamide, 2,2,2-trifluoro-N-methyl-	409.996, 3.562	112	6248897	409.996	3.562	C3H4F3NO	127
06:02:00	Acetamide, 2,2,2-trifluoro-N-methyl-	409.996, 3.576	106	5022839	409.996	3.576	C3H4F3NO	127
06:03:00	Acetamide, 2,2,2-trifluoro-N-methyl-	409.996, 1.485	327	49582027	409.996	1.485	C3H4F3NO	127
06:03:00	Acetamide, 2,2,2-trifluoro-N-methyl-	409.996, 3.572	97	4231988	409.996	3.572	C3H4F3NO	127
4	Acetamide, 2,2,2-trifluoro-N-methyl-	409.996, 3.601	282	7947274	409.996	3.601	C3H4F3NO	127
5	Acetamide, 2,2,2-trifluoro-N-methyl-	409.996, 1.482	304	13553183	409.996	1.482	C3H4F3NO	127
6	Acetamide, 2,2,2-trifluoro-N-methyl-	409.996, 3.586	144	5911876	409.996	3.586	C3H4F3NO	127
MeOH:2	Decane, 2-methyl-	409.996, 1.832	215	897098	409.996	1.832	C11H24	154
MeOH:3	Decane, 2-methyl-	409.996, 1.833	129	1138110	409.996	1.833	C11H24	141
MeOH:4	Decane, 2-methyl-	409.996, 1.832	154	841887	409.996	1.832	C11H24	154
04:02:00	Disilane, pentamethyl-	409.996, 1.830	545	207097908	409.996	1.83	C5H16Si2	119
4	Formic acid, ethenyl ester	409.996, 3.280	18	71372	409.996	3.28	C3H4O2	79
4	Glycine	409.996, 3.425	43	754584	409.996	3.425	C2H5NO2	75
04:02:00	Lactic Acid, 2TMS derivative	409.996, 1.957	5006	1520236810	409.996	1.957	C9H22O3Si2	222
04:02:00	Lactic Acid, 2TMS derivative	409.996, 1.833	560	218453696	409.996	1.833	C9H22O3Si2	219
04:03:00	Lactic Acid, 2TMS derivative	409.996, 2.042	1546	1561013421	409.996	2.042	C9H22O3Si2	221
04:03:00	Lactic Acid, 2TMS derivative	409.996, 1.820	805	227574391	409.996	1.82	C9H22O3Si2	219
04:03:00	Lactic Acid, 2TMS derivative	409.996, 1.940	5642	32600760	409.996	1.94	C9H22O3Si2	221
05:02:00	Lactic Acid, 2TMS derivative	409.996, 1.957	3960	535030534	409.996	1.957	C9H22O3Si2	222
05:03:00	Lactic Acid, 2TMS derivative	409.996, 2.062	671	1032481378	409.996	2.062	C9H22O3Si2	219
05:03:00	Lactic Acid, 2TMS derivative	409.996, 1.954	3858	879895325	409.996	1.954	C9H22O3Si2	222
05:03:00	Lactic Acid, 2TMS derivative	409.996, 1.828	744	227643714	409.996	1.828	C9H22O3Si2	219
05:03:00	Lactic Acid, 2TMS derivative	409.996, 2.012	201	214799594	409.996	2.012	C9H22O3Si2	221
06:02:00	Lactic Acid, 2TMS derivative	409.996, 2.050	4856	1660631147	409.996	2.05	C9H22O3Si2	222
06:02:00	Lactic Acid, 2TMS derivative	409.996, 1.877	1868	239073061	409.996	1.877	C9H22O3Si2	222
06:03:00	Lactic Acid, 2TMS derivative	409.996, 1.932	4021	992590311	409.996	1.932	C9H22O3Si2	222
06:03:00	Lactic Acid, 2TMS derivative	409.996, 1.838	1241	268056220	409.996	1.838	C9H22O3Si2	219
4	Lactic Acid, 2TMS derivative	409.996, 2.041	1972	2206346685	409.996	2.041	C9H22O3Si2	221
4	Lactic Acid, 2TMS derivative	409.996, 2.102	1073	1997518045	409.996	2.102	C9H22O3Si2	192
4	Lactic Acid, 2TMS derivative	409.996, 1.941	5087	1195256572	409.996	1.941	C9H22O3Si2	221
4	Lactic Acid, 2TMS derivative	409.996, 2.942	610	134342403	409.996	2.942	C9H22O3Si2	221
5	Lactic Acid, 2TMS derivative	409.996, 1.929	4419	845707775	409.996	1.929	C9H22O3Si2	222
5	Lactic Acid, 2TMS derivative	409.996, 2.038	1008	551051735	409.996	2.038	C9H22O3Si2	219
6	Lactic Acid, 2TMS derivative	409.996, 1.834	1416	247606168	409.996	1.834	C9H22O3Si2	222
04:02:00	m-Aminophenylacetylene	409.996, 1.819	241	131407508	409.996	1.819	C8H7N	117
5	m-Aminophenylacetylene	409.996, 2.203	252	251294760	409.996	2.203	C8H7N	117
4	Silanediol, dimethyl-	409.996, 3.161	10	68216	409.996	3.161	C2H8O2Si	77
05:02:00	Silanol, trimethyl-	409.996, 1.387	29	310620	409.996	1.387	C3H10OSi	76
06:02:00	Silanol, trimethyl-	409.996, 1.386	31	388393	409.996	1.386	C3H10OSi	77
4	Silanol, trimethyl-	409.996, 1.387	31	381510	409.996	1.387	C3H10OSi	77
5	Silanol, trimethyl-	409.996, 1.376	24	279508	409.996	1.376	C3H10OSi	76
06:02:00	Terbutaline, N-trifluoroacetyl-O,O,o-tris(trimethylsilyl)deriv.	409.996, 1.766	23	84557	409.996	1.766	C23H42F3NO4Si3	357
Blank:2	Terbutaline, N-trifluoroacetyl-O,O,o-tris(trimethylsilyl)deriv.	409.996, 1.731	29	103616	409.996	1.731	C23H42F3NO4Si3	357
5	Tetradecyl Lactate, TMS Derivative	409.996, 1.831	727	145790178	409.996	1.831	C20H42O3Si	204
04:03:00	Tetrasiloxane, decamethyl-	409.996, 1.618	1205	8152313	409.996	1.618	C10H30O3Si4	299
05:02:00	Tetrasiloxane, decamethyl-	409.996, 1.617	3574	14364434	409.996	1.617	C10H30O3Si4	299
06:02:00	Tetrasiloxane, decamethyl-	409.996, 1.620	1654	10917340	409.996	1.62	C10H30O3Si4	299
06:03:00	Tetrasiloxane, decamethyl-	409.996, 1.619	1630	9562920	409.996	1.619	C10H30O3Si4	299
4	Tetrasiloxane, decamethyl-	409.996, 1.620	1433	11830932	409.996	1.62	C10H30O3Si4	299
6	Tetrasiloxane, decamethyl-	409.996, 1.620	1064	7836646	409.996	1.62	C10H30O3Si4	299
Blank:3	Tetrasiloxane, decamethyl-	409.996, 1.614	1446	9097498	409.996	1.614	C10H30O3Si4	299
MeOH:3	Tetrasiloxane, decamethyl-	409.996, 1.616	2361	10733169	409.996	1.616	C10H30O3Si4	299
MeOH:4	Tetrasiloxane, decamethyl-	409.996, 1.617	1578	8233464	409.996	1.617	C10H30O3Si4	299
Blank:3	Tris(tert-butyldimethylsilyloxy)arsane	409.996, 2.036	60	1081240	409.996	2.036	C18H45AsO3Si3	209
04:03:00	Trisiloxane, octamethyl-	409.996, 1.449	49	208480	409.996	1.449	C8H24O2Si3	223
05:02:00	Trisiloxane, octamethyl-	409.996, 1.446	51	82022	409.996	1.446	C8H24O2Si3	223
05:03:00	Trisiloxane, octamethyl-	409.996, 1.441	38	239217	409.996	1.441	C8H24O2Si3	223
06:03:00	Trisiloxane, octamethyl-	409.996, 1.447	41	89791	409.996	1.447	C8H24O2Si3	223
4	Trisiloxane, octamethyl-	409.996, 1.446	46	76334	409.996	1.446	C8H24O2Si3	223
6	Trisiloxane, octamethyl-	409.996, 1.454	58	65148	409.996	1.454	C8H24O2Si3	223
5	1,2-Bis(4-methoxyphenyl)ethane-1,2-diamine	413.996, 1.686	356	3122823	413.996	1.686	C16H20N2O2	239
06:02:00	1,3-Propanediol, 2-hydroxymethyl-2-nitro-, triacetate	413.996, 2.242	63	9562797	413.996	2.242	C10H15NO8	211
06:03:00	1,3-Propanediol, 2-hydroxymethyl-2-nitro-, triacetate	413.996, 2.236	84	5652993	413.996	2.236	C10H15NO8	189
06:03:00	1-[2,4-Bis(trimethylsiloxy)phenyl]-2-[(4-trimethylsiloxy)phenyl]propan-1-one	413.996, 1.549	30	1220051	413.996	1.549	C24H38O4Si3	283
05:02:00	2,3,4-Trihydroxybenzaldehyde	413.996, 2.269	85	323614	413.996	2.269	C7H6O4	154
05:02:00	2,3-Butanediol, 2TMS derivative	413.996, 1.964	692	372865365	413.996	1.964	C10H26O2Si2	222
04:03:00	2-Cyclohexen-3-ol-1-one, 2-[1-iminoethyl]-	413.996, 2.293	63	407337	413.996	2.293	C8H11NO2	153
04:03:00	2-Mercapto-4,6-dimethylnicotinonitrile, TBDMS derivative	413.996, 1.443	47	88775	413.996	1.443	C14H22N2SSi	223
05:02:00	2-Mercapto-4,6-dimethylnicotinonitrile, TBDMS derivative	413.996, 1.443	31	60134	413.996	1.443	C14H22N2SSi	268
4	2-Mercapto-4,6-dimethylnicotinonitrile, TBDMS derivative	413.996, 1.440	34	69725	413.996	1.44	C14H22N2SSi	223
5	2-Mercapto-4,6-dimethylnicotinonitrile, TBDMS derivative	413.996, 1.441	34	156708	413.996	1.441	C14H22N2SSi	223
04:02:00	2-Mercapto-4,6-dimethylnicotinonitrile, TMS derivative	413.996, 1.438	44	162984	413.996	1.438	C11H16N2SSi	223
4	2-Methyl-3-phenyl-pyrrolo(2,3-b)pyrazine	413.996, 1.697	88	469930	413.996	1.697	C13H11N3	209
05:03:00	2-Pyridinecarboxylic acid	413.996, 3.693	33	14201122	413.996	3.693	C6H5NO2	79
06:02:00	2-Pyridinecarboxylic acid	413.996, 1.593	105	12668722	413.996	1.593	C6H5NO2	108
04:02:00	4,4'-bi-4H-pyran, 2,2',6,6'-tetrakis(1,1-dimethylethyl)-4,4'-dimethyl-	413.996, 1.632	132	6819522	413.996	1.632	C28H46O2	297
5	4H-1-Benzopyran-2-carboxylic acid, 6-amino-4-oxo-, ethyl ester	413.996, 1.783	27	308131	413.996	1.783	C12H11NO4	233
06:02:00	4-Methyl-2,4-bis(p-hydroxyphenyl)pent-1-ene, 2TMS derivative	413.996, 2.176	103	3892426	413.996	2.176	C24H36O2Si2	282
06:03:00	4-Methyl-2,4-bis(p-hydroxyphenyl)pent-1-ene, 2TMS derivative	413.996, 2.137	44	3527357	413.996	2.137	C24H36O2Si2	281
04:03:00	4-tert-Octylphenol, TMS derivative	413.996, 1.696	220	2597288	413.996	1.696	C17H30OSi	281
05:02:00	4-tert-Octylphenol, TMS derivative	413.996, 2.177	64	4683629	413.996	2.177	C17H30OSi	209
5	4-tert-Octylphenol, TMS derivative	413.996, 1.717	204	2437882	413.996	1.717	C17H30OSi	281
04:02:00	Acetamide, 2,2,2-trifluoro-N-methyl-	413.996, 1.487	331	14574852	413.996	1.487	C3H4F3NO	127
04:03:00	Acetamide, 2,2,2-trifluoro-N-methyl-	413.996, 1.476	298	15551192	413.996	1.476	C3H4F3NO	127
06:02:00	Acetamide, 2,2,2-trifluoro-N-methyl-	413.996, 1.466	204	14091878	413.996	1.466	C3H4F3NO	127
4	Acetamide, 2,2,2-trifluoro-N-methyl-	413.996, 1.484	313	15264986	413.996	1.484	C3H4F3NO	127
6	Acetamide, 2,2,2-trifluoro-N-methyl-	413.996, 1.471	214	14312014	413.996	1.471	C3H4F3NO	127
Blank	Cyclohexanamine, TMS derivative	413.996, 1.937	139	603931	413.996	1.937	C9H21NSi	171
Blank:2	Cyclohexanamine, TMS derivative	413.996, 1.932	230	1387906	413.996	1.932	C9H21NSi	171
Blank:3	Cyclohexanamine, TMS derivative	413.996, 1.928	164	1193978	413.996	1.928	C9H21NSi	171
04:02:00	Cyclotetrasiloxane, octamethyl-	413.996, 1.547	40	2494180	413.996	1.547	C8H24O4Si4	283
04:03:00	Cyclotetrasiloxane, octamethyl-	413.996, 1.546	46	864299	413.996	1.546	C8H24O4Si4	283
05:02:00	Cyclotetrasiloxane, octamethyl-	413.996, 1.545	33	1049306	413.996	1.545	C8H24O4Si4	282
Blank:3	Cyclotetrasiloxane, octamethyl-	413.996, 1.545	59	4658253	413.996	1.545	C8H24O4Si4	283
04:03:00	Glycine	413.996, 2.901	89	137410	413.996	2.901	C2H5NO2	75
04:02:00	Lactic Acid, 2TMS derivative	413.996, 2.022	2740	921525311	413.996	2.022	C9H22O3Si2	221
04:02:00	Lactic Acid, 2TMS derivative	413.996, 2.080	2240	829165587	413.996	2.08	C9H22O3Si2	219
04:02:00	Lactic Acid, 2TMS derivative	413.996, 1.809	1176	147274410	413.996	1.809	C9H22O3Si2	219
04:03:00	Lactic Acid, 2TMS derivative	413.996, 1.934	5086	766604484	413.996	1.934	C9H22O3Si2	221
04:03:00	Lactic Acid, 2TMS derivative	413.996, 1.811	1215	260718550	413.996	1.811	C9H22O3Si2	219
05:02:00	Lactic Acid, 2TMS derivative	413.996, 1.892	4224	1710252531	413.996	1.892	C9H22O3Si2	221
05:03:00	Lactic Acid, 2TMS derivative	413.996, 1.891	3369	590201389	413.996	1.891	C9H22O3Si2	221
06:03:00	Lactic Acid, 2TMS derivative	413.996, 1.892	9465	1646546946	413.996	1.892	C9H22O3Si2	242
4	Lactic Acid, 2TMS derivative	413.996, 1.804	1464	475255439	413.996	1.804	C9H22O3Si2	233
5	Lactic Acid, 2TMS derivative	413.996, 1.877	10171	653430985	413.996	1.877	C9H22O3Si2	242
6	Lactic Acid, 2TMS derivative	413.996, 1.906	6117	1753341458	413.996	1.906	C9H22O3Si2	221
Blank:3	l-Valine, n-propargyloxycarbonyl-, decyl ester	413.996, 2.864	52	248390	413.996	2.864	C19H33NO4	155
MeOH:3	N-(Trifluoroacetyl)-N,O,O',O''-tetrakis(trimethylsilyl)norepinephrine	413.996, 1.771	170	8082942	413.996	1.771	C22H42F3NO4Si4	358
Blank	N-Methyl-DL-alanine, N-trifluoroacetyl-, methyl ester	413.996, 2.256	58	89092	413.996	2.256	C7H10F3NO3	167
4	Propanoic acid, 2-hydroxy-, ethyl ester, (L)-	413.996, 0.943	13	54659	413.996	0.943	C5H10O3	143
04:03:00	Propylene glycol, 2TMS derivative	413.996, 2.052	422	516977913	413.996	2.052	C9H24O2Si2	193
05:02:00	Propylene glycol, 2TMS derivative	413.996, 1.832	964	405572229	413.996	1.832	C9H24O2Si2	222
05:03:00	Propylene glycol, 2TMS derivative	413.996, 1.950	1361	569532346	413.996	1.95	C9H24O2Si2	203
05:03:00	Propylene glycol, 2TMS derivative	413.996, 1.830	819	206200302	413.996	1.83	C9H24O2Si2	222
06:02:00	Propylene glycol, 2TMS derivative	413.996, 1.834	1042	194423984	413.996	1.834	C9H24O2Si2	217
6	Propylene glycol, 2TMS derivative	413.996, 2.003	773	1643528520	413.996	2.003	C9H24O2Si2	222
05:03:00	Silanamine, N,N'-methanetetraylbis[1,1,1-trimethyl-	413.996, 1.610	456	738178	413.996	1.61	C7H18N2Si2	186
4	Silanol, trimethyl-	413.996, 1.381	15	465171	413.996	1.381	C3H10OSi	77
04:02:00	tert-Butyldimethylsilanol	413.996, 1.029	10	227647	413.996	1.029	C6H16OSi	104
04:03:00	tert-Butyldimethylsilanol	413.996, 2.665	29	50481	413.996	2.665	C6H16OSi	133
MeOH:3	Tetrasiloxane, decamethyl-	413.996, 1.593	64	485873	413.996	1.593	C10H30O3Si4	297
5	Tris(tert-butyldimethylsilyloxy)arsane	413.996, 2.109	471	7823770	413.996	2.109	C18H45AsO3Si3	283
MeOH:3	Tris(tert-butyldimethylsilyloxy)arsane	413.996, 1.437	28	1175783	413.996	1.437	C18H45AsO3Si3	221
06:03:00	Trisiloxane, octamethyl-	413.996, 1.444	36	108591	413.996	1.444	C8H24O2Si3	223
04:02:00	1,2-Bis(4-methoxyphenyl)ethane-1,2-diamine	417.996, 1.680	225	671056	417.996	1.68	C16H20N2O2	239
04:03:00	1,3-Benzenediol, monobenzoate	417.996, 3.102	12	166641	417.996	3.102	C13H10O3	179
05:02:00	1-[2,4-Bis(trimethylsiloxy)phenyl]-2-[(4-trimethylsiloxy)phenyl]propan-1-one	417.996, 1.547	35	1244386	417.996	1.547	C24H38O4Si3	283
05:02:00	1-Dimethylaminohexane	417.996, 1.801	167	13702110	417.996	1.801	C8H19N	129
05:03:00	1-Dimethylaminohexane	417.996, 1.800	278	15515352	417.996	1.8	C8H19N	129
06:02:00	1-Dimethylaminohexane	417.996, 1.805	210	16909260	417.996	1.805	C8H19N	129
06:03:00	1-Dimethylaminohexane	417.996, 1.805	214	16966742	417.996	1.805	C8H19N	129
5	1-Dimethylaminohexane	417.996, 1.801	223	16382834	417.996	1.801	C8H19N	129
6	1-Dimethylaminohexane	417.996, 1.805	165	14523994	417.996	1.805	C8H19N	129
04:03:00	1-Heptene, 1,3-diphenyl-1-(trimethylsilyloxy)-	417.996, 1.537	45	2520430	417.996	1.537	C22H30OSi	284
04:03:00	1H-Pyrrole-2,5-dione	417.996, 2.700	62	616434	417.996	2.7	C4H3NO2	97
05:02:00	1H-Pyrrole-2,5-dione	417.996, 2.700	21	154890	417.996	2.7	C4H3NO2	97
05:03:00	1H-Pyrrole-2,5-dione	417.996, 2.699	18	180100	417.996	2.699	C4H3NO2	97
06:02:00	1H-Pyrrole-2,5-dione	417.996, 2.700	21	166177	417.996	2.7	C4H3NO2	97
04:02:00	2,3-Dihydroindole-2-one, 5-methoxy-1,3-dimethyl-3-(dimethylamino)methyl	417.996, 1.801	348	31660131	417.996	1.801	C14H20N2O2	202
4	2,3-Dihydroindole-2-one, 5-methoxy-1,3-dimethyl-3-(dimethylamino)methyl	417.996, 1.801	368	22570571	417.996	1.801	C14H20N2O2	267
4	2,4-Pentadienenitrile	417.996, 1.587	99	22142561	417.996	1.587	C5H5N	79
05:02:00	2-Methyl-3-trimethylsiloxy-2-pentene	417.996, 2.311	37	567777	417.996	2.311	C9H20OSi	172
06:02:00	2-Methyl-3-trimethylsiloxy-2-pentene	417.996, 2.312	41	751994	417.996	2.312	C9H20OSi	172
6	2-Methyl-3-trimethylsiloxy-2-pentene	417.996, 2.323	75	408602	417.996	2.323	C9H20OSi	172
04:02:00	2-Pyridinecarboxylic acid	417.996, 3.685	34	14006148	417.996	3.685	C6H5NO2	79
5	2-Pyridinecarboxylic acid	417.996, 1.588	95	32473763	417.996	1.588	C6H5NO2	86
Blank:3	2-Pyridinecarboxylic acid	417.996, 1.587	101	31293264	417.996	1.587	C6H5NO2	171
06:03:00	4-((5-Ethenyl-1-azabicyclo(2,2,2)octan-2-yl)oxymethyl)-6-methoxy-quinoline	417.996, 1.684	141	368473	417.996	1.684	C20H24N2O2	224
Blank	Acetamide, 2,2,2-trifluoro-N-methyl-	417.996, 3.571	32	600634	417.996	3.571	C3H4F3NO	127
04:02:00	Benzene, 1,2,3-trimethyl-	417.996, 3.104	35	162312	417.996	3.104	C9H12	120
06:03:00	Benzene, 1,2,3-trimethyl-	417.996, 3.103	34	139733	417.996	3.103	C9H12	120
MeOH:3	Benzeneethanamine, N-[(pentafluorophenyl)methylene]-ß,4-bis[(trimethylsilyl)oxy]-	417.996, 1.741	23	230132	417.996	1.741	C21H26F5NO2Si2	339
05:03:00	Cyclotetrasiloxane, octamethyl-	417.996, 1.547	31	334252	417.996	1.547	C8H24O4Si4	283
4	Cyclotetrasiloxane, octamethyl-	417.996, 1.540	38	4729746	417.996	1.54	C8H24O4Si4	283
5	Cyclotetrasiloxane, octamethyl-	417.996, 1.545	33	1551288	417.996	1.545	C8H24O4Si4	283
6	Cyclotetrasiloxane, octamethyl-	417.996, 1.556	23	216996	417.996	1.556	C8H24O4Si4	283
MeOH:2	Decane, 3-methyl-	417.996, 1.836	153	266054	417.996	1.836	C11H24	180
MeOH:3	Decane, 3-methyl-	417.996, 1.837	132	231605	417.996	1.837	C11H24	127
MeOH:4	Decane, 3-methyl-	417.996, 1.836	141	242244	417.996	1.836	C11H24	127
6	Ethanol, 2-(trimethylsilyl)-	417.996, 3.404	13	303708	417.996	3.404	C5H14OSi	114
06:03:00	Ethylene, 1,1-bis(trimethylsilyl)-	417.996, 2.321	47	798829	417.996	2.321	C8H20Si2	172
Blank:2	Hexanoic acid, TMS derivative	417.996, 1.981	219	1007482	417.996	1.981	C9H20O2Si	175
Blank:3	Hexanoic acid, TMS derivative	417.996, 1.979	164	1250723	417.996	1.979	C9H20O2Si	175
04:02:00	Iodoacetylene	417.996, 2.090	46	123612	417.996	2.09	C2HI	152
4	Lactic Acid, 2TMS derivative	417.996, 1.854	886	46406247	417.996	1.854	C9H22O3Si2	228
06:02:00	l-Norvaline, n-propargyloxycarbonyl-, nonyl ester	417.996, 2.829	51	150383	417.996	2.829	C18H31NO4	155
06:03:00	l-Norvaline, n-propargyloxycarbonyl-, undecyl ester	417.996, 2.829	83	148487	417.996	2.829	C20H35NO4	155
MeOH:4	Methyl 2,6-dihydroxybenzoate, 2TMS derivative	417.996, 1.713	171	305508	417.996	1.713	C14H24O4Si2	300
6	Methylsulphonamide, N-ethyl-N-decyl-	417.996, 1.681	167	423249	417.996	1.681	C13H29NO2S	265
MeOH:2	N-(Trifluoroacetyl)-N,O,O'-tris(trimethylsilyl)normetanephrine	417.996, 1.716	57	49377	417.996	1.716	C20H36F3NO4Si3	299
04:03:00	N,N-Dimethylglycine, TMS derivative	417.996, 1.800	396	34794935	417.996	1.8	C7H17NO2Si	175
05:02:00	Silanamine, N,N'-methanetetraylbis[1,1,1-trimethyl-	417.996, 1.605	104	790149	417.996	1.605	C7H18N2Si2	187
06:02:00	Silanamine, N,N'-methanetetraylbis[1,1,1-trimethyl-	417.996, 1.609	827	2566069	417.996	1.609	C7H18N2Si2	186
4	Silanamine, N,N'-methanetetraylbis[1,1,1-trimethyl-	417.996, 1.606	499	1333511	417.996	1.606	C7H18N2Si2	186
5	Silanamine, N,N'-methanetetraylbis[1,1,1-trimethyl-	417.996, 1.606	310	1071692	417.996	1.606	C7H18N2Si2	186
04:02:00	Trisiloxane, octamethyl-	417.996, 1.724	316	4923473	417.996	1.724	C8H24O2Si3	231
04:03:00	Trisiloxane, octamethyl-	417.996, 1.724	343	3733699	417.996	1.724	C8H24O2Si3	225
05:03:00	Trisiloxane, octamethyl-	417.996, 1.715	129	2702778	417.996	1.715	C8H24O2Si3	231
06:02:00	Trisiloxane, octamethyl-	417.996, 1.726	196	2044174	417.996	1.726	C8H24O2Si3	223
06:03:00	Trisiloxane, octamethyl-	417.996, 1.726	353	2356202	417.996	1.726	C8H24O2Si3	231
4	Trisiloxane, octamethyl-	417.996, 1.722	149	4438029	417.996	1.722	C8H24O2Si3	231
5	Trisiloxane, octamethyl-	417.996, 1.727	154	1618932	417.996	1.727	C8H24O2Si3	237
6	Trisiloxane, octamethyl-	417.996, 1.725	319	2463830	417.996	1.725	C8H24O2Si3	231
05:02:00	1-(benzo[d][1,3]dioxol-5-yl)-2-(4-methylpiperidin-1-yl)pentan-1-one	421.995, 2.791	80	146607	421.995	2.791	C18H25NO3	155
04:02:00	1H-Pyrrole-2,5-dione	421.995, 2.655	30	302036	421.995	2.655	C4H3NO2	97
05:03:00	1H-Pyrrole-2,5-dione	421.995, 2.670	14	163796	421.995	2.67	C4H3NO2	97
5	1-Octanamine, N-methyl-	421.995, 1.697	18	367568	421.995	1.697	C9H21N	44
Blank:2	2,4-Pentadienenitrile	421.995, 1.584	98	40690467	421.995	1.584	C5H5N	79
05:03:00	2H-Pyrrol-2-one, 1,5-dihydro-1-methyl-	421.995, 2.564	209	1441185	421.995	2.564	C5H7NO	97
06:03:00	2H-Pyrrol-2-one, 1,5-dihydro-1-methyl-	421.995, 2.562	198	1416863	421.995	2.562	C5H7NO	97
5	2H-Pyrrol-2-one, 1,5-dihydro-1-methyl-	421.995, 2.559	126	915513	421.995	2.559	C5H7NO	97
6	2H-Pyrrol-2-one, 1,5-dihydro-1-methyl-	421.995, 2.562	168	1429557	421.995	2.562	C5H7NO	97
6	2-Pyridinecarboxylic acid	421.995, 1.582	106	3269792	421.995	1.582	C6H5NO2	80
04:03:00	3H-1,2,4-Triazol-3-one, 1,2-dihydro-	421.995, 3.884	74	214232	421.995	3.884	C2H3N3O	85
05:02:00	Acetamide, 2,2,2-trifluoro-N-methyl-	421.995, 3.557	48	1607749	421.995	3.557	C3H4F3NO	127
06:02:00	Acetamide, 2,2,2-trifluoro-N-methyl-	421.995, 3.571	40	699217	421.995	3.571	C3H4F3NO	127
06:03:00	Acetamide, 2,2,2-trifluoro-N-methyl-	421.995, 3.572	47	1613845	421.995	3.572	C3H4F3NO	127
5	Acetamide, 2,2,2-trifluoro-N-methyl-	421.995, 3.556	42	500203	421.995	3.556	C3H4F3NO	127
Blank:3	Acetamide, 2,2,2-trifluoro-N-methyl-	421.995, 3.561	47	2382899	421.995	3.561	C3H4F3NO	127
4	Aziridine, 1,-(1-butenyl)-, (Z)-	421.995, 2.560	251	1955550	421.995	2.56	C6H11N	97
Blank	Benzene, 1,2,3-trimethyl-	421.995, 3.055	26	92165	421.995	3.055	C9H12	120
6	Benzenemethanol, a-(1-aminoethyl)-	421.995, 1.704	21	354662	421.995	1.704	C9H13NO	136
04:02:00	Cyclotetrasiloxane, octamethyl-	421.995, 1.538	42	1408908	421.995	1.538	C8H24O4Si4	283
6	Cyclotetrasiloxane, octamethyl-	421.995, 1.540	22	314858	421.995	1.54	C8H24O4Si4	283
06:03:00	dl-Alanyl-l-alanine	421.995, 1.692	21	493807	421.995	1.692	C6H12N2O3	127
04:02:00	Glycolic acid, 2TMS derivative	421.995, 1.954	3286	197097363	421.995	1.954	C8H20O3Si2	207
04:03:00	Glycolic acid, 2TMS derivative	421.995, 1.952	3475	151810779	421.995	1.952	C8H20O3Si2	207
05:02:00	Glycolic acid, 2TMS derivative	421.995, 1.952	3659	133940690	421.995	1.952	C8H20O3Si2	207
05:03:00	Glycolic acid, 2TMS derivative	421.995, 1.953	3572	123853433	421.995	1.953	C8H20O3Si2	207
06:02:00	Glycolic acid, 2TMS derivative	421.995, 1.954	3395	121743432	421.995	1.954	C8H20O3Si2	207
06:03:00	Glycolic acid, 2TMS derivative	421.995, 1.954	3036	120245504	421.995	1.954	C8H20O3Si2	207
4	Glycolic acid, 2TMS derivative	421.995, 1.952	3387	179162462	421.995	1.952	C8H20O3Si2	207
5	Glycolic acid, 2TMS derivative	421.995, 1.951	3635	105580220	421.995	1.951	C8H20O3Si2	207
6	Glycolic acid, 2TMS derivative	421.995, 1.955	3200	122256413	421.995	1.955	C8H20O3Si2	207
Blank	Glycolic acid, 2TMS derivative	421.995, 1.954	84	809721	421.995	1.954	C8H20O3Si2	205
Blank:2	Glycolic acid, 2TMS derivative	421.995, 1.951	125	1298331	421.995	1.951	C8H20O3Si2	205
Blank:3	Glycolic acid, 2TMS derivative	421.995, 1.946	129	1311301	421.995	1.946	C8H20O3Si2	206
4	l-Norvaline, n-propargyloxycarbonyl-, nonyl ester	421.995, 2.792	77	157828	421.995	2.792	C18H31NO4	155
06:02:00	l-Valine, n-propargyloxycarbonyl-, decyl ester	421.995, 2.789	69	141524	421.995	2.789	C19H33NO4	235
MeOH:2	N-(Trifluoroacetyl)-N,O,O',O''-tetrakis(trimethylsilyl)norepinephrine	421.995, 1.746	42	966242	421.995	1.746	C22H42F3NO4Si4	357
04:02:00	Nitrous oxide	421.995, 1.700	22	519660	421.995	1.7	N2O	44
04:03:00	Nitrous oxide	421.995, 1.676	11	239737	421.995	1.676	N2O	44
04:03:00	Silanamine, N,N'-methanetetraylbis[1,1,1-trimethyl-	421.995, 1.600	235	280818	421.995	1.6	C7H18N2Si2	186
06:02:00	1-[2,4-Bis(trimethylsiloxy)phenyl]-2-[(4-trimethylsiloxy)phenyl]propan-1-one	425.995, 1.536	25	202488	425.995	1.536	C24H38O4Si3	283
6	1-Heptene, 1,3-diphenyl-1-(trimethylsilyloxy)-	425.995, 1.541	13	223447	425.995	1.541	C22H30OSi	283
06:02:00	1H-Pyrrole-2,5-dione	425.995, 2.635	29	303617	425.995	2.635	C4H3NO2	97
06:03:00	1-Undecene, 8-methyl-	425.995, 1.882	131	3024110	425.995	1.882	C12H24	168
6	1-Undecene, 8-methyl-	425.995, 1.879	188	3538410	425.995	1.879	C12H24	168
Blank:3	1-Undecene, 8-methyl-	425.995, 1.882	164	1566078	425.995	1.882	C12H24	168
06:03:00	2,4-Pentadienenitrile	425.995, 1.578	99	912188	425.995	1.578	C5H5N	79
Blank:3	2,4-Pentadiyn-1-one, 1-phenyl-	425.995, 2.750	52	75655	425.995	2.75	C11H6O	154
06:03:00	2-Pyrazoline, 1-isobutyl-3-methyl-	425.995, 2.568	21	201546	425.995	2.568	C8H16N2	139
5	2-Pyridinecarboxylic acid	425.995, 3.682	37	9747815	425.995	3.682	C6H5NO2	79
05:02:00	2-Undecanethiol, 2-methyl-	425.995, 1.877	188	3217090	425.995	1.877	C12H26S	168
Blank:2	2-Undecanethiol, 2-methyl-	425.995, 1.884	238	1699123	425.995	1.884	C12H26S	168
05:03:00	2-Undecene, 8-methyl-, (Z)-	425.995, 1.876	143	3027711	425.995	1.876	C12H24	168
4	2-Undecene, 8-methyl-, (Z)-	425.995, 1.875	160	3844910	425.995	1.875	C12H24	168
04:02:00	3-Undecene, 8-methyl-	425.995, 1.874	136	1960615	425.995	1.874	C12H24	168
5	4-Undecene, 7-methyl-	425.995, 1.898	246	1694653	425.995	1.898	C12H24	168
5	benzoic acid, 4-ethenyl-, 4-[[(methylsulfonyl)amino]methyl]phenyl ester	425.995, 1.755	47	377719	425.995	1.755	C17H17NO4S	355
06:03:00	Cyclotetrasiloxane, octamethyl-	425.995, 1.539	15	269709	425.995	1.539	C8H24O4Si4	283
05:03:00	Ethanol, 2-(methylamino)-	425.995, 1.694	18	356701	425.995	1.694	C3H9NO	75
Blank	Ethanone, 1-(1,2,2,3-tetramethylcyclopentyl)-, (1R-cis)-	425.995, 1.887	133	1252415	425.995	1.887	C11H20O	126
05:03:00	l-Norvaline, n-propargyloxycarbonyl-, isohexyl ester	425.995, 2.753	75	128988	425.995	2.753	C15H25NO4	192
06:03:00	malonic acid 1	425.995, 1.370	15	100042	425.995	1.37
06:03:00	Sebacic acid, 2,6-dimethoxyphenyl tridecyl ester	425.995, 2.762	82	136533	425.995	2.762	C31H52O6	154
05:02:00	Silanamine, N,N'-methanetetraylbis[1,1,1-trimethyl-	425.995, 1.593	539	1207219	425.995	1.593	C7H18N2Si2	186
05:03:00	Silanamine, N,N'-methanetetraylbis[1,1,1-trimethyl-	425.995, 1.593	632	631824	425.995	1.593	C7H18N2Si2	186
05:03:00	(-)-Epinephrine, N,O,O',O''-tetrakis(trifluoroacetyl)-	429.995, 2.459	57	162983	429.995	2.459	C17H9F12NO7	141
6	1-(benzo[d][1,3]dioxol-5-yl)-2-(4-methylpiperidin-1-yl)pentan-1-one	429.995, 2.733	101	327022	429.995	2.733	C18H25NO3	155
Blank	1,3-Butanediol, 2TMS derivative	429.995, 1.775	39	336230	429.995	1.775	C10H26O2Si2	219
04:03:00	1H-Pyrrole-2,5-dione	429.995, 2.611	53	252787	429.995	2.611	C4H3NO2	97
5	1H-Pyrrole-2,5-dione	429.995, 2.611	33	149117	429.995	2.611	C4H3NO2	97
05:02:00	2,5-Diamino-6-methyl-4-pyrimidinol	429.995, 2.458	69	155544	429.995	2.458	C5H8N4O	140
04:03:00	2-Pyridinecarboxylic acid	429.995, 3.673	30	2027367	429.995	3.673	C6H5NO2	79
6	2-Pyridinecarboxylic acid	429.995, 3.680	33	10622242	429.995	3.68	C6H5NO2	80
04:03:00	2-Undecanethiol, 2-methyl-	429.995, 1.859	132	3149002	429.995	1.859	C12H26S	191
06:02:00	2-Undecanethiol, 2-methyl-	429.995, 1.866	123	3038668	429.995	1.866	C12H26S	173
04:03:00	4-Methyl-2,4-bis(p-hydroxyphenyl)pent-1-ene, 2TMS derivative	429.995, 2.017	35	835685	429.995	2.017	C24H36O2Si2	210
6	a-Bromo-p-tolunitrile	429.995, 2.240	20	171483	429.995	2.24	C8H6BrN	116
04:02:00	Acetamide, 2,2,2-trifluoro-N-methyl-	429.995, 3.566	178	2869507	429.995	3.566	C3H4F3NO	127
04:03:00	Acetamide, 2,2,2-trifluoro-N-methyl-	429.995, 3.564	122	3386497	429.995	3.564	C3H4F3NO	127
05:02:00	Acetamide, 2,2,2-trifluoro-N-methyl-	429.995, 3.560	111	3077301	429.995	3.56	C3H4F3NO	127
05:03:00	Acetamide, 2,2,2-trifluoro-N-methyl-	429.995, 3.558	120	2154642	429.995	3.558	C3H4F3NO	127
06:02:00	Acetamide, 2,2,2-trifluoro-N-methyl-	429.995, 3.573	78	3343558	429.995	3.573	C3H4F3NO	127
06:03:00	Acetamide, 2,2,2-trifluoro-N-methyl-	429.995, 3.573	127	4801419	429.995	3.573	C3H4F3NO	127
4	Acetamide, 2,2,2-trifluoro-N-methyl-	429.995, 3.558	70	4060585	429.995	3.558	C3H4F3NO	127
5	Acetamide, 2,2,2-trifluoro-N-methyl-	429.995, 3.555	86	2273469	429.995	3.555	C3H4F3NO	127
6	Acetamide, 2,2,2-trifluoro-N-methyl-	429.995, 3.572	61	4430348	429.995	3.572	C3H4F3NO	127
05:03:00	Cyclotetrasiloxane, octamethyl-	429.995, 1.534	32	770119	429.995	1.534	C8H24O4Si4	283
06:03:00	Cyclotetrasiloxane, octamethyl-	429.995, 1.537	33	258200	429.995	1.537	C8H24O4Si4	283
04:02:00	Lactic Acid, 2TMS derivative	429.995, 1.810	358	17860270	429.995	1.81	C9H22O3Si2	220
04:03:00	Lactic Acid, 2TMS derivative	429.995, 1.810	307	19819895	429.995	1.81	C9H22O3Si2	220
05:03:00	Lactic Acid, 2TMS derivative	429.995, 1.802	192	12350123	429.995	1.802	C9H22O3Si2	220
06:02:00	Lactic Acid, 2TMS derivative	429.995, 1.809	241	10299906	429.995	1.809	C9H22O3Si2	220
06:03:00	Lactic Acid, 2TMS derivative	429.995, 1.808	185	12332206	429.995	1.808	C9H22O3Si2	220
4	Lactic Acid, 2TMS derivative	429.995, 1.809	261	19425596	429.995	1.809	C9H22O3Si2	221
4	L-Adrenaline, 4TMS derivative	429.995, 1.744	179	682203	429.995	1.744	C21H45NO3Si4	358
6	malonic acid 1	429.995, 1.370	12	114312	429.995	1.37
4	Nitrous oxide	429.995, 1.687	27	479148	429.995	1.687	N2O	44
6	Nitrous oxide	429.995, 1.684	10	493871	429.995	1.684	N2O	44
05:03:00	Phenylephrine	429.995, 1.679	22	391141	429.995	1.679	C9H13NO2	77
04:02:00	Silanamine, N,N'-methanetetraylbis[1,1,1-trimethyl-	429.995, 1.590	423	393165	429.995	1.59	C7H18N2Si2	186
05:03:00	Silanol, trimethyl-	429.995, 3.416	32	445465	429.995	3.416	C3H10OSi	77
06:03:00	Silanol, trimethyl-	429.995, 3.402	29	498187	429.995	3.402	C3H10OSi	87
MeOH:3	Tris(tert-butyldimethylsilyloxy)arsane	429.995, 1.423	33	9579821	429.995	1.423	C18H45AsO3Si3	222
04:02:00	Vinylbital	429.995, 2.735	110	203393	429.995	2.735	C11H16N2O3	154
4	1,2,4-Benzenetricarboxylic acid, 1,2-dimethyl ester	433.995, 2.337	62	532618	433.995	2.337	C11H10O6	208
Blank:3	1,2-Benzenediol, O-(4-methylbenzoyl)-O'-propoxycarbonyl-	433.995, 2.439	13	91356	433.995	2.439	C18H18O5	214
06:02:00	1,2-Benzisothiazol-3-amine, TBDMS derivative	433.995, 2.319	107	2261267	433.995	2.319	C13H20N2SSi	281
06:03:00	2,4-Pentadienenitrile	433.995, 1.568	106	2571519	433.995	1.568	C5H5N	79
05:02:00	2-Mercapto-4,6-dimethylnicotinonitrile, TBDMS derivative	433.995, 1.432	38	71349	433.995	1.432	C14H22N2SSi	223
04:03:00	2-Propenoic acid, 2-[(trimethylsilyl)oxy]-, trimethylsilyl ester	433.995, 1.949	281	6952142	433.995	1.949	C9H20O3Si2	232
05:03:00	2-Propenoic acid, 2-[(trimethylsilyl)oxy]-, trimethylsilyl ester	433.995, 1.945	211	3907953	433.995	1.945	C9H20O3Si2	219
06:02:00	2-Propenoic acid, 2-[(trimethylsilyl)oxy]-, trimethylsilyl ester	433.995, 1.946	190	4121612	433.995	1.946	C9H20O3Si2	219
4	2-Propenoic acid, 2-[(trimethylsilyl)oxy]-, trimethylsilyl ester	433.995, 1.946	323	8832128	433.995	1.946	C9H20O3Si2	232
5	2-Propenoic acid, 2-[(trimethylsilyl)oxy]-, trimethylsilyl ester	433.995, 1.941	178	3180989	433.995	1.941	C9H20O3Si2	219
6	2-Propenoic acid, 2-[(trimethylsilyl)oxy]-, trimethylsilyl ester	433.995, 1.949	161	3251918	433.995	1.949	C9H20O3Si2	232
6	2-Pyridinecarboxylic acid	433.995, 1.571	117	2019677	433.995	1.571	C6H5NO2	146
Blank	2-Pyridinecarboxylic acid	433.995, 1.572	89	41901771	433.995	1.572	C6H5NO2	80
5	2-Thiophenemethanethiol	433.995, 2.594	27	149952	433.995	2.594	C5H6S2	130
04:02:00	Acetamide, 2,2,2-trifluoro-N-methyl-	433.995, 1.454	241	4659589	433.995	1.454	C3H4F3NO	127
04:03:00	Acetamide, 2,2,2-trifluoro-N-methyl-	433.995, 1.453	248	4529228	433.995	1.453	C3H4F3NO	127
05:02:00	Acetamide, 2,2,2-trifluoro-N-methyl-	433.995, 1.448	174	35016627	433.995	1.448	C3H4F3NO	127
05:03:00	Acetamide, 2,2,2-trifluoro-N-methyl-	433.995, 1.448	209	4142068	433.995	1.448	C3H4F3NO	127
06:02:00	Acetamide, 2,2,2-trifluoro-N-methyl-	433.995, 1.451	216	4819614	433.995	1.451	C3H4F3NO	127
4	Acetamide, 2,2,2-trifluoro-N-methyl-	433.995, 1.450	172	3950148	433.995	1.45	C3H4F3NO	127
5	Acetamide, 2,2,2-trifluoro-N-methyl-	433.995, 1.446	146	3726032	433.995	1.446	C3H4F3NO	127
6	Acetamide, 2,2,2-trifluoro-N-methyl-	433.995, 1.453	182	4381750	433.995	1.453	C3H4F3NO	127
Blank:2	Acetamide, 2,2,2-trifluoro-N-methyl-	433.995, 3.565	38	1269687	433.995	3.565	C3H4F3NO	127
Blank:3	Acetamide, 2,2,2-trifluoro-N-methyl-	433.995, 3.562	50	2913660	433.995	3.562	C3H4F3NO	127
4	Alanine, N-methyl-N-methoxycarbonyl-, undecyl ester	433.995, 1.739	115	467889	433.995	1.739	C17H33NO4	355
06:02:00	Arsenous acid, tris(trimethylsilyl) ester	433.995, 1.901	242	4347154	433.995	1.901	C9H27AsO3Si3	283
5	Cyclotetrasiloxane, octamethyl-	433.995, 1.525	29	434580	433.995	1.525	C8H24O4Si4	283
5	Lactic Acid, 2TMS derivative	433.995, 1.814	180	7402967	433.995	1.814	C9H22O3Si2	220
6	Lactic Acid, 2TMS derivative	433.995, 1.819	205	7213129	433.995	1.819	C9H22O3Si2	220
04:03:00	Levacetylmethadol	433.995, 3.172	24	61435	433.995	3.172	C23H31NO2	131
04:02:00	L-Valine, TMS derivative	433.995, 2.148	3451	767018676	433.995	2.148	C8H19NO2Si	176
04:03:00	L-Valine, TMS derivative	433.995, 2.147	14874	820653468	433.995	2.147	C8H19NO2Si	189
05:02:00	L-Valine, TMS derivative	433.995, 2.139	12702	478609824	433.995	2.139	C8H19NO2Si	189
05:03:00	L-Valine, TMS derivative	433.995, 2.142	7982	506342270	433.995	2.142	C8H19NO2Si	189
06:02:00	L-Valine, TMS derivative	433.995, 2.142	12014	512502444	433.995	2.142	C8H19NO2Si	189
06:03:00	L-Valine, TMS derivative	433.995, 2.144	16441	523080035	433.995	2.144	C8H19NO2Si	189
4	L-Valine, TMS derivative	433.995, 2.143	24283	557153625	433.995	2.143	C8H19NO2Si	189
5	L-Valine, TMS derivative	433.995, 2.137	10258	394589205	433.995	2.137	C8H19NO2Si	189
6	L-Valine, TMS derivative	433.995, 2.143	12785	451398877	433.995	2.143	C8H19NO2Si	189
05:03:00	Methyl 2-methyl-2-(methylamino)propanoate	433.995, 3.270	13	61196	433.995	3.27	C6H13NO2	81
04:02:00	Propanoic acid, 2-oxo-3-(trimethylsilyl)-, trimethylsilyl ester	433.995, 1.951	308	9202489	433.995	1.951	C9H20O3Si2	220
06:03:00	Propanoic acid, 2-oxo-3-(trimethylsilyl)-, trimethylsilyl ester	433.995, 1.947	221	4000296	433.995	1.947	C9H20O3Si2	219
04:03:00	Silanamine, N,N'-methanetetraylbis[1,1,1-trimethyl-	433.995, 1.586	232	303859	433.995	1.586	C7H18N2Si2	173
06:02:00	Silanamine, N,N'-methanetetraylbis[1,1,1-trimethyl-	433.995, 1.588	473	2709429	433.995	1.588	C7H18N2Si2	186
05:03:00	Silanol, trimethyl-	433.995, 1.376	34	468255	433.995	1.376	C3H10OSi	100
06:02:00	Silanol, trimethyl-	433.995, 1.368	36	550752	433.995	1.368	C3H10OSi	97
06:03:00	Silanol, trimethyl-	433.995, 1.375	37	550845	433.995	1.375	C3H10OSi	76
5	Silanol, trimethyl-	433.995, 1.367	25	333063	433.995	1.367	C3H10OSi	76
6	Silanol, trimethyl-	433.995, 1.375	35	524527	433.995	1.375	C3H10OSi	90
4	Silicic acid, diethyl bis(trimethylsilyl) ester	433.995, 2.352	167	5310132	433.995	2.352	C10H28O4Si3	283
06:02:00	ß-Hydroxyethyltheophylline tert-butyldimethylsilyl ether	433.995, 1.532	24	418417	433.995	1.532	C15H26N4O3Si	283
4	Thiophen-2-methylamine, N-(2-fluorophenyl)-	433.995, 2.586	31	171074	433.995	2.586	C11H10FNS	207
04:02:00	Trisiloxane, octamethyl-	433.995, 1.433	49	89164	433.995	1.433	C8H24O2Si3	223
04:03:00	Trisiloxane, octamethyl-	433.995, 1.434	79	93020	433.995	1.434	C8H24O2Si3	223
05:03:00	Trisiloxane, octamethyl-	433.995, 1.433	38	68268	433.995	1.433	C8H24O2Si3	223
4	Trisiloxane, octamethyl-	433.995, 1.431	44	85685	433.995	1.431	C8H24O2Si3	223
6	Trisiloxane, octamethyl-	433.995, 1.434	29	68765	433.995	1.434	C8H24O2Si3	223
Blank	Undecane, 4,4-dimethyl-	433.995, 1.840	26	209473	433.995	1.84	C13H28	85
Blank:2	Undecane, 4,4-dimethyl-	433.995, 1.840	31	274493	433.995	1.84	C13H28	85
6	1-[2,4-Bis(trimethylsiloxy)phenyl]-2-[(4-trimethylsiloxy)phenyl]propan-1-one	437.994, 1.525	17	199407	437.994	1.525	C24H38O4Si3	283
Blank:2	1-Pentanol, 2,4-dimethyl-, (±)-	437.994, 1.898	684	1679285	437.994	1.898	C7H16O	113
06:03:00	1-Pentene, 4,4-dimethyl-1,3-diphenyl-1-(trimethylsilyloxy)-	437.994, 1.526	29	436212	437.994	1.526	C22H30OSi	282
04:03:00	2-Chloropropionamide	437.994, 1.671	37	707840	437.994	1.671	C3H6ClNO	115
Blank:3	2-Chloropropionamide	437.994, 2.116	33	141852	437.994	2.116	C3H6ClNO	94
Blank:3	2-Pyridinecarboxylic acid	437.994, 3.671	30	495626	437.994	3.671	C6H5NO2	79
04:02:00	Acetamide, 2,2,2-trifluoro-N-methyl-	437.994, 3.554	44	580461	437.994	3.554	C3H4F3NO	127
05:02:00	Acetamide, 2,2,2-trifluoro-N-methyl-	437.994, 3.562	50	1320855	437.994	3.562	C3H4F3NO	127
06:02:00	Benzene, 1,1'-(1,1,10,10-tetramethyl-1,10-decanediyl)bis[3,4-dimethyl-	437.994, 1.865	92	2194781	437.994	1.865	C30H46	184
5	Biphenylene	437.994, 2.021	28	52309	437.994	2.021	C12H8	152
5	Disilane, pentamethyl-	437.994, 1.792	134	6785933	437.994	1.792	C5H16Si2	133
06:02:00	Etilefrine	437.994, 3.565	45	3541299	437.994	3.565	C10H15NO2	78
06:03:00	Hydrazinecarboxamide	437.994, 1.671	32	474551	437.994	1.671	CH5N3O	75
06:02:00	Hydroxyurea	437.994, 1.674	32	1520055	437.994	1.674	CH4N2O2	76
6	Lactic Acid, 2TMS derivative	437.994, 1.801	192	3324443	437.994	1.801	C9H22O3Si2	219
04:02:00	Maleimide	437.994, 2.678	6142	64764529	437.994	2.678
04:03:00	Maleimide	437.994, 2.679	5408	47606087	437.994	2.679
05:02:00	Maleimide	437.994, 2.677	6649	61226505	437.994	2.677
05:03:00	Maleimide	437.994, 2.676	6002	64007415	437.994	2.676
06:02:00	Maleimide	437.994, 2.679	5349	67021254	437.994	2.679
06:03:00	Maleimide	437.994, 2.677	7771	66508722	437.994	2.677
4	Maleimide	437.994, 2.677	5404	78095604	437.994	2.677
5	Maleimide	437.994, 2.677	6821	49080399	437.994	2.677
6	Maleimide	437.994, 2.679	4454	54626939	437.994	2.679
05:03:00	malonic acid 1	437.994, 1.362	15	93561	437.994	1.362
5	malonic acid 1	437.994, 1.363	19	126324	437.994	1.363
MeOH:3	Methyl 2,6-dihydroxybenzoate, 2TMS derivative	437.994, 1.756	40	52868	437.994	1.756	C14H24O4Si2	299
05:03:00	Nitrous oxide	437.994, 1.669	24	389724	437.994	1.669	N2O	44
4	Nitrous oxide	437.994, 1.668	32	600812	437.994	1.668	N2O	44
5	Nitrous oxide	437.994, 1.671	23	1244127	437.994	1.671	N2O	44
04:02:00	Oxalic acid, diisohexyl ester	437.994, 1.898	325	2853346	437.994	1.898	C14H26O4	229
05:02:00	Oxalic acid, diisohexyl ester	437.994, 1.895	536	4505767	437.994	1.895	C14H26O4	218
4	Oxalic acid, diisohexyl ester	437.994, 1.897	266	4846413	437.994	1.897	C14H26O4	229
6	Oxalic acid, diisohexyl ester	437.994, 1.898	568	2445526	437.994	1.898	C14H26O4	228
Blank	Oxalic acid, diisohexyl ester	437.994, 1.901	465	1187434	437.994	1.901	C14H26O4	228
04:03:00	Oxalic acid, hexyl propyl ester	437.994, 1.897	163	4211556	437.994	1.897	C11H20O4	205
04:02:00	Phenylephrine	437.994, 1.672	41	1646689	437.994	1.672	C9H13NO2	143
06:03:00	Phosphoric acid, diethyl nonyl ester	437.994, 2.349	15	35300	437.994	2.349	C13H29O4P	155
5	Propanoic acid, 2,2-dimethyl-, sodium salt	437.994, 1.872	44	669639	437.994	1.872	C5H9NaO2	147
05:02:00	Silanamine, N,N'-methanetetraylbis[1,1,1-trimethyl-	437.994, 1.579	455	2686126	437.994	1.579	C7H18N2Si2	173
4	Silanamine, N,N'-methanetetraylbis[1,1,1-trimethyl-	437.994, 1.581	335	483404	437.994	1.581	C7H18N2Si2	186
5	Silanamine, N,N'-methanetetraylbis[1,1,1-trimethyl-	437.994, 1.581	267	378423	437.994	1.581	C7H18N2Si2	186
04:02:00	tert-Butylpentamethyldisiloxane	437.994, 1.368	22	164904	437.994	1.368	C9H24OSi2	201
05:03:00	1-[2,4-Bis(trimethylsiloxy)phenyl]-2-[(4-trimethylsiloxy)phenyl]propan-1-one	441.994, 1.523	33	215978	441.994	1.523	C24H38O4Si3	283
6	2-[3,5-Dichlorophenyl]-4-[[2-[dimethylamino]-1-methylethyl]amino]-6-[trichloromethyl]-S-triazine	441.994, 3.572	15	774208	441.994	3.572	C15H16Cl5N5	126
Blank	2-[3,5-Dichlorophenyl]-4-[[2-[dimethylamino]-1-methylethyl]amino]-6-[trichloromethyl]-S-triazine	441.994, 3.576	27	467767	441.994	3.576	C15H16Cl5N5	218
MeOH:3	2-Mercapto-4,6-dimethylnicotinonitrile, TBDMS derivative	441.994, 1.429	23	24622	441.994	1.429	C14H22N2SSi	223
06:02:00	2-Propene-1,1-diol, diacetate	441.994, 2.627	62	285069	441.994	2.627	C7H10O4	156
05:03:00	3,4-Methylpropylsuccinimide	441.994, 0.032	23	75747	441.994	0.032	C8H13NO2	115
06:03:00	3,6,6-Trimethylundecane-2,5,10-trione	441.994, 1.932	197	574227	441.994	1.932	C14H24O3	168
Blank:3	4-Hydroxy-3,4,6-trimethylhept-5-enoic acid lactone	441.994, 1.931	174	443314	441.994	1.931	C10H16O2	168
05:02:00	Benzene, 1,1'-(1,1,10,10-tetramethyl-1,10-decanediyl)bis[3,4-dimethyl-	441.994, 1.367	18	104452	441.994	1.367	C30H46	148
5	Benzene, 1,1'-(1,1,10,10-tetramethyl-1,10-decanediyl)bis[3,4-dimethyl-	441.994, 1.368	16	86222	441.994	1.368	C30H46	148
6	Benzene, 1,1'-(1,1,10,10-tetramethyl-1,10-decanediyl)bis[3,4-dimethyl-	441.994, 1.366	20	206213	441.994	1.366	C30H46	209
Blank:3	Carbamic acid, dimethyl-, 3-pyridinyl ester	441.994, 2.109	23	81950	441.994	2.109	C8H10N2O2	166
04:02:00	Cyclotetrasiloxane, octamethyl-	441.994, 1.521	34	548909	441.994	1.521	C8H24O4Si4	283
Blank:3	Cyclotetrasiloxane, octamethyl-	441.994, 1.521	37	356186	441.994	1.521	C8H24O4Si4	283
05:02:00	lactic acid	441.994, 1.795	126	1654099	441.994	1.795
06:02:00	lactic acid	441.994, 1.799	135	723995	441.994	1.799
5	lactic acid	441.994, 1.797	115	640973	441.994	1.797
04:02:00	Lactic Acid, 2TMS derivative	441.994, 1.798	213	3586920	441.994	1.798	C9H22O3Si2	228
6	Lactic Acid, 2TMS derivative	441.994, 1.798	125	660874	441.994	1.798	C9H22O3Si2	228
06:03:00	malonic acid 1	441.994, 1.364	20	119139	441.994	1.364
04:02:00	N-(Trifluoroacetyl)glycine, TMS derivative	441.994, 2.074	135	1776365	441.994	2.074	C7H12F3NO3Si	241
04:03:00	N-(Trifluoroacetyl)glycine, TMS derivative	441.994, 2.074	107	1446167	441.994	2.074	C7H12F3NO3Si	241
4	N-(Trifluoroacetyl)glycine, TMS derivative	441.994, 2.073	71	1366428	441.994	2.073	C7H12F3NO3Si	241
MeOH:2	N-(Trifluoroacetyl)-N,O,O',O''-tetrakis(trimethylsilyl)norepinephrine	441.994, 1.707	56	1004964	441.994	1.707	C22H42F3NO4Si4	357
04:03:00	N,N,N',N'-Tetraethyl-1,2-di-furan-2-yl-ethane-1,2-diamine	441.994, 2.015	43	67599	441.994	2.015	C18H28N2O2	152
04:02:00	Silanamine, N,N'-methanetetraylbis[1,1,1-trimethyl-	441.994, 1.578	339	675132	441.994	1.578	C7H18N2Si2	186
04:03:00	Silanamine, N,N'-methanetetraylbis[1,1,1-trimethyl-	441.994, 1.580	194	199219	441.994	1.58	C7H18N2Si2	186
06:02:00	ß-Hydroxyethyltheophylline tert-butyldimethylsilyl ether	441.994, 1.526	22	197996	441.994	1.526	C15H26N4O3Si	283
06:03:00	tert-Butyldimethylsilanol	441.994, 2.270	12	103457	441.994	2.27	C6H16OSi	115
04:03:00	tert-Butylpentamethyldisiloxane	441.994, 1.365	26	1435298	441.994	1.365	C9H24OSi2	149
05:03:00	tert-Butylpentamethyldisiloxane	441.994, 1.365	19	100885	441.994	1.365	C9H24OSi2	149
MeOH:2	Undecane	441.994, 1.874	2770	5610987	441.994	1.874	C11H24	156
MeOH:3	Undecane	441.994, 1.872	3128	6691355	441.994	1.872	C11H24	156
MeOH:4	Undecane	441.994, 1.873	3212	5958069	441.994	1.873	C11H24	156
06:02:00	1-[2,4-Bis(trimethylsiloxy)phenyl]-2-[(4-trimethylsiloxy)phenyl]propan-1-one	445.994, 1.520	24	341261	445.994	1.52	C24H38O4Si3	283
5	1H-1,2,3-Triazole	445.994, 1.959	20	621692	445.994	1.959	C2H3N3	69
6	1-Heptene, 1,3-diphenyl-1-(trimethylsilyloxy)-	445.994, 1.525	12	279409	445.994	1.525	C22H30OSi	283
6	2,4-Pentadienenitrile	445.994, 1.561	96	786903	445.994	1.561	C5H5N	79
04:03:00	2-Butenedioic acid (Z)-, dimethyl ester	445.994, 0.014	45	123400	445.994	0.014	C6H8O4	113
06:02:00	2-t-Butyl-thiazolidine-3,4-dicarboxylic acid, dimethyl ester	445.994, 2.021	139	367514	445.994	2.021	C11H19NO4S	281
Blank	3-Ethyl-3-methyl-2-pentanol	445.994, 1.942	123	5772504	445.994	1.942	C8H18O	125
Blank:3	3-Ethyl-3-methyl-2-pentanol	445.994, 1.936	110	2278680	445.994	1.936	C8H18O	125
06:02:00	4,4'-bi-4H-pyran, 2,2',6,6'-tetrakis(1,1-dimethylethyl)-4,4'-dimethyl-	445.994, 2.103	33	4051238	445.994	2.103	C28H46O2	281
04:02:00	Acetamide, 2,2,2-trifluoro-N-methyl-	445.994, 3.561	52	2228877	445.994	3.561	C3H4F3NO	127
04:03:00	Acetamide, 2,2,2-trifluoro-N-methyl-	445.994, 3.562	56	1124239	445.994	3.562	C3H4F3NO	127
05:02:00	Acetamide, 2,2,2-trifluoro-N-methyl-	445.994, 3.559	48	1175135	445.994	3.559	C3H4F3NO	127
05:03:00	Acetamide, 2,2,2-trifluoro-N-methyl-	445.994, 3.558	50	2863269	445.994	3.558	C3H4F3NO	127
06:03:00	Acetamide, 2,2,2-trifluoro-N-methyl-	445.994, 3.568	52	2066520	445.994	3.568	C3H4F3NO	127
4	Acetamide, 2,2,2-trifluoro-N-methyl-	445.994, 3.559	45	1827371	445.994	3.559	C3H4F3NO	127
5	Acetamide, 2,2,2-trifluoro-N-methyl-	445.994, 3.557	49	2469935	445.994	3.557	C3H4F3NO	127
6	Acetamide, 2,2,2-trifluoro-N-methyl-	445.994, 3.575	67	949924	445.994	3.575	C3H4F3NO	127
06:03:00	Arsenous acid, tris(trimethylsilyl) ester	445.994, 2.076	97	2131961	445.994	2.076	C9H27AsO3Si3	282
04:02:00	Carbamic acid, N,N-dimethyl-, 4-isopropylphenyl ester	445.994, 2.092	159	1749070	445.994	2.092	C12H17NO2	207
06:03:00	Carbamic acid, N,N-dimethyl-, 4-isopropylphenyl ester	445.994, 2.076	74	1851819	445.994	2.076	C12H17NO2	207
4	Carbamic acid, N,N-dimethyl-, 4-isopropylphenyl ester	445.994, 2.092	105	1348401	445.994	2.092	C12H17NO2	207
5	Carbamic acid, N,N-dimethyl-, 4-isopropylphenyl ester	445.994, 2.093	98	975560	445.994	2.093	C12H17NO2	207
04:03:00	Cyclotetrasiloxane, octamethyl-	445.994, 1.520	40	746907	445.994	1.52	C8H24O4Si4	283
Blank:3	Cyclotetrasiloxane, octamethyl-	445.994, 1.519	50	323537	445.994	1.519	C8H24O4Si4	283
06:02:00	Decahydroquinoline, 4-chloro-1-(2-methoxyethyl)-	445.994, 2.199	53	73682	445.994	2.199	C12H22ClNO	188
04:02:00	Decane	445.994, 1.843	235	5171104	445.994	1.843	C10H22	142
04:03:00	Decane, 5-ethyl-5-methyl-	445.994, 1.836	315	3474309	445.994	1.836	C13H28	187
04:02:00	Disilane, pentamethyl-	445.994, 2.486	94	2428568	445.994	2.486	C5H16Si2	129
4	Dodecane, 2,7,10-trimethyl-	445.994, 1.834	318	3867086	445.994	1.834	C15H32	170
5	Dodecane, 2,7,10-trimethyl-	445.994, 1.835	375	4604485	445.994	1.835	C15H32	187
04:03:00	L-Alanine, 2TMS derivative	445.994, 1.890	18483	449529431	445.994	1.89	C9H23NO2Si2	233
05:03:00	L-Alanine, 2TMS derivative	445.994, 1.888	11006	163791913	445.994	1.888	C9H23NO2Si2	233
Blank	N-(Trifluoroacetyl)-N,O,O',O''-tetrakis(trimethylsilyl)norepinephrine	445.994, 1.702	50	530952	445.994	1.702	C22H42F3NO4Si4	357
04:02:00	Oxalic acid, 2TMS derivative	445.994, 1.365	25	164061	445.994	1.365	C8H18O4Si2	149
06:03:00	Phosphoramidous difluoride	445.994, 1.943	92	1390630	445.994	1.943	F2H2NP	85
05:03:00	Silanamine, N,N'-methanetetraylbis[1,1,1-trimethyl-	445.994, 1.574	295	1029088	445.994	1.574	C7H18N2Si2	186
4	Silanamine, N,N'-methanetetraylbis[1,1,1-trimethyl-	445.994, 1.576	304	414788	445.994	1.576	C7H18N2Si2	186
05:02:00	Undecane	445.994, 1.834	359	3851346	445.994	1.834	C11H24	155
05:03:00	Undecane	445.994, 1.834	329	5106695	445.994	1.834	C11H24	155
06:02:00	Undecane	445.994, 1.837	329	13959292	445.994	1.837	C11H24	156
06:03:00	Undecane	445.994, 1.836	399	13654037	445.994	1.836	C11H24	155
6	Undecane	445.994, 1.844	816	11446569	445.994	1.844	C11H24	156
Blank	Undecane	445.994, 1.842	761	2916529	445.994	1.842	C11H24	155
Blank:2	Undecane	445.994, 1.838	447	4425457	445.994	1.838	C11H24	155
Blank:3	Undecane	445.994, 1.835	366	7629409	445.994	1.835	C11H24	155
05:02:00	(2-Aziridinylethyl)amine	449.994, 1.656	32	782846	449.994	1.656	C4H10N2	68
04:02:00	1-(3-Methylbutyl)-2,3,4,6-tetramethylbenzene	449.994, 2.060	2535	282658137	449.994	2.06	C15H24	204
04:03:00	1-(3-Methylbutyl)-2,3,4,6-tetramethylbenzene	449.994, 2.055	2719	296381620	449.994	2.055	C15H24	204
05:02:00	1-(3-Methylbutyl)-2,3,4,6-tetramethylbenzene	449.994, 2.053	2923	299257707	449.994	2.053	C15H24	204
05:03:00	1-(3-Methylbutyl)-2,3,4,6-tetramethylbenzene	449.994, 2.051	2215	295994611	449.994	2.051	C15H24	204
06:02:00	1-(3-Methylbutyl)-2,3,4,6-tetramethylbenzene	449.994, 2.053	2126	285431142	449.994	2.053	C15H24	204
06:03:00	1-(3-Methylbutyl)-2,3,4,6-tetramethylbenzene	449.994, 2.051	2807	282684010	449.994	2.051	C15H24	204
4	1-(3-Methylbutyl)-2,3,4,6-tetramethylbenzene	449.994, 2.058	2773	266552909	449.994	2.058	C15H24	204
5	1-(3-Methylbutyl)-2,3,4,6-tetramethylbenzene	449.994, 2.048	2747	270376072	449.994	2.048	C15H24	204
6	1-(3-Methylbutyl)-2,3,4,6-tetramethylbenzene	449.994, 2.056	2485	295916658	449.994	2.056	C15H24	204
Blank:2	1,2,4-Benzenetricarboxylic acid, 1,2-dimethyl ester	449.994, 2.178	23	462542	449.994	2.178	C11H10O6	208
05:03:00	1-[2,4-Bis(trimethylsiloxy)phenyl]-2-[(4-trimethylsiloxy)phenyl]propan-1-one	449.994, 1.514	32	631972	449.994	1.514	C24H38O4Si3	283
6	1-Propene, 3,3-dichloro-	449.994, 2.153	116	67970684	449.994	2.153	C3H4Cl2	110
04:02:00	2-(1-Amino-2-1H-imidazol-1-ylethyl)-4-amino-6-dimethylamino-S-triazine	449.994, 2.240	426	954297	449.994	2.24	C10H16N8	251
05:03:00	2-(1-Amino-2-1H-imidazol-1-ylethyl)-4-amino-6-dimethylamino-S-triazine	449.994, 2.234	245	620379	449.994	2.234	C10H16N8	188
06:02:00	2-(1-Amino-2-1H-imidazol-1-ylethyl)-4-amino-6-dimethylamino-S-triazine	449.994, 2.234	263	646543	449.994	2.234	C10H16N8	182
06:03:00	2-(1-Amino-2-1H-imidazol-1-ylethyl)-4-amino-6-dimethylamino-S-triazine	449.994, 2.233	272	633559	449.994	2.233	C10H16N8	207
4	2-(1-Amino-2-1H-imidazol-1-ylethyl)-4-amino-6-dimethylamino-S-triazine	449.994, 2.237	350	960141	449.994	2.237	C10H16N8	182
6	2-(1-Amino-2-1H-imidazol-1-ylethyl)-4-amino-6-dimethylamino-S-triazine	449.994, 2.237	249	562926	449.994	2.237	C10H16N8	182
Blank	2,2,8,8-Tetramethyl-3,7-dioxa-4-aza-2,8-disilanon-4-ene	449.994, 2.008	5838	72848352	449.994	2.008	C8H21NO2Si2	219
Blank:2	2,2,8,8-Tetramethyl-3,7-dioxa-4-aza-2,8-disilanon-4-ene	449.994, 2.005	8964	101376284	449.994	2.005	C8H21NO2Si2	219
Blank:3	2,2,8,8-Tetramethyl-3,7-dioxa-4-aza-2,8-disilanon-4-ene	449.994, 2.003	5931	112554386	449.994	2.003	C8H21NO2Si2	219
MeOH:4	2,5-Dihydroxybenzaldehyde, 2TMS derivative	449.994, 1.772	52	640084	449.994	1.772	C13H22O3Si2	285
Blank	2-Ethylhexanol, TMS derivative	449.994, 1.816	123	773264	449.994	1.816	C11H26OSi	202
Blank:2	2-Ethylhexanol, TMS derivative	449.994, 1.819	130	1024749	449.994	1.819	C11H26OSi	189
Blank:3	2-Ethylhexanol, TMS derivative	449.994, 1.811	127	1024857	449.994	1.811	C11H26OSi	189
06:03:00	2-Pyridinecarboxylic acid	449.994, 1.556	103	1479351	449.994	1.556	C6H5NO2	111
Blank:3	2-Pyridinecarboxylic acid	449.994, 3.663	30	439271	449.994	3.663	C6H5NO2	79
4	3-Methoxyamphetamine, 4-trimethylsilyloxy, N-trimethylsilyl-	449.994, 1.828	1676	412833897	449.994	1.828	C16H31NO2Si2	233
04:03:00	4-Methyl-2,4-bis(p-hydroxyphenyl)pent-1-ene, 2TMS derivative	449.994, 1.627	420	3368665	449.994	1.627	C24H36O2Si2	356
05:02:00	4-Methyl-2,4-bis(p-hydroxyphenyl)pent-1-ene, 2TMS derivative	449.994, 2.275	150	6456291	449.994	2.275	C24H36O2Si2	283
05:03:00	4-Methyl-2,4-bis(p-hydroxyphenyl)pent-1-ene, 2TMS derivative	449.994, 2.280	84	5716503	449.994	2.28	C24H36O2Si2	283
06:02:00	4-Methyl-2,4-bis(p-hydroxyphenyl)pent-1-ene, 2TMS derivative	449.994, 2.291	71	6030085	449.994	2.291	C24H36O2Si2	281
06:03:00	4-Methyl-2,4-bis(p-hydroxyphenyl)pent-1-ene, 2TMS derivative	449.994, 2.287	63	6227933	449.994	2.287	C24H36O2Si2	265
05:02:00	4-tert-Octylphenol, TMS derivative	449.994, 1.721	168	3718482	449.994	1.721	C17H30OSi	281
04:02:00	Acetamide, 2,2,2-trifluoro-N-methyl-	449.994, 1.437	130	1073480	449.994	1.437	C3H4F3NO	127
04:03:00	Acetamide, 2,2,2-trifluoro-N-methyl-	449.994, 1.438	128	1053017	449.994	1.438	C3H4F3NO	127
06:02:00	Acetamide, 2,2,2-trifluoro-N-methyl-	449.994, 1.436	120	1933721	449.994	1.436	C3H4F3NO	127
4	Acetamide, 2,2,2-trifluoro-N-methyl-	449.994, 1.438	116	1025675	449.994	1.438	C3H4F3NO	127
5	Acetamide, 2,2,2-trifluoro-N-methyl-	449.994, 1.436	107	1724182	449.994	1.436	C3H4F3NO	127
6	Acetamide, 2,2,2-trifluoro-N-methyl-	449.994, 1.439	109	1025894	449.994	1.439	C3H4F3NO	127
Blank	Acetamide, 2,2,2-trifluoro-N-methyl-	449.994, 1.435	64	22107536	449.994	1.435	C3H4F3NO	127
Blank	Acetamide, 2,2,2-trifluoro-N-methyl-	449.994, 3.563	27	507098	449.994	3.563	C3H4F3NO	127
Blank:3	Acetamide, 2,2,2-trifluoro-N-methyl-	449.994, 1.433	101	36858406	449.994	1.433	C3H4F3NO	127
04:02:00	Alanine, N-methyl-N-methoxycarbonyl-, undecyl ester	449.994, 1.919	2063	274119421	449.994	1.919	C17H33NO4	216
05:03:00	Alanine, N-methyl-N-methoxycarbonyl-, undecyl ester	449.994, 1.971	1420	492411445	449.994	1.971	C17H33NO4	233
05:03:00	Alanine, N-methyl-N-methoxycarbonyl-, undecyl ester	449.994, 1.837	1029	249005066	449.994	1.837	C17H33NO4	217
4	Alanine, N-methyl-N-methoxycarbonyl-, undecyl ester	449.994, 1.983	759	512691581	449.994	1.983	C17H33NO4	233
6	Alanine, N-methyl-N-methoxycarbonyl-, undecyl ester	449.994, 1.977	947	567594935	449.994	1.977	C17H33NO4	233
Blank:3	Alanine, N-methyl-N-methoxycarbonyl-, undecyl ester	449.994, 1.874	1091	4962440	449.994	1.874	C17H33NO4	218
6	Alanylalanine, N,N'-dimethyl-N'-methoxycarbonyl-, pentyl ester	449.994, 1.988	270	498119265	449.994	1.988	C15H28N2O5	202
MeOH:2	Arsenous acid, tris(trimethylsilyl) ester	449.994, 1.415	70	68432470	449.994	1.415	C9H27AsO3Si3	210
04:02:00	Glycolaldehyde dimethyl acetal	449.994, 3.405	58	799327	449.994	3.405	C4H10O3	75
04:02:00	L-Alanine, 2TMS derivative	449.994, 1.918	1764	764118325	449.994	1.918	C9H23NO2Si2	220
04:02:00	L-Alanine, 2TMS derivative	449.994, 1.913	4021	546677812	449.994	1.913	C9H23NO2Si2	233
04:03:00	L-Alanine, 2TMS derivative	449.994, 1.909	3159	612121306	449.994	1.909	C9H23NO2Si2	220
04:03:00	L-Alanine, 2TMS derivative	449.994, 1.912	3003	571196139	449.994	1.912	C9H23NO2Si2	232
05:02:00	L-Alanine, 2TMS derivative	449.994, 1.930	5430	576413881	449.994	1.93	C9H23NO2Si2	233
05:03:00	L-Alanine, 2TMS derivative	449.994, 1.893	2193	548137232	449.994	1.893	C9H23NO2Si2	233
06:02:00	L-Alanine, 2TMS derivative	449.994, 1.911	5371	755163213	449.994	1.911	C9H23NO2Si2	220
06:03:00	L-Alanine, 2TMS derivative	449.994, 1.902	9563	924016402	449.994	1.902	C9H23NO2Si2	233
4	L-Alanine, 2TMS derivative	449.994, 1.917	5446	713941152	449.994	1.917	C9H23NO2Si2	220
5	L-Alanine, 2TMS derivative	449.994, 1.898	5219	852949124	449.994	1.898	C9H23NO2Si2	233
6	L-Alanine, 2TMS derivative	449.994, 1.913	5354	681189804	449.994	1.913	C9H23NO2Si2	233
Blank	Methane, isocyanato-	449.994, 2.039	253	16605392	449.994	2.039	C2H3NO	57
Blank:2	Methane, isocyanato-	449.994, 2.039	302	16911309	449.994	2.039	C2H3NO	57
Blank:3	Methane, isocyanato-	449.994, 2.036	1302	12474038	449.994	2.036	C2H3NO	57
05:03:00	Nitrous oxide	449.994, 1.661	29	830108	449.994	1.661	N2O	44
06:03:00	Nitrous oxide	449.994, 1.661	30	381079	449.994	1.661	N2O	44
05:02:00	Phenylpropanolamine, 2TMS derivative	449.994, 1.896	2649	965062124	449.994	1.896	C15H29NOSi2	218
06:02:00	Phenylpropanolamine, 2TMS derivative	449.994, 1.968	804	498777095	449.994	1.968	C15H29NOSi2	233
06:02:00	Synephrine 1	449.994, 1.840	914	239004887	449.994	1.84
5	Synephrine 1	449.994, 1.973	1115	470800035	449.994	1.973
5	Synephrine 1	449.994, 1.841	1043	246489825	449.994	1.841
6	Synephrine 1	449.994, 1.841	941	338669571	449.994	1.841
Blank:2	Tetrafluorohydrazine	449.994, 3.665	26	525899	449.994	3.665	F4N2	53
MeOH:4	Tris(tert-butyldimethylsilyloxy)arsane	449.994, 1.415	71	53146561	449.994	1.415	C18H45AsO3Si3	221
6	1-[2,4-Bis(trimethylsiloxy)phenyl]-2-[(4-trimethylsiloxy)phenyl]propan-1-one	453.993, 1.518	23	185466	453.993	1.518	C24H38O4Si3	283
06:03:00	1-Heptene, 1,3-diphenyl-1-(trimethylsilyloxy)-	453.993, 1.518	24	1433364	453.993	1.518	C22H30OSi	283
6	1-Hexanol, 6-(dimethylamino)-	453.993, 1.743	100	12289228	453.993	1.743	C8H19NO	145
05:02:00	1-Propanol, 3-(dimethylamino)-, acetate	453.993, 1.738	94	2977402	453.993	1.738	C7H15NO2	145
04:02:00	2,3-Dihydroindole-2-one, 5-methoxy-1,3-dimethyl-3-(dimethylamino)methyl	453.993, 1.738	228	22794098	453.993	1.738	C14H20N2O2	250
04:03:00	2,3-Dihydroindole-2-one, 5-methoxy-1,3-dimethyl-3-(dimethylamino)methyl	453.993, 1.738	276	6047812	453.993	1.738	C14H20N2O2	221
05:03:00	2,3-Dihydroindole-2-one, 5-methoxy-1,3-dimethyl-3-(dimethylamino)methyl	453.993, 1.737	111	3072422	453.993	1.737	C14H20N2O2	223
06:02:00	2,3-Dihydroindole-2-one, 5-methoxy-1,3-dimethyl-3-(dimethylamino)methyl	453.993, 1.740	137	14041023	453.993	1.74	C14H20N2O2	250
06:03:00	2,3-Dihydroindole-2-one, 5-methoxy-1,3-dimethyl-3-(dimethylamino)methyl	453.993, 1.742	132	4387041	453.993	1.742	C14H20N2O2	250
5	2,3-Dihydroindole-2-one, 5-methoxy-1,3-dimethyl-3-(dimethylamino)methyl	453.993, 1.738	132	13360464	453.993	1.738	C14H20N2O2	250
04:03:00	2-[[2-[Dimethylamino]propyl]amino-4-[trichloromethyl]-6-[a,a,a-trichloro-m-tolyl]-S-triazine	453.993, 2.076	99	1582758	453.993	2.076	C16H17Cl6N5	174
04:02:00	2-Naphthalenol, acetate	453.993, 2.257	52	289819	453.993	2.257	C12H10O2	186
04:02:00	3-Ethyl-3-methyl-2-pentanol	453.993, 1.968	174	2443104	453.993	1.968	C8H18O	125
04:03:00	3-Ethyl-3-methyl-2-pentanol	453.993, 1.967	127	1355484	453.993	1.967	C8H18O	122
4	3-Ethyl-3-methyl-2-pentanol	453.993, 1.968	143	2418507	453.993	1.968	C8H18O	125
Blank:3	3-Ethyl-3-methyl-2-pentanol	453.993, 1.966	124	1279963	453.993	1.966	C8H18O	125
06:02:00	4-Undecene, 7-methyl-	453.993, 1.971	143	1622922	453.993	1.971	C12H24	168
5	4-Undecene, 7-methyl-	453.993, 1.966	134	1848018	453.993	1.966	C12H24	168
6	4-Undecene, 7-methyl-	453.993, 1.968	192	2236735	453.993	1.968	C12H24	168
04:03:00	Acetamide, 2,2,2-trifluoro-N-methyl-	453.993, 3.556	71	2810894	453.993	3.556	C3H4F3NO	127
05:03:00	Acetamide, 2,2,2-trifluoro-N-methyl-	453.993, 3.552	31	2585499	453.993	3.552	C3H4F3NO	127
06:02:00	Acetamide, 2,2,2-trifluoro-N-methyl-	453.993, 3.564	25	1803035	453.993	3.564	C3H4F3NO	127
06:03:00	Acetamide, 2,2,2-trifluoro-N-methyl-	453.993, 3.565	33	1859458	453.993	3.565	C3H4F3NO	127
4	Acetamide, 2,2,2-trifluoro-N-methyl-	453.993, 3.550	34	1638561	453.993	3.55	C3H4F3NO	127
5	Acetamide, 2,2,2-trifluoro-N-methyl-	453.993, 3.549	56	1495967	453.993	3.549	C3H4F3NO	127
6	Acetamide, 2,2,2-trifluoro-N-methyl-	453.993, 3.565	56	3374747	453.993	3.565	C3H4F3NO	127
06:02:00	Boron, trihydro(pyridine)-, (T-4)-	453.993, 3.664	29	1367947	453.993	3.664	C5H8BN	79
6	Boron, trihydro(pyridine)-, (T-4)-	453.993, 1.554	91	822608	453.993	1.554	C5H8BN	80
04:02:00	DL-Norvaline, ethyl ester	453.993, 2.179	124	3346468	453.993	2.179	C7H15NO2	156
04:02:00	DL-Norvaline, ethyl ester	453.993, 2.096	67	769013	453.993	2.096	C7H15NO2	161
06:02:00	DL-Norvaline, ethyl ester	453.993, 2.121	45	1922299	453.993	2.121	C7H15NO2	153
6	Ethane, 1,1,2,2-tetramethoxy-	453.993, 2.391	11	148777	453.993	2.391	C6H14O4	173
4	Ethylamine, 2-((p-bromo-a-methyl-a-phenylbenzyl)oxy)-N,N-dimethyl-	453.993, 1.736	176	4503806	453.993	1.736	C18H22BrNO	265
6	Ethyne, fluoro-	453.993, 1.656	25	475416	453.993	1.656	C2HF	44
04:02:00	L-Alanine, 2TMS derivative	453.993, 1.871	722	13012345	453.993	1.871	C9H23NO2Si2	219
4	L-Alanine, 2TMS derivative	453.993, 1.871	683	12486440	453.993	1.871	C9H23NO2Si2	233
04:02:00	l-Norvaline, n-propargyloxycarbonyl-, butyl ester	453.993, 2.605	339	626484	453.993	2.605	C13H21NO4	155
06:02:00	l-Norvaline, n-propargyloxycarbonyl-, propargyl ester	453.993, 2.607	513	962815	453.993	2.607	C12H15NO4	156
05:02:00	N-{2-(2-Chlorophenyl)-2-[(trimethylsilyl)oxy]ethyl}propan-2-amine	453.993, 2.180	111	1182692	453.993	2.18	C14H24ClNOSi	182
06:03:00	N-Methyl-a-aminoisobutyric acid, trimethylsilyl ester	453.993, 2.181	115	1420783	453.993	2.181	C8H19NO2Si	174
05:03:00	Oxalic acid, butyl isohexyl ester	453.993, 1.967	171	2070396	453.993	1.967	C12H22O4	168
05:02:00	Oxalic acid, diisohexyl ester	453.993, 1.965	193	2209297	453.993	1.965	C14H26O4	201
06:03:00	Oxalic acid, diisohexyl ester	453.993, 1.966	166	1357806	453.993	1.966	C14H26O4	201
Blank	Oxalic acid, hexyl isohexyl ester	453.993, 1.971	114	982983	453.993	1.971	C14H26O4	198
04:03:00	Terbutaline, N-trifluoroacetyl-O,O,o-tris(trimethylsilyl)deriv.	453.993, 1.700	139	808646	453.993	1.7	C23H42F3NO4Si3	358
06:03:00	Terbutaline, N-trifluoroacetyl-O,O,o-tris(trimethylsilyl)deriv.	453.993, 1.699	94	492952	453.993	1.699	C23H42F3NO4Si3	358
5	Terbutaline, N-trifluoroacetyl-O,O,o-tris(trimethylsilyl)deriv.	453.993, 1.695	111	509785	453.993	1.695	C23H42F3NO4Si3	358
04:02:00	tert-Butylpentamethyldisiloxane	453.993, 1.363	19	156843	453.993	1.363	C9H24OSi2	148
05:02:00	Valine, N-methyl-N-methoxycarbonyl-, heptyl ester	453.993, 2.257	32	177623	453.993	2.257	C15H29NO4	244
05:02:00	1-[2,4-Bis(trimethylsiloxy)phenyl]-2-[(4-trimethylsiloxy)phenyl]propan-1-one	457.993, 1.513	33	3052447	457.993	1.513	C24H38O4Si3	283
5	2,3-Butanediol, 2TMS derivative	457.993, 1.778	107	3369762	457.993	1.778	C10H26O2Si2	219
6	2,3-Butanediol, 2TMS derivative	457.993, 1.791	120	3587878	457.993	1.791	C10H26O2Si2	219
06:03:00	2-[[2-[Dimethylamino]propyl]amino-4-[trichloromethyl]-6-[a,a,a-trichloro-m-tolyl]-S-triazine	457.993, 2.065	78	506497	457.993	2.065	C16H17Cl6N5	146
6	2-[[2-[Dimethylamino]propyl]amino-4-[trichloromethyl]-6-[a,a,a-trichloro-m-tolyl]-S-triazine	457.993, 2.068	70	439147	457.993	2.068	C16H17Cl6N5	123
04:02:00	Acetamide, 2,2,2-trifluoro-N-methyl-	457.993, 1.436	144	5169304	457.993	1.436	C3H4F3NO	127
04:03:00	Acetamide, 2,2,2-trifluoro-N-methyl-	457.993, 1.435	143	5141438	457.993	1.435	C3H4F3NO	127
06:02:00	Acetamide, 2,2,2-trifluoro-N-methyl-	457.993, 1.432	121	5865722	457.993	1.432	C3H4F3NO	127
4	Acetamide, 2,2,2-trifluoro-N-methyl-	457.993, 1.434	140	4868702	457.993	1.434	C3H4F3NO	127
5	Acetamide, 2,2,2-trifluoro-N-methyl-	457.993, 1.431	101	2490645	457.993	1.431	C3H4F3NO	127
6	Acetamide, 2,2,2-trifluoro-N-methyl-	457.993, 1.433	108	4976838	457.993	1.433	C3H4F3NO	127
05:02:00	Acetic acid, dimethoxy-, methyl ester	457.993, 1.365	11	201111	457.993	1.365	C5H10O4	147
5	Benzyl alcohol, a-(1-(dimethylamino)ethyl)-	457.993, 2.063	76	412978	457.993	2.063	C11H17NO	174
6	Cyclotetrasiloxane, octamethyl-	457.993, 1.518	23	180531	457.993	1.518	C8H24O4Si4	283
4	dl-Alanine ethyl ester	457.993, 1.648	37	1209873	457.993	1.648	C5H11NO2	128
06:02:00	Epinephrine, (ß)-, 3TMS derivative	457.993, 1.688	125	1153094	457.993	1.688	C18H37NO3Si3	358
04:02:00	Ethanol, 2-(methylamino)-	457.993, 1.651	46	3203344	457.993	1.651	C3H9NO	75
6	Ethanol, 2-(methylamino)-	457.993, 1.653	32	573436	457.993	1.653	C3H9NO	75
06:03:00	Glycine	457.993, 1.653	34	581022	457.993	1.653	C2H5NO2	75
05:03:00	Hexane, 3,3,4,4-tetrafluoro-	457.993, 3.655	30	3868060	457.993	3.655	C6H10F4	79
04:02:00	Lactic Acid, 2TMS derivative	457.993, 1.774	201	4903664	457.993	1.774	C9H22O3Si2	220
04:03:00	Lactic Acid, 2TMS derivative	457.993, 1.783	77	4528754	457.993	1.783	C9H22O3Si2	219
04:03:00	malonic acid 1	457.993, 3.456	17	217782	457.993	3.456
4	N-(Trifluoroacetyl)-N,O,O',O''-tetrakis(trimethylsilyl)norepinephrine	457.993, 1.690	147	683776	457.993	1.69	C22H42F3NO4Si4	358
6	N-(Trifluoroacetyl)-N,O,O',O''-tetrakis(trimethylsilyl)norepinephrine	457.993, 1.690	89	561732	457.993	1.69	C22H42F3NO4Si4	358
05:03:00	N-Methyl-a-aminoisobutyric acid, trimethylsilyl ester	457.993, 2.064	80	426756	457.993	2.064	C8H19NO2Si	185
06:02:00	Propylene glycol, 2TMS derivative	457.993, 1.783	139	3686894	457.993	1.783	C9H24O2Si2	219
04:02:00	Silanol, trimethyl-	457.993, 1.365	74	1663811	457.993	1.365	C3H10OSi	90
5	Silanol, trimethyl-	457.993, 1.361	11	227464	457.993	1.361	C3H10OSi	96
04:02:00	Trisiloxane, octamethyl-	457.993, 1.426	143	180155	457.993	1.426	C8H24O2Si3	225
Blank	Undecane, 4,7-dimethyl-	457.993, 1.865	315	720005	457.993	1.865	C13H28	170
Blank:2	Undecane, 4,7-dimethyl-	457.993, 1.863	432	1439746	457.993	1.863	C13H28	170
Blank:3	Undecane, 4,7-dimethyl-	457.993, 1.860	426	1356818	457.993	1.86	C13H28	170
4	1-(benzo[d][1,3]dioxol-5-yl)-2-(4-methylpiperidin-1-yl)pentan-1-one	461.993, 2.578	173	355363	461.993	2.578	C18H25NO3	158
04:02:00	1,2,4-Benzenetricarboxylic acid, 1,2-dimethyl ester	461.993, 2.202	41	4656535	461.993	2.202	C11H10O6	210
04:03:00	1H-Pyrrole-2,5-dione	461.993, 2.474	43	196023	461.993	2.474	C4H3NO2	97
4	1H-Pyrrole-2,5-dione	461.993, 2.472	26	136183	461.993	2.472	C4H3NO2	97
04:03:00	2,2'-Bifuran, octahydro-	461.993, 2.953	60	128811	461.993	2.953	C8H14O2	102
05:02:00	2,2'-Bifuran, octahydro-	461.993, 2.950	92	326487	461.993	2.95	C8H14O2	71
05:03:00	2,2'-Bifuran, octahydro-	461.993, 2.946	81	291660	461.993	2.946	C8H14O2	151
06:02:00	2,2'-Bifuran, octahydro-	461.993, 2.950	128	309176	461.993	2.95	C8H14O2	71
06:03:00	2,2'-Bifuran, octahydro-	461.993, 2.951	81	281726	461.993	2.951	C8H14O2	75
5	2,2'-Bifuran, octahydro-	461.993, 2.950	111	240905	461.993	2.95	C8H14O2	71
Blank	2,4-Pentadienenitrile	461.993, 3.669	27	1469790	461.993	3.669	C5H5N	79
4	2-Ethylhexanal ethylene glycol acetal	461.993, 3.218	21	35078	461.993	3.218	C10H20O2	155
05:03:00	2-Pyridinecarboxylic acid	461.993, 1.548	96	808032	461.993	1.548	C6H5NO2	80
6	2-Pyridinecarboxylic acid	461.993, 1.550	106	1163268	461.993	1.55	C6H5NO2	130
06:02:00	4,4'-bi-4H-pyran, 2,2',6,6'-tetrakis(1,1-dimethylethyl)-4,4'-dimethyl-	461.993, 2.170	176	4298622	461.993	2.17	C28H46O2	283
06:03:00	4,4'-bi-4H-pyran, 2,2',6,6'-tetrakis(1,1-dimethylethyl)-4,4'-dimethyl-	461.993, 2.154	176	4201752	461.993	2.154	C28H46O2	283
04:02:00	4-Bromo-1-butanol, TBDMS derivative	461.993, 2.230	671	1780297	461.993	2.23	C10H23BrOSi	213
05:03:00	4-Bromo-1-butanol, TBDMS derivative	461.993, 2.220	307	1383441	461.993	2.22	C10H23BrOSi	213
06:03:00	4-Bromo-1-butanol, TBDMS derivative	461.993, 2.226	752	1273403	461.993	2.226	C10H23BrOSi	213
5	4-Bromo-1-butanol, TBDMS derivative	461.993, 2.226	490	1164085	461.993	2.226	C10H23BrOSi	213
Blank	4-Bromo-1-butanol, TBDMS derivative	461.993, 2.224	122	930319	461.993	2.224	C10H23BrOSi	212
Blank:2	4-Bromo-1-butanol, TBDMS derivative	461.993, 2.223	328	1194949	461.993	2.223	C10H23BrOSi	212
Blank:3	4-Bromo-1-butanol, TBDMS derivative	461.993, 2.226	282	1231046	461.993	2.226	C10H23BrOSi	212
4	4-Methyl-2,4-bis(p-hydroxyphenyl)pent-1-ene, 2TMS derivative	461.993, 1.646	55	1441269	461.993	1.646	C24H36O2Si2	268
4	4-tert-Octylphenol, TMS derivative	461.993, 2.167	42	2394619	461.993	2.167	C17H30OSi	281
04:03:00	Acetamide, 2,2,2-trifluoro-N-methyl-	461.993, 3.550	47	1251324	461.993	3.55	C3H4F3NO	127
05:02:00	Acetamide, 2,2,2-trifluoro-N-methyl-	461.993, 3.548	51	5277891	461.993	3.548	C3H4F3NO	127
4	Acetamide, 2,2,2-trifluoro-N-methyl-	461.993, 3.548	48	2096549	461.993	3.548	C3H4F3NO	127
5	Acetamide, 2,2,2-trifluoro-N-methyl-	461.993, 3.547	45	1363607	461.993	3.547	C3H4F3NO	127
Blank:2	Acetamide, 2,2,2-trifluoro-N-methyl-	461.993, 3.554	15	499282	461.993	3.554	C3H4F3NO	127
5	Benzene, 1,1'-(1,1,10,10-tetramethyl-1,10-decanediyl)bis[3,4-dimethyl-	461.993, 1.357	16	84935	461.993	1.357	C30H46	175
6	Borinic acid, diethyl-, methyl ester	461.993, 2.944	95	301219	461.993	2.944	C5H13BO	98
05:02:00	Cyclobutanol	461.993, 1.646	26	315663	461.993	1.646	C4H8O	69
4	Cyclotetrasiloxane, octamethyl-	461.993, 1.511	32	526896	461.993	1.511	C8H24O4Si4	283
5	Cyclotetrasiloxane, octamethyl-	461.993, 1.506	28	1923148	461.993	1.506	C8H24O4Si4	283
Blank:3	glycine 1	461.993, 1.971	398	1340435	461.993	1.971
04:02:00	Glycine, di-TMS	461.993, 1.985	6277	608549500	461.993	1.985	C8H21NO2Si2	206
04:03:00	Glycine, di-TMS	461.993, 1.991	16894	447186964	461.993	1.991	C8H21NO2Si2	206
05:02:00	Glycine, di-TMS	461.993, 1.980	7337	254491441	461.993	1.98	C8H21NO2Si2	206
05:03:00	Glycine, di-TMS	461.993, 1.978	13017	224906133	461.993	1.978	C8H21NO2Si2	206
06:02:00	Glycine, di-TMS	461.993, 1.982	7502	290338303	461.993	1.982	C8H21NO2Si2	206
06:03:00	Glycine, di-TMS	461.993, 1.980	6721	257117520	461.993	1.98	C8H21NO2Si2	206
4	Glycine, di-TMS	461.993, 1.984	11317	555615839	461.993	1.984	C8H21NO2Si2	206
5	Glycine, di-TMS	461.993, 1.979	6481	239380013	461.993	1.979	C8H21NO2Si2	206
6	Glycine, di-TMS	461.993, 1.984	6083	309908450	461.993	1.984	C8H21NO2Si2	206
Blank:2	Glycine, di-TMS	461.993, 1.974	420	1233130	461.993	1.974	C8H21NO2Si2	205
05:02:00	Hydroxylamine, 3TMS derivative	461.993, 1.796	122	1183135	461.993	1.796	C9H27NOSi3	249
06:03:00	Hydroxylamine, 3TMS derivative	461.993, 1.771	113	1840059	461.993	1.771	C9H27NOSi3	249
Blank	Hydroxylamine, 3TMS derivative	461.993, 1.805	138	4210176	461.993	1.805	C9H27NOSi3	249
Blank:2	Hydroxylamine, 3TMS derivative	461.993, 1.801	1645	12570073	461.993	1.801	C9H27NOSi3	249
Blank:3	Hydroxylamine, 3TMS derivative	461.993, 1.800	2321	13259875	461.993	1.8	C9H27NOSi3	249
4	Lactic Acid, 2TMS derivative	461.993, 1.764	307	7251127	461.993	1.764	C9H22O3Si2	233
04:03:00	l-Valine, n-propargyloxycarbonyl-, tetradecyl ester	461.993, 2.582	140	304984	461.993	2.582	C23H41NO4	155
04:03:00	Methyl 2-hydroxy-4-methyl-4-nitroso-pentanoate, TMS derivative	461.993, 1.726	242	4456705	461.993	1.726	C10H21NO4Si	241
04:03:00	Octanoic acid, methyl ester	461.993, 2.328	1928	54581965	461.993	2.328	C9H18O2	158
5	Octanoic acid, methyl ester	461.993, 2.326	2326	49278444	461.993	2.326	C9H18O2	158
Blank:3	Octanoic acid, methyl ester	461.993, 2.323	4420	39594992	461.993	2.323	C9H18O2	158
06:02:00	ß-Hydroxyethyltheophylline tert-butyldimethylsilyl ether	461.993, 1.514	22	693559	461.993	1.514	C15H26N4O3Si	283
05:03:00	tert-Butyldimethylsilanol	461.993, 2.347	129	9726288	461.993	2.347	C6H16OSi	132
04:03:00	Tris(tert-butyldimethylsilyloxy)arsane	461.993, 2.206	144	5323441	461.993	2.206	C18H45AsO3Si3	283
5	Tris(tert-butyldimethylsilyloxy)arsane	461.993, 2.145	139	3844033	461.993	2.145	C18H45AsO3Si3	283
05:02:00	1,2-Bis(4-methoxyphenyl)ethane-1,2-diamine	465.993, 2.184	17	464072	465.993	2.184	C16H20N2O2	169
4	1,2-Bis(4-methoxyphenyl)ethane-1,2-diamine	465.993, 2.183	26	513892	465.993	2.183	C16H20N2O2	169
05:02:00	1-[2,4-Bis(trimethylsiloxy)phenyl]-2-[(4-trimethylsiloxy)phenyl]propan-1-one	465.993, 1.506	27	223438	465.993	1.506	C24H38O4Si3	283
05:03:00	1-[2,4-Bis(trimethylsiloxy)phenyl]-2-[(4-trimethylsiloxy)phenyl]propan-1-one	465.993, 1.509	27	931095	465.993	1.509	C24H38O4Si3	283
4	1-[2,4-Bis(trimethylsiloxy)phenyl]-2-[(4-trimethylsiloxy)phenyl]propan-1-one	465.993, 1.507	28	531139	465.993	1.507	C24H38O4Si3	283
Blank	1-Dodecanone, 1-cyclopropyl-	465.993, 2.015	96	299369	465.993	2.015	C15H28O	98
06:03:00	1-Pentene, 4,4-dimethyl-1,3-diphenyl-1-(trimethylsilyloxy)-	465.993, 1.509	25	234275	465.993	1.509	C22H30OSi	283
4	2,3-Dihydroindole-2-one, 5-methoxy-1,3-dimethyl-3-(dimethylamino)methyl	465.993, 1.720	149	7467723	465.993	1.72	C14H20N2O2	226
04:03:00	2-Hydroxyquinine	465.993, 2.180	34	441119	465.993	2.18	C20H24N2O3	169
04:03:00	2-Methylaminomethyl-1,3-dioxolane	465.993, 2.686	84	1658120	465.993	2.686	C5H11NO2	108
05:02:00	2-Methylaminomethyl-1,3-dioxolane	465.993, 2.686	76	1526035	465.993	2.686	C5H11NO2	102
05:03:00	2-Methylaminomethyl-1,3-dioxolane	465.993, 2.685	82	1450422	465.993	2.685	C5H11NO2	102
06:02:00	2-Methylaminomethyl-1,3-dioxolane	465.993, 2.686	78	1612721	465.993	2.686	C5H11NO2	116
4	2-Methylaminomethyl-1,3-dioxolane	465.993, 2.688	96	2322125	465.993	2.688	C5H11NO2	102
5	2-Methylaminomethyl-1,3-dioxolane	465.993, 2.688	53	943419	465.993	2.688	C5H11NO2	102
6	2-Methylaminomethyl-1,3-dioxolane	465.993, 2.687	53	1194196	465.993	2.687	C5H11NO2	148
06:03:00	2-Pyridinecarboxylic acid	465.993, 3.658	28	1781832	465.993	3.658	C6H5NO2	79
Blank:3	2-Pyridinecarboxylic acid	465.993, 3.654	26	478201	465.993	3.654	C6H5NO2	79
06:02:00	3-Ethyl-3-methyl-2-pentanol	465.993, 2.014	98	473507	465.993	2.014	C8H18O	114
Blank:3	3-Ethyl-3-methyl-2-pentanol	465.993, 2.011	79	676156	465.993	2.011	C8H18O	98
Blank:2	4-((5-Ethenyl-1-azabicyclo(2,2,2)octan-2-yl)oxymethyl)-6-methoxy-quinoline	465.993, 2.196	31	74019	465.993	2.196	C20H24N2O2	169
04:03:00	4-(3-Dimethylaminopropoxy)benzaldehyde	465.993, 1.721	217	22358875	465.993	1.721	C12H17NO2	207
04:02:00	4-tert-Octylphenol, TMS derivative	465.993, 2.137	36	1725194	465.993	2.137	C17H30OSi	281
Blank:3	Acetamide, 2,2,2-trifluoro-N-methyl-	465.993, 3.548	51	4875445	465.993	3.548	C3H4F3NO	127
04:02:00	Cyclotetrasiloxane, octamethyl-	465.993, 1.506	37	2630353	465.993	1.506	C8H24O4Si4	283
Blank:3	Cyclotetrasiloxane, octamethyl-	465.993, 1.508	50	3719450	465.993	1.508	C8H24O4Si4	284
4	dl-Alanyl-l-alanine	465.993, 1.640	27	394461	465.993	1.64	C6H12N2O3	193
04:03:00	Ethanol, 2-(methylamino)-	465.993, 1.641	28	418621	465.993	1.641	C3H9NO	75
06:03:00	Ethyl hydrogen oxalate	465.993, 2.687	83	1618268	465.993	2.687	C4H6O4	117
05:03:00	Ethylamine, 2-((p-bromo-a-methyl-a-phenylbenzyl)oxy)-N,N-dimethyl-	465.993, 1.719	89	5280032	465.993	1.719	C18H22BrNO	339
06:03:00	Glycine	465.993, 1.644	26	371296	465.993	1.644	C2H5NO2	75
06:02:00	Hydrazinecarboxamide	465.993, 1.644	22	351636	465.993	1.644	CH5N3O	75
6	Hydrazinecarboxamide	465.993, 1.643	21	588211	465.993	1.643	CH5N3O	75
04:02:00	l-Alanine, N-methoxycarbonyl-, pentyl ester	465.993, 0.130	11	19695	465.993	0.13	C10H19NO4	102
04:03:00	malonic acid 1	465.993, 3.454	17	155869	465.993	3.454
4	malonic acid 1	465.993, 3.447	16	118974	465.993	3.447
5	malonic acid 1	465.993, 1.360	18	245353	465.993	1.36
05:02:00	N,N-Dimethylglycine, TMS derivative	465.993, 1.720	82	2972194	465.993	1.72	C7H17NO2Si	175
04:02:00	Octanoic acid, methyl ester	465.993, 2.307	4550	74167535	465.993	2.307	C9H18O2	158
05:02:00	Octanoic acid, methyl ester	465.993, 2.306	3603	58923821	465.993	2.306	C9H18O2	158
05:03:00	Octanoic acid, methyl ester	465.993, 2.306	3433	56654994	465.993	2.306	C9H18O2	158
06:02:00	Octanoic acid, methyl ester	465.993, 2.307	3379	56174109	465.993	2.307	C9H18O2	158
06:03:00	Octanoic acid, methyl ester	465.993, 2.306	3472	53926902	465.993	2.306	C9H18O2	158
4	Octanoic acid, methyl ester	465.993, 2.306	2405	67724543	465.993	2.306	C9H18O2	158
6	Octanoic acid, methyl ester	465.993, 2.307	2237	61406427	465.993	2.307	C9H18O2	158
Blank	Octanoic acid, methyl ester	465.993, 2.310	3440	28884894	465.993	2.31	C9H18O2	158
Blank:2	Octanoic acid, methyl ester	465.993, 2.307	3915	40707600	465.993	2.307	C9H18O2	158
Blank:2	Pentanoic acid, 3-methyl-2-oxo-, methyl ester	465.993, 1.990	25	282318	465.993	1.99	C7H12O3	85
04:03:00	(2S,5S)-2-Heptyl-5-hexylpyrrolidine	469.992, 2.531	94	193121	469.992	2.531	C17H35N	183
04:03:00	1-(2-Methoxyethoxy)-2-methyl-2-propanol, methyl ether	469.992, 1.676	31	1953716	469.992	1.676	C8H18O3	154
6	1-(benzo[d][1,3]dioxol-5-yl)-2-(4-methylpiperidin-1-yl)pentan-1-one	469.992, 2.533	118	363027	469.992	2.533	C18H25NO3	182
6	1,2-Bis(4-methoxyphenyl)ethane-1,2-diamine	469.992, 2.160	150	316670	469.992	2.16	C16H20N2O2	137
06:03:00	10-Nonadecanamine	469.992, 2.777	73	145543	469.992	2.777	C19H41N	157
6	10-Nonadecanamine	469.992, 2.785	53	92398	469.992	2.785	C19H41N	158
06:02:00	1-Aminocyclopentanecarboxylic acid, N-ethoxycarbonyl-, heptyl ester	469.992, 2.781	80	134573	469.992	2.781	C16H29NO4	157
06:03:00	1-Heptene, 1,3-diphenyl-1-(trimethylsilyloxy)-	469.992, 1.502	25	192772	469.992	1.502	C22H30OSi	283
5	1-Hexanamine, 2-ethyl-N-(2-ethylhexyl)-N-methyl-	469.992, 2.776	65	164648	469.992	2.776	C17H37N	158
06:03:00	1H-Pyrrole-2,5-dione	469.992, 2.439	27	124461	469.992	2.439	C4H3NO2	97
4	1H-Pyrrole-2,5-dione	469.992, 2.433	34	416099	469.992	2.433	C4H3NO2	97
5	1H-Pyrrole-2,5-dione	469.992, 2.433	29	125393	469.992	2.433	C4H3NO2	97
04:02:00	2,2'-Bifuran, octahydro-	469.992, 2.952	265	870920	469.992	2.952	C8H14O2	142
04:03:00	2,2'-Bifuran, octahydro-	469.992, 2.954	205	641155	469.992	2.954	C8H14O2	72
05:02:00	2,2'-Bifuran, octahydro-	469.992, 2.952	270	750825	469.992	2.952	C8H14O2	99
05:03:00	2,2'-Bifuran, octahydro-	469.992, 2.953	235	700220	469.992	2.953	C8H14O2	142
06:02:00	2,2'-Bifuran, octahydro-	469.992, 2.953	230	701975	469.992	2.953	C8H14O2	147
4	2,2'-Bifuran, octahydro-	469.992, 2.953	261	808981	469.992	2.953	C8H14O2	142
5	2,2'-Bifuran, octahydro-	469.992, 2.953	209	611318	469.992	2.953	C8H14O2	72
6	2,2'-Bifuran, octahydro-	469.992, 2.952	248	721936	469.992	2.952	C8H14O2	142
Blank:2	2,2'-Bifuran, octahydro-	469.992, 2.954	196	541071	469.992	2.954	C8H14O2	142
Blank:3	2,2'-Bifuran, octahydro-	469.992, 2.950	222	504729	469.992	2.95	C8H14O2	84
Blank:3	2,2'-Bithiazolidine	469.992, 3.453	17	79183	469.992	3.453	C6H12N2S2	88
06:03:00	2,4-Pentadienenitrile	469.992, 1.544	76	689827	469.992	1.544	C5H5N	79
04:02:00	2-Hydroxybutyric acid, 2TMS derivative	469.992, 1.925	4626	84046098	469.992	1.925	C10H24O3Si2	239
04:03:00	2-Hydroxybutyric acid, 2TMS derivative	469.992, 1.924	4024	49811668	469.992	1.924	C10H24O3Si2	239
05:02:00	2-Hydroxybutyric acid, 2TMS derivative	469.992, 1.924	3627	26112822	469.992	1.924	C10H24O3Si2	235
05:03:00	2-Hydroxybutyric acid, 2TMS derivative	469.992, 1.924	3380	27950062	469.992	1.924	C10H24O3Si2	239
06:02:00	2-Hydroxybutyric acid, 2TMS derivative	469.992, 1.926	3264	28086589	469.992	1.926	C10H24O3Si2	240
06:03:00	2-Hydroxybutyric acid, 2TMS derivative	469.992, 1.926	3349	25300787	469.992	1.926	C10H24O3Si2	239
4	2-Hydroxybutyric acid, 2TMS derivative	469.992, 1.925	4541	63024787	469.992	1.925	C10H24O3Si2	236
5	2-Hydroxybutyric acid, 2TMS derivative	469.992, 1.924	3007	24898909	469.992	1.924	C10H24O3Si2	240
6	2-Hydroxybutyric acid, 2TMS derivative	469.992, 1.926	3313	27930951	469.992	1.926	C10H24O3Si2	239
Blank:2	2-Pyridinecarboxylic acid	469.992, 3.655	28	1605512	469.992	3.655	C6H5NO2	79
05:02:00	3-Amino-s-triazole	469.992, 2.066	91	443116	469.992	2.066	C2H4N4	84
05:03:00	3-Amino-s-triazole	469.992, 2.060	91	450428	469.992	2.06	C2H4N4	84
5	3-Amino-s-triazole	469.992, 2.063	79	414382	469.992	2.063	C2H4N4	84
6	4H-1,2,4-Triazol-4-amine	469.992, 2.060	81	421406	469.992	2.06	C2H4N4	84
04:02:00	Acetamide, 2,2,2-trifluoro-N-methyl-	469.992, 3.544	43	891606	469.992	3.544	C3H4F3NO	127
04:03:00	Acetamide, 2,2,2-trifluoro-N-methyl-	469.992, 3.545	44	2011174	469.992	3.545	C3H4F3NO	127
06:02:00	Acetamide, 2,2,2-trifluoro-N-methyl-	469.992, 3.557	43	2229765	469.992	3.557	C3H4F3NO	127
5	Acetamide, 2,2,2-trifluoro-N-methyl-	469.992, 3.544	43	682108	469.992	3.544	C3H4F3NO	127
06:03:00	Borinic acid, diethyl-, methyl ester	469.992, 2.957	187	691657	469.992	2.957	C5H13BO	77
06:03:00	Cyclopentasiloxane, decamethyl-	469.992, 1.676	119	1171345	469.992	1.676	C10H30O5Si5	358
4	Cyclopentasiloxane, decamethyl-	469.992, 1.673	174	343168	469.992	1.673	C10H30O5Si5	358
5	Cyclopentasiloxane, decamethyl-	469.992, 1.675	131	5009678	469.992	1.675	C10H30O5Si5	358
6	Cyclopentasiloxane, decamethyl-	469.992, 1.677	40	238553	469.992	1.677	C10H30O5Si5	357
04:02:00	Cyclotetrasiloxane, octamethyl-	469.992, 1.505	31	1357870	469.992	1.505	C8H24O4Si4	283
04:02:00	D-alanyl-D-alanine 2	469.992, 1.841	70	965347	469.992	1.841
5	Glycine, N-ethyl-N-methoxycarbonyl-, pentyl ester	469.992, 1.840	52	545579	469.992	1.84	C11H21NO4	199
6	Hordenin trifluoroacetate	469.992, 3.562	38	792723	469.992	3.562	C12H14F3NO2	137
04:02:00	Isothiourea, 2-methyl-1-(2,4-dimethylphenyl)-3-(1,1-dimethyl-2-propynyl)-	469.992, 1.791	195	249662	469.992	1.791	C15H20N2S	260
05:02:00	Isothiourea, 2-methyl-1-(2,4-dimethylphenyl)-3-(1,1-dimethyl-2-propynyl)-	469.992, 1.789	135	149297	469.992	1.789	C15H20N2S	247
05:03:00	Isothiourea, 2-methyl-1-(2,4-dimethylphenyl)-3-(1,1-dimethyl-2-propynyl)-	469.992, 1.791	139	162559	469.992	1.791	C15H20N2S	247
6	Isothiourea, 2-methyl-1-(2,4-dimethylphenyl)-3-(1,1-dimethyl-2-propynyl)-	469.992, 1.790	139	130321	469.992	1.79	C15H20N2S	247
4	Lactic Acid, 2TMS derivative	469.992, 1.750	73	7082643	469.992	1.75	C9H22O3Si2	219
05:02:00	l-Norvaline, n-propargyloxycarbonyl-, butyl ester	469.992, 2.529	114	427797	469.992	2.529	C13H21NO4	168
06:02:00	l-Valine, n-propargyloxycarbonyl-, octadecyl ester	469.992, 2.530	168	284280	469.992	2.53	C27H49NO4	170
05:02:00	Nitrous oxide	469.992, 2.668	10	255879	469.992	2.668	N2O	44
05:03:00	Nitrous oxide	469.992, 1.635	19	647907	469.992	1.635	N2O	44
06:03:00	Phenylephrine	469.992, 1.640	22	327339	469.992	1.64	C9H13NO2	88
6	Propanamide, N-methyl-2-amino-	469.992, 2.667	10	325247	469.992	2.667	C4H10N2O	61
06:02:00	Pyrrolidine, 1-[2-(4-bromophenoxy)ethyl]-	469.992, 2.064	65	420464	469.992	2.064	C12H16BrNO	200
06:02:00	Synephrine 1	469.992, 1.840	103	642162	469.992	1.84
05:03:00	tert-Butyldimethylsilanol	469.992, 2.379	13	510128	469.992	2.379	C6H16OSi	132
6	tert-Butylpentamethyldisiloxane	469.992, 1.360	22	135317	469.992	1.36	C9H24OSi2	149
04:03:00	1,2-Ethenediol, 2TMS derivative	473.992, 1.979	1082	39048735	473.992	1.979	C8H20O2Si2	204
06:02:00	1-[2,4-Bis(trimethylsiloxy)phenyl]-2-[(4-trimethylsiloxy)phenyl]propan-1-one	473.992, 1.497	20	172022	473.992	1.497	C24H38O4Si3	283
5	1-[2,4-Bis(trimethylsiloxy)phenyl]-2-[(4-trimethylsiloxy)phenyl]propan-1-one	473.992, 1.504	27	410114	473.992	1.504	C24H38O4Si3	283
6	1-[2,4-Bis(trimethylsiloxy)phenyl]-2-[(4-trimethylsiloxy)phenyl]propan-1-one	473.992, 1.504	19	302307	473.992	1.504	C24H38O4Si3	283
Blank	2,2'-Bifuran, octahydro-	473.992, 2.925	87	309171	473.992	2.925	C8H14O2	163
06:02:00	2,4-Pentadienenitrile	473.992, 1.539	89	1322836	473.992	1.539	C5H5N	79
6	2,4-Pentadienenitrile	473.992, 3.654	30	1978908	473.992	3.654	C5H5N	79
6	2,4-Pentadienenitrile	473.992, 1.541	93	809690	473.992	1.541	C5H5N	79
04:02:00	2,5-Diethoxy-3-methyl-3-vinylhexane	473.992, 1.952	906	37642071	473.992	1.952	C13H26O2	219
04:02:00	2-Furoic acid, TMS derivative	473.992, 2.593	821	2367921	473.992	2.593	C8H12O3Si	184
04:03:00	2-Furoic acid, TMS derivative	473.992, 2.593	679	1551686	473.992	2.593	C8H12O3Si	184
5	2-Furoic acid, TMS derivative	473.992, 2.592	521	1070924	473.992	2.592	C8H12O3Si	184
5	2-Pyridinecarboxylic acid	473.992, 3.647	29	432924	473.992	3.647	C6H5NO2	79
Blank:3	2-Pyridinecarboxylic acid	473.992, 3.648	25	854926	473.992	3.648	C6H5NO2	79
05:02:00	3-Furoic acid, TMS derivative	473.992, 2.593	561	1455183	473.992	2.593	C8H12O3Si	184
05:03:00	3-Furoic acid, TMS derivative	473.992, 2.590	567	1417807	473.992	2.59	C8H12O3Si	184
06:02:00	3-Furoic acid, TMS derivative	473.992, 2.593	612	1447046	473.992	2.593	C8H12O3Si	184
06:03:00	3-Furoic acid, TMS derivative	473.992, 2.593	546	1262713	473.992	2.593	C8H12O3Si	184
4	3-Furoic acid, TMS derivative	473.992, 2.594	755	2136495	473.992	2.594	C8H12O3Si	184
6	3-Furoic acid, TMS derivative	473.992, 2.592	518	1196870	473.992	2.592	C8H12O3Si	184
06:03:00	4-Chloro-2-trifluoromethylbenzo[h]quinoline	473.992, 1.500	12	211246	473.992	1.5	C14H7ClF3N	281
06:03:00	Acetamide, 2,2,2-trifluoro-N-methyl-	473.992, 3.552	43	3701211	473.992	3.552	C3H4F3NO	127
05:02:00	benzoic acid, 4-ethenyl-, 4-[[(methylsulfonyl)amino]methyl]phenyl ester	473.992, 1.911	510	2888036	473.992	1.911	C17H17NO4S	234
06:03:00	benzoic acid, 4-ethenyl-, 4-[[(methylsulfonyl)amino]methyl]phenyl ester	473.992, 1.912	667	3150353	473.992	1.912	C17H17NO4S	234
6	Carbitol, TMS derivative	473.992, 1.982	941	32187375	473.992	1.982	C9H22O3Si	206
04:02:00	creatine degr	473.992, 1.359	30	194792	473.992	1.359
06:03:00	creatine degr	473.992, 1.951	284	4944320	473.992	1.951
4	creatine degr	473.992, 1.359	28	707116	473.992	1.359
5	creatine degr	473.992, 1.360	20	104881	473.992	1.36
6	creatine degr	473.992, 1.937	260	4539370	473.992	1.937
04:02:00	Cyclopentasiloxane, decamethyl-	473.992, 1.671	212	1583225	473.992	1.671	C10H30O5Si5	358
05:02:00	Cyclopentasiloxane, decamethyl-	473.992, 1.672	167	3773469	473.992	1.672	C10H30O5Si5	358
05:03:00	Cyclopentasiloxane, decamethyl-	473.992, 1.668	179	2661902	473.992	1.668	C10H30O5Si5	358
06:02:00	Cyclopentasiloxane, decamethyl-	473.992, 1.672	129	1612730	473.992	1.672	C10H30O5Si5	358
4	Cyclopentasiloxane, decamethyl-	473.992, 1.667	181	627518	473.992	1.667	C10H30O5Si5	358
6	Cyclopentasiloxane, decamethyl-	473.992, 1.669	93	492501	473.992	1.669	C10H30O5Si5	358
Blank	Cyclopentasiloxane, decamethyl-	473.992, 1.672	69	834805	473.992	1.672	C10H30O5Si5	357
MeOH:2	Cyclopentasiloxane, decamethyl-	473.992, 1.671	66	2111343	473.992	1.671	C10H30O5Si5	357
05:02:00	Cyclotetrasiloxane, octamethyl-	473.992, 1.505	31	219345	473.992	1.505	C8H24O4Si4	283
4	Cyclotetrasiloxane, octamethyl-	473.992, 1.504	31	227164	473.992	1.504	C8H24O4Si4	283
06:02:00	Erythro-Pentonic acid, 2-deoxy-3,4,5-tris-O-(trimethylsilyl)-, trimethylsilyl ester	473.992, 1.982	1224	32540657	473.992	1.982	C17H42O5Si4	220
6	lactic acid	473.992, 1.748	43	194390	473.992	1.748
04:02:00	l-Norvaline, n-propargyloxycarbonyl-, butyl ester	473.992, 2.509	112	196322	473.992	2.509	C13H21NO4	155
4	l-Norvaline, n-propargyloxycarbonyl-, nonyl ester	473.992, 2.510	91	179563	473.992	2.51	C18H31NO4	158
04:02:00	malonic acid 1	473.992, 3.447	21	214970	473.992	3.447
04:03:00	Nitrous oxide	473.992, 1.631	20	416515	473.992	1.631	N2O	44
4	Nitrous oxide	473.992, 1.628	19	900586	473.992	1.628	N2O	44
04:03:00	oxalic acid	473.992, 1.937	483	6285628	473.992	1.937
04:02:00	Oxalic acid, 2TMS derivative	473.992, 2.196	130	3209315	473.992	2.196	C8H18O4Si2	219
04:03:00	Oxalic acid, 2TMS derivative	473.992, 2.198	97	1991272	473.992	2.198	C8H18O4Si2	219
05:02:00	Oxalic acid, 2TMS derivative	473.992, 2.194	886	12405394	473.992	2.194	C8H18O4Si2	221
05:03:00	Oxalic acid, 2TMS derivative	473.992, 2.193	736	9966486	473.992	2.193	C8H18O4Si2	221
06:02:00	Oxalic acid, 2TMS derivative	473.992, 2.194	705	10901738	473.992	2.194	C8H18O4Si2	221
06:03:00	Oxalic acid, 2TMS derivative	473.992, 2.193	556	8151207	473.992	2.193	C8H18O4Si2	221
5	Oxalic acid, 2TMS derivative	473.992, 2.193	609	8580700	473.992	2.193	C8H18O4Si2	221
6	Oxalic acid, 2TMS derivative	473.992, 2.194	894	13251566	473.992	2.194	C8H18O4Si2	221
Blank:2	Oxalic acid, 2TMS derivative	473.992, 2.192	594	3501088	473.992	2.192	C8H18O4Si2	220
Blank:3	Oxalic acid, 2TMS derivative	473.992, 2.193	175	1090587	473.992	2.193	C8H18O4Si2	219
4	Pyrrolidine, 1-[2-(4-bromophenoxy)ethyl]-	473.992, 2.060	39	233411	473.992	2.06	C12H16BrNO	156
Blank:3	Pyrrolidine, 3-methyl-	473.992, 1.901	11	146780	473.992	1.901	C5H11N	85
05:03:00	ß-Hydroxypyruvic acid, trimethylsilyl ether, trimethylsilyl ester	473.992, 1.980	1110	29580317	473.992	1.98	C9H20O4Si2	220
5	ß-Hydroxypyruvic acid, trimethylsilyl ether, trimethylsilyl ester	473.992, 1.984	1930	44828044	473.992	1.984	C9H20O4Si2	220
5	Synephrine 1	473.992, 1.832	41	418128	473.992	1.832
6	Synephrine 1	473.992, 1.834	41	304786	473.992	1.834
05:02:00	tert-Butylpentamethyldisiloxane	473.992, 1.943	96	4019118	473.992	1.943	C9H24OSi2	217
05:02:00	tert-Butylpentamethyldisiloxane	473.992, 1.359	23	776809	473.992	1.359	C9H24OSi2	148
06:02:00	tert-Butylpentamethyldisiloxane	473.992, 1.358	24	135732	473.992	1.358	C9H24OSi2	149
04:03:00	Trimethyl(3,3-difluoro-2-propenyl)silane	473.992, 1.672	102	1860713	473.992	1.672	C6H12F2Si	170
Blank:2	Undecane, 5-methyl-	473.992, 1.916	16	111178	473.992	1.916	C12H26	85
6	1,3-Dioxolane, 2-heptyl-	477.992, 1.677	66	1297642	477.992	1.677	C10H20O2	205
06:03:00	1-[2,4-Bis(trimethylsiloxy)phenyl]-2-[(4-trimethylsiloxy)phenyl]propan-1-one	477.992, 1.505	27	213092	477.992	1.505	C24H38O4Si3	283
4	1-[2,4-Bis(trimethylsiloxy)phenyl]-2-[(4-trimethylsiloxy)phenyl]propan-1-one	477.992, 1.499	32	233270	477.992	1.499	C24H38O4Si3	283
6	1-[2,4-Bis(trimethylsiloxy)phenyl]-2-[(4-trimethylsiloxy)phenyl]propan-1-one	477.992, 1.500	18	134207	477.992	1.5	C24H38O4Si3	283
04:03:00	1H-Pyrrole-2,5-dione	477.992, 2.391	45	192680	477.992	2.391	C4H3NO2	97
Blank:3	2(1H)-Pyridinone, 3-acetyl-4-hydroxy-6-methyl-	477.992, 2.529	138	189438	477.992	2.529	C8H9NO3	167
05:02:00	2,4,5-Trifluorobenzyl alcohol, 1-methylpropyl ether	477.992, 1.854	31	65692	477.992	1.854	C11H13F3O	247
06:03:00	2,4-Pentadienenitrile	477.992, 1.536	79	672200	477.992	1.536	C5H5N	79
6	2-Methylheptanoic acid	477.992, 2.255	42	252264	477.992	2.255	C8H16O2	127
04:03:00	3,5-Dimethyl-2-octanone	477.992, 2.029	49	854235	477.992	2.029	C10H20O	175
Blank	3-Ethyl-3-methyl-2-pentanol	477.992, 2.038	46	200176	477.992	2.038	C8H18O	85
Blank:3	3-Ethyl-3-methyl-2-pentanol	477.992, 2.036	53	401111	477.992	2.036	C8H18O	123
05:03:00	3-Hydroxypyridine	477.992, 2.526	547	2206395	477.992	2.526
04:02:00	3-Pyridinol, TMS derivative	477.992, 2.526	1565	4258461	477.992	2.526	C8H13NOSi	167
04:03:00	3-Pyridinol, TMS derivative	477.992, 2.525	1458	3191187	477.992	2.525	C8H13NOSi	167
05:02:00	3-Pyridinol, TMS derivative	477.992, 2.526	632	2142062	477.992	2.526	C8H13NOSi	167
06:02:00	3-Pyridinol, TMS derivative	477.992, 2.528	743	2188821	477.992	2.528	C8H13NOSi	167
06:03:00	3-Pyridinol, TMS derivative	477.992, 2.527	594	1984371	477.992	2.527	C8H13NOSi	167
4	3-Pyridinol, TMS derivative	477.992, 2.525	1470	3788003	477.992	2.525	C8H13NOSi	167
5	3-Pyridinol, TMS derivative	477.992, 2.526	552	1908146	477.992	2.526	C8H13NOSi	167
6	3-Pyridinol, TMS derivative	477.992, 2.526	1264	1607617	477.992	2.526	C8H13NOSi	167
Blank:2	4-Pyridinol, TMS derivative	477.992, 2.524	80	95623	477.992	2.524	C8H13NOSi	167
06:02:00	6-Cyanoquinoline	477.992, 2.498	110	280920	477.992	2.498	C10H6N2	154
06:02:00	Acetamide, 2,2,2-trifluoro-N-methyl-	477.992, 3.555	44	1258154	477.992	3.555	C3H4F3NO	127
5	Benzene, 1,1'-(1,1,10,10-tetramethyl-1,10-decanediyl)bis[3,4-dimethyl-	477.992, 1.357	22	116336	477.992	1.357	C30H46	148
06:02:00	Benzeneethanamine, N-[(pentafluorophenyl)methylene]-ß,4-bis[(trimethylsilyl)oxy]-	477.992, 1.680	69	1441581	477.992	1.68	C21H26F5NO2Si2	269
Blank:2	Cobalt, bis(?-5-piperidinylcyclopentadienyl)-	477.992, 1.698	34	149922	477.992	1.698	C20H28CoN2	355
04:02:00	Diphenyl terephthalate	477.992, 2.234	78	100742	477.992	2.234	C20H14O4	240
06:03:00	l-Norvaline, n-propargyloxycarbonyl-, nonyl ester	477.992, 2.499	131	267212	477.992	2.499	C18H31NO4	168
05:02:00	l-Valine, n-propargyloxycarbonyl-, dodecyl ester	477.992, 2.497	84	239666	477.992	2.497	C21H37NO4	155
04:03:00	malonic acid 1	477.992, 3.450	18	160405	477.992	3.45
4	malonic acid 1	477.992, 3.447	16	118799	477.992	3.447
04:02:00	Nitrous oxide	477.992, 1.621	23	1019441	477.992	1.621	N2O	44
05:02:00	o-Diacetylbenzene	477.992, 2.162	12	160871	477.992	2.162	C10H10O2	148
Blank:2	Oxalic acid, diisohexyl ester	477.992, 2.040	60	449373	477.992	2.04	C14H26O4	85
05:02:00	Oxalic acid, hexyl isohexyl ester	477.992, 2.027	63	817602	477.992	2.027	C14H26O4	175
06:02:00	Oxalic acid, hexyl isohexyl ester	477.992, 2.034	59	857271	477.992	2.034	C14H26O4	85
05:03:00	Succinic anhydride	477.992, 2.808	151	833986	477.992	2.808	C4H4O3	97
06:02:00	tert-Butylpentamethyldisiloxane	477.992, 1.355	25	143407	477.992	1.355	C9H24OSi2	193
05:02:00	1,2,4-Benzenetricarboxylic acid, 1,2-dimethyl ester	481.992, 2.371	78	2795549	481.992	2.371	C11H10O6	208
4	1,2,4-Benzenetricarboxylic acid, 1,2-dimethyl ester	481.992, 2.429	78	3525081	481.992	2.429	C11H10O6	265
Blank	1,2,4-Benzenetricarboxylic acid, 1,2-dimethyl ester	481.992, 2.352	67	1071420	481.992	2.352	C11H10O6	208
05:03:00	1,3-Dioxolane-2-methanol	481.992, 1.661	89	1601743	481.992	1.661	C4H8O3	74
05:02:00	1-[2,4-Bis(trimethylsiloxy)phenyl]-2-[(4-trimethylsiloxy)phenyl]propan-1-one	481.992, 1.495	32	665089	481.992	1.495	C24H38O4Si3	283
6	1-[2,4-Bis(trimethylsiloxy)phenyl]-2-[(4-trimethylsiloxy)phenyl]propan-1-one	481.992, 1.497	22	370607	481.992	1.497	C24H38O4Si3	283
04:02:00	1H-Benzotriazole, 4-amino-1-methyl-	481.992, 2.060	65	8409410	481.992	2.06	C7H8N4	148
05:03:00	1-Pentene, 4,4-dimethyl-1,3-diphenyl-1-(trimethylsilyloxy)-	481.992, 1.491	28	719789	481.992	1.491	C22H30OSi	283
04:03:00	2-(N-Morpholinyl)ethylphosphine	481.992, 2.759	142	58689026	481.992	2.759	C6H14NOP	155
06:03:00	2-Amino-4-(1-ethylpropyl)-4H-benzo[h]chromene-3-carbonitrile	481.992, 1.412	48	58314	481.992	1.412	C19H20N2O	223
6	2-Methylundecanal dimethyl acetal	481.992, 2.757	10	319124	481.992	2.757	C14H30O2	75
5	2-Morpholinomethyl-1,3-diphenyl-2-propanol	481.992, 2.164	1221	158819467	481.992	2.164	C20H25NO2	238
MeOH:3	2-Oxo-4-phenyl-6-(4-chlorophenyl)-1,2-dihydropyrimidine	481.992, 1.739	85	628894	481.992	1.739	C16H11ClN2O	282
05:02:00	2-Piperidinone, 1-(trimethylsilyl)-	481.992, 2.579	89	450754	481.992	2.579	C8H17NOSi	171
4	2-Piperidinone, 1-(trimethylsilyl)-	481.992, 2.589	136	1683830	481.992	2.589	C8H17NOSi	171
5	2-Piperidinone, 1-(trimethylsilyl)-	481.992, 2.577	132	747263	481.992	2.577	C8H17NOSi	171
6	2-Piperidinone, 1-(trimethylsilyl)-	481.992, 2.575	53	222783	481.992	2.575	C8H17NOSi	171
Blank:3	2-Piperidinone, 1-(trimethylsilyl)-	481.992, 2.576	23	107936	481.992	2.576	C8H17NOSi	171
05:03:00	4-Methyl-2,4-bis(p-hydroxyphenyl)pent-1-ene, 2TMS derivative	481.992, 1.918	75	2113492	481.992	1.918	C24H36O2Si2	303
04:02:00	Acetamide, 2,2,2-trifluoro-N-methyl-	481.992, 1.437	195	3993648	481.992	1.437	C3H4F3NO	127
04:02:00	Acetamide, 2,2,2-trifluoro-N-methyl-	481.992, 3.542	46	2582494	481.992	3.542	C3H4F3NO	127
04:03:00	Acetamide, 2,2,2-trifluoro-N-methyl-	481.992, 1.434	194	3765746	481.992	1.434	C3H4F3NO	127
04:03:00	Acetamide, 2,2,2-trifluoro-N-methyl-	481.992, 3.536	38	811313	481.992	3.536	C3H4F3NO	127
05:02:00	Acetamide, 2,2,2-trifluoro-N-methyl-	481.992, 3.542	48	1347360	481.992	3.542	C3H4F3NO	127
05:03:00	Acetamide, 2,2,2-trifluoro-N-methyl-	481.992, 3.541	53	2421255	481.992	3.541	C3H4F3NO	127
06:02:00	Acetamide, 2,2,2-trifluoro-N-methyl-	481.992, 1.428	132	2048123	481.992	1.428	C3H4F3NO	127
06:03:00	Acetamide, 2,2,2-trifluoro-N-methyl-	481.992, 3.548	27	724625	481.992	3.548	C3H4F3NO	127
4	Acetamide, 2,2,2-trifluoro-N-methyl-	481.992, 3.533	64	4150638	481.992	3.533	C3H4F3NO	127
4	Acetamide, 2,2,2-trifluoro-N-methyl-	481.992, 1.436	165	3763807	481.992	1.436	C3H4F3NO	127
5	Acetamide, 2,2,2-trifluoro-N-methyl-	481.992, 1.424	125	3707518	481.992	1.424	C3H4F3NO	127
6	Acetamide, 2,2,2-trifluoro-N-methyl-	481.992, 1.428	125	2669728	481.992	1.428	C3H4F3NO	127
6	Acetamide, 2,2,2-trifluoro-N-methyl-	481.992, 3.555	46	2511270	481.992	3.555	C3H4F3NO	127
04:03:00	Acetamide, 2-fluoro-	481.992, 2.272	53	6756560	481.992	2.272	C2H4FNO	77
6	a-Dimethylaminopentiophenone	481.992, 2.169	517	149916397	481.992	2.169	C13H19NO	204
05:03:00	benzenesulfonamide, N-[2-(4-morpholinyl)ethyl]-4-nitro-	481.992, 2.137	749	168042202	481.992	2.137	C12H17N3O5S	238
Blank:3	benzoic acid, 4-ethenyl-, 4-[[(methylsulfonyl)amino]methyl]phenyl ester	481.992, 1.813	75	206228	481.992	1.813	C17H17NO4S	233
4	Cyclopentasiloxane, decamethyl-	481.992, 1.656	80	389133	481.992	1.656	C10H30O5Si5	358
05:03:00	dl-Alanyl-dl-leucine	481.992, 1.618	17	245114	481.992	1.618	C9H18N2O3	235
04:02:00	Ethane, 1,1,2-trimethoxy-	481.992, 3.357	16	275533	481.992	3.357	C5H12O3	97
Blank:2	Hordenin trifluoroacetate	481.992, 3.544	34	1944577	481.992	3.544	C12H14F3NO2	69
5	lactic acid	481.992, 1.724	43	149399	481.992	1.724
06:03:00	l-Norvaline, n-propargyloxycarbonyl-, decyl ester	481.992, 2.459	117	195416	481.992	2.459	C19H33NO4	189
06:02:00	malonic acid 1	481.992, 1.812	15	74513	481.992	1.812
04:03:00	Nimorazole	481.992, 2.173	1447	423430756	481.992	2.173	C9H14N4O3	226
04:03:00	Nitrous oxide	481.992, 1.618	21	318044	481.992	1.618	N2O	44
06:03:00	Nitrous oxide	481.992, 1.618	18	525024	481.992	1.618	N2O	44
04:02:00	Silane, isocyanatotrimethyl-	481.992, 2.186	2722	476255869	481.992	2.186	C4H9NOSi	115
05:02:00	Silane, isocyanatotrimethyl-	481.992, 2.145	1234	173109673	481.992	2.145	C4H9NOSi	115
06:02:00	Silane, isocyanatotrimethyl-	481.992, 2.139	685	172434305	481.992	2.139	C4H9NOSi	115
4	Silane, isocyanatotrimethyl-	481.992, 2.184	840	533009978	481.992	2.184	C4H9NOSi	115
4	Silane, isocyanatotrimethyl-	481.992, 2.806	168	72615037	481.992	2.806	C4H9NOSi	115
6	Silanol, allyldimethyl-	481.992, 2.650	11	71399	481.992	2.65	C5H12OSi	75
6	Tetradecyl Lactate, TMS Derivative	481.992, 1.727	30	161536	481.992	1.727	C20H42O3Si	149
04:03:00	Thiophen-2-methylamine, N-(2-fluorophenyl)-	481.992, 2.376	25	2041302	481.992	2.376	C11H10FNS	207
04:03:00	Trisiloxane, octamethyl-	481.992, 1.415	98	106451	481.992	1.415	C8H24O2Si3	223
05:02:00	Trisiloxane, octamethyl-	481.992, 1.412	35	59644	481.992	1.412	C8H24O2Si3	223
4	Trisiloxane, octamethyl-	481.992, 1.412	58	84795	481.992	1.412	C8H24O2Si3	223
6	Tuaminoheptane	481.992, 1.621	17	488742	481.992	1.621	C7H17N	44
04:02:00	1-[2,4-Bis(trimethylsiloxy)phenyl]-2-[(4-trimethylsiloxy)phenyl]propan-1-one	485.991, 1.492	34	459050	485.991	1.492	C24H38O4Si3	283
06:03:00	1-[2,4-Bis(trimethylsiloxy)phenyl]-2-[(4-trimethylsiloxy)phenyl]propan-1-one	485.991, 1.485	78	66888	485.991	1.485	C24H38O4Si3	283
5	1-[2,4-Bis(trimethylsiloxy)phenyl]-2-[(4-trimethylsiloxy)phenyl]propan-1-one	485.991, 1.492	30	300020	485.991	1.492	C24H38O4Si3	283
MeOH:3	1-[2,4-Bis(trimethylsiloxy)phenyl]-2-[(4-trimethylsiloxy)phenyl]propan-1-one	485.991, 1.715	138	1183831	485.991	1.715	C24H38O4Si3	297
MeOH:4	1-[2,4-Bis(trimethylsiloxy)phenyl]-2-[(4-trimethylsiloxy)phenyl]propan-1-one	485.991, 1.710	122	2048193	485.991	1.71	C24H38O4Si3	297
Blank:3	1-Aminocyclopentanecarboxylic acid, N-methoxycarbonyl-, octyl ester	485.991, 2.781	78	195327	485.991	2.781	C16H29NO4	267
Blank:2	1-Piperidinecarboxaldehyde	485.991, 3.704	183	215681	485.991	3.704	C6H11NO	113
Blank:3	1-Piperidinecarboxaldehyde	485.991, 3.697	331	610535	485.991	3.697	C6H11NO	113
05:02:00	2,3-Dihydroindole-2-one, 5-methoxy-1,3-dimethyl-3-(dimethylamino)methyl	485.991, 1.684	66	2080928	485.991	1.684	C14H20N2O2	251
04:03:00	2,6-Difluoro-3-methylbenzoic acid, pentafluorophenyl ester	485.991, 2.694	164	387542	485.991	2.694	C14H5F7O2	155
06:02:00	2,6-Difluoro-3-methylbenzoic acid, pentafluorophenyl ester	485.991, 2.688	49	281694	485.991	2.688	C14H5F7O2	155
04:02:00	2-Piperidinone, 1-(trimethylsilyl)-	485.991, 2.567	83	673001	485.991	2.567	C8H17NOSi	171
04:03:00	2-Piperidinone, 1-(trimethylsilyl)-	485.991, 2.544	89	311979	485.991	2.544	C8H17NOSi	171
05:03:00	2-Piperidinone, 1-(trimethylsilyl)-	485.991, 2.551	113	798149	485.991	2.551	C8H17NOSi	171
06:02:00	2-Piperidinone, 1-(trimethylsilyl)-	485.991, 2.554	93	667065	485.991	2.554	C8H17NOSi	171
06:03:00	2-Piperidinone, 1-(trimethylsilyl)-	485.991, 2.547	74	669592	485.991	2.547	C8H17NOSi	171
6	2-Piperidinone, 1-(trimethylsilyl)-	485.991, 2.556	117	388563	485.991	2.556	C8H17NOSi	171
06:02:00	2-Pyridinecarboxylic acid	485.991, 1.527	81	558523	485.991	1.527	C6H5NO2	173
4	2-Pyridinecarboxylic acid	485.991, 3.630	26	1222001	485.991	3.63	C6H5NO2	79
Blank:2	2-Pyridinecarboxylic acid	485.991, 3.636	25	433691	485.991	3.636	C6H5NO2	79
Blank:3	2-Pyridinecarboxylic acid	485.991, 3.639	21	476957	485.991	3.639	C6H5NO2	79
04:02:00	2-Pyrrolidinone, TMS derivative	485.991, 2.791	4985	147559735	485.991	2.791	C7H15NOSi	157
04:03:00	2-Pyrrolidinone, TMS derivative	485.991, 2.785	5089	104037635	485.991	2.785	C7H15NOSi	157
05:02:00	2-Pyrrolidinone, TMS derivative	485.991, 2.787	7005	46846306	485.991	2.787	C7H15NOSi	157
05:03:00	2-Pyrrolidinone, TMS derivative	485.991, 2.785	5608	47423638	485.991	2.785	C7H15NOSi	157
06:02:00	2-Pyrrolidinone, TMS derivative	485.991, 2.785	5470	46634884	485.991	2.785	C7H15NOSi	157
06:03:00	2-Pyrrolidinone, TMS derivative	485.991, 2.786	4721	46293348	485.991	2.786	C7H15NOSi	157
4	2-Pyrrolidinone, TMS derivative	485.991, 2.788	5266	127519649	485.991	2.788	C7H15NOSi	157
5	2-Pyrrolidinone, TMS derivative	485.991, 2.782	3368	34867015	485.991	2.782	C7H15NOSi	157
6	2-Pyrrolidinone, TMS derivative	485.991, 2.787	4938	43937049	485.991	2.787	C7H15NOSi	157
Blank:2	4-Pentenoic acid, 2,2-diethyl-3-oxo-5-phenyl-, ethyl ester	485.991, 1.801	64	231215	485.991	1.801	C17H22O3	143
04:02:00	4-tert-Octylphenol, TMS derivative	485.991, 1.885	78	1145408	485.991	1.885	C17H30OSi	259
04:02:00	5,6-Dichloro-2-[4-[2-diethylamino]propyl]amino]-6-methylpyrimidin-2-ylamino-1H-benzimidazole	485.991, 2.141	709	103577532	485.991	2.141	C19H25Cl2N7	239
6	Benzene, 1,1'-(1,1,10,10-tetramethyl-1,10-decanediyl)bis[3,4-dimethyl-	485.991, 1.354	22	297961	485.991	1.354	C30H46	214
06:02:00	creatine degr	485.991, 1.356	21	140496	485.991	1.356
5	Creatinine	485.991, 3.704	30	110648	485.991	3.704	C4H7N3O	113
04:02:00	Cyclopentasiloxane, decamethyl-	485.991, 1.649	799	15478662	485.991	1.649	C10H30O5Si5	359
04:03:00	Cyclopentasiloxane, decamethyl-	485.991, 1.647	2570	21650725	485.991	1.647	C10H30O5Si5	360
05:02:00	Cyclopentasiloxane, decamethyl-	485.991, 1.646	372	5260861	485.991	1.646	C10H30O5Si5	359
05:03:00	Cyclopentasiloxane, decamethyl-	485.991, 1.648	1740	12260597	485.991	1.648	C10H30O5Si5	360
06:02:00	Cyclopentasiloxane, decamethyl-	485.991, 1.647	1406	10981960	485.991	1.647	C10H30O5Si5	360
06:03:00	Cyclopentasiloxane, decamethyl-	485.991, 1.648	3905	21657239	485.991	1.648	C10H30O5Si5	360
4	Cyclopentasiloxane, decamethyl-	485.991, 1.653	333	4055816	485.991	1.653	C10H30O5Si5	358
5	Cyclopentasiloxane, decamethyl-	485.991, 1.649	704	3998077	485.991	1.649	C10H30O5Si5	359
6	Cyclopentasiloxane, decamethyl-	485.991, 1.648	946	3679900	485.991	1.648	C10H30O5Si5	359
Blank	Cyclopentasiloxane, decamethyl-	485.991, 1.649	405	4670801	485.991	1.649	C10H30O5Si5	359
Blank:2	Cyclopentasiloxane, decamethyl-	485.991, 1.646	5872	42518388	485.991	1.646	C10H30O5Si5	361
Blank:3	Cyclopentasiloxane, decamethyl-	485.991, 1.646	6160	73165875	485.991	1.646	C10H30O5Si5	361
MeOH:2	Cyclopentasiloxane, decamethyl-	485.991, 1.648	1057	7838423	485.991	1.648	C10H30O5Si5	359
MeOH:3	Cyclopentasiloxane, decamethyl-	485.991, 1.646	8890	83586839	485.991	1.646	C10H30O5Si5	361
MeOH:4	Cyclopentasiloxane, decamethyl-	485.991, 1.647	8802	151463700	485.991	1.647	C10H30O5Si5	361
06:03:00	Ethyl 3-(6-methoxy-3-methyl-2-benzofuranyl)-3-(p-methoxyphenyl)propionate	485.991, 1.492	27	705289	485.991	1.492	C22H24O5	283
Blank	Hexane, 3,3,4,4-tetrafluoro-	485.991, 3.641	23	466426	485.991	3.641	C6H10F4	79
04:02:00	Hydracrylic acid, 2TMS derivative	485.991, 2.000	6566	271500336	485.991	2	C9H22O3Si2	221
06:02:00	Hydracrylic acid, 2TMS derivative	485.991, 2.000	2702	124677025	485.991	2	C9H22O3Si2	234
4	Hydracrylic acid, 2TMS derivative	485.991, 1.997	7196	240233214	485.991	1.997	C9H22O3Si2	221
6	Hydracrylic acid, 2TMS derivative	485.991, 2.001	5441	129244412	485.991	2.001	C9H22O3Si2	234
05:02:00	Iodoacetylene	485.991, 2.477	65	122892	485.991	2.477	C2HI	152
05:03:00	Pyrimidine, 4,6-dimethoxy-5-acetyl-	485.991, 2.308	59	137176	485.991	2.308	C8H10N2O3	182
05:02:00	1-(2-Methoxy-1-methylethoxy)-2-propanol, TMS derivative	489.991, 2.058	306	3876082	489.991	2.058	C10H24O3Si	220
05:03:00	1-(2-Methoxy-1-methylethoxy)-2-propanol, TMS derivative	489.991, 2.058	256	3545505	489.991	2.058	C10H24O3Si	220
5	1-(2-Methoxy-1-methylethoxy)-2-propanol, TMS derivative	489.991, 2.058	245	3455392	489.991	2.058	C10H24O3Si	220
04:02:00	1-[2,4-Bis(trimethylsiloxy)phenyl]-2-[(4-trimethylsiloxy)phenyl]propan-1-one	489.991, 1.489	33	263088	489.991	1.489	C24H38O4Si3	283
05:03:00	1-[2,4-Bis(trimethylsiloxy)phenyl]-2-[(4-trimethylsiloxy)phenyl]propan-1-one	489.991, 1.488	31	1054646	489.991	1.488	C24H38O4Si3	283
06:02:00	1-[2,4-Bis(trimethylsiloxy)phenyl]-2-[(4-trimethylsiloxy)phenyl]propan-1-one	489.991, 1.488	23	1722609	489.991	1.488	C24H38O4Si3	283
5	1-Heptene, 1,3-diphenyl-1-(trimethylsilyloxy)-	489.991, 1.488	26	181851	489.991	1.488	C22H30OSi	283
06:03:00	1-Pentene, 4,4-dimethyl-1,3-diphenyl-1-(trimethylsilyloxy)-	489.991, 1.487	25	182781	489.991	1.487	C22H30OSi	283
05:02:00	1-Propanamine, 3-dibenzo[b,e]thiepin-11(6H)-ylidene-N,N-dimethyl-, S-oxide	489.991, 3.538	49	2137803	489.991	3.538	C19H21NOS	127
6	2-Pyridinecarboxylic acid	489.991, 3.638	30	515628	489.991	3.638	C6H5NO2	113
04:03:00	3-Amino-2,4-dimethylpentane	489.991, 3.564	76	696012	489.991	3.564	C7H17N	111
04:03:00	4-Amino-2-chlorobenzonitrile	489.991, 2.438	143	184692	489.991	2.438	C7H5ClN2	152
04:02:00	5-(Hydroxymethyl)dihydrofuran-2(3H)-one	489.991, 3.472	38	2035647	489.991	3.472	C5H8O3	85
06:02:00	7-Chloro-4-[p-[1-dimethylaminocyclohexylmethyl]anilino]quinidine	489.991, 2.951	68	200158	489.991	2.951	C24H28ClN3	205
04:03:00	Acetamide, 2,2,2-trifluoro-N-methyl-	489.991, 3.540	68	1202035	489.991	3.54	C3H4F3NO	127
05:03:00	Acetamide, 2,2,2-trifluoro-N-methyl-	489.991, 3.540	56	1629982	489.991	3.54	C3H4F3NO	127
06:02:00	Acetamide, 2,2,2-trifluoro-N-methyl-	489.991, 3.550	50	1815011	489.991	3.55	C3H4F3NO	127
06:03:00	Acetamide, 2,2,2-trifluoro-N-methyl-	489.991, 3.549	60	1783630	489.991	3.549	C3H4F3NO	127
5	Acetamide, 2,2,2-trifluoro-N-methyl-	489.991, 3.536	49	2572532	489.991	3.536	C3H4F3NO	127
6	Acetamide, 2,2,2-trifluoro-N-methyl-	489.991, 3.550	37	1100971	489.991	3.55	C3H4F3NO	127
05:02:00	Cyclopentasiloxane, decamethyl-	489.991, 1.640	52	122912	489.991	1.64	C10H30O5Si5	357
Blank:2	Difluoroisothiocyanatophosphine	489.991, 3.537	16	265919	489.991	3.537	CF2NPS	127
4	Ethane, 1,2-diiodo-	489.991, 2.652	45	96556	489.991	2.652	C2H4I2	155
06:03:00	l-Alanine, n-propargyloxycarbonyl-, ethyl ester	489.991, 2.954	72	200392	489.991	2.954	C9H13NO4	126
5	l-Alanine, n-propargyloxycarbonyl-, ethyl ester	489.991, 3.006	16	163988	489.991	3.006	C9H13NO4	126
06:02:00	l-Norvaline, n-propargyloxycarbonyl-, nonyl ester	489.991, 2.404	84	128905	489.991	2.404	C18H31NO4	155
05:03:00	malonic acid 1	489.991, 1.354	20	241089	489.991	1.354
06:02:00	malonic acid 1	489.991, 1.769	331	4368915	489.991	1.769
06:03:00	m-Cresol, TMS derivative	489.991, 2.308	24	96713	489.991	2.308	C10H16OSi	180
4	m-Cresol, TMS derivative	489.991, 2.305	44	128946	489.991	2.305	C10H16OSi	180
06:03:00	N,N,N',N'-Tetraethyl-1,2-di-furan-2-yl-ethane-1,2-diamine	489.991, 2.444	45	82773	489.991	2.444	C18H28N2O2	235
04:03:00	Nitrous oxide	489.991, 1.605	21	291598	489.991	1.605	N2O	44
05:03:00	Nitrous oxide	489.991, 1.604	15	230686	489.991	1.604	N2O	44
5	Nitrous oxide	489.991, 1.604	12	187766	489.991	1.604	N2O	44
5	N-Norvaline, n-propargyloxycarbonyl-, octyl ester	489.991, 2.406	76	134246	489.991	2.406	C17H29NO4	154
4	oxalic acid	489.991, 1.767	454	4743470	489.991	1.767
04:03:00	Silane, (4-methoxyphenyl)trimethyl-	489.991, 2.305	38	118025	489.991	2.305	C10H16OSi	180
06:02:00	Silanol, trimethyl-	489.991, 3.398	24	411258	489.991	3.398	C3H10OSi	76
06:03:00	Silanol, trimethyl-	489.991, 3.409	19	362118	489.991	3.409	C3H10OSi	93
05:02:00	Succinic anhydride	489.991, 2.703	20	101418	489.991	2.703	C4H4O3	153
04:02:00	tert-Butylpentamethyldisiloxane	489.991, 1.352	22	200980	489.991	1.352	C9H24OSi2	196
Blank	tert-Butylpentamethyldisiloxane	489.991, 1.789	133	1117942	489.991	1.789	C9H24OSi2	192
4	Trimebutine	489.991, 1.676	119	1415188	489.991	1.676	C22H29NO5	325
04:02:00	Tris(trimethylsilyl)carbamate	489.991, 1.768	431	5052788	489.991	1.768	C10H27NO2Si3	264
05:03:00	Tris(trimethylsilyl)carbamate	489.991, 1.766	413	4447910	489.991	1.766	C10H27NO2Si3	264
06:03:00	Tris(trimethylsilyl)carbamate	489.991, 1.771	402	4244578	489.991	1.771	C10H27NO2Si3	263
5	Tris(trimethylsilyl)carbamate	489.991, 1.769	408	3896191	489.991	1.769	C10H27NO2Si3	264
6	Tris(trimethylsilyl)carbamate	489.991, 1.768	356	4274527	489.991	1.768	C10H27NO2Si3	264
Blank:2	Tris(trimethylsilyl)carbamate	489.991, 1.768	304	2257980	489.991	1.768	C10H27NO2Si3	264
Blank:3	Tris(trimethylsilyl)carbamate	489.991, 1.770	402	2428060	489.991	1.77	C10H27NO2Si3	264
05:02:00	1,2-Propanediamine	493.991, 1.597	27	864328	493.991	1.597	C3H10N2	74
06:03:00	1,5-Hexadiene, 3,3,4,4-tetrafluoro-	493.991, 2.261	244	21184144	493.991	2.261	C6H6F4	156
05:02:00	1-[2,4-Bis(trimethylsiloxy)phenyl]-2-[(4-trimethylsiloxy)phenyl]propan-1-one	493.991, 1.481	32	667995	493.991	1.481	C24H38O4Si3	283
6	1-[2,4-Bis(trimethylsiloxy)phenyl]-2-[(4-trimethylsiloxy)phenyl]propan-1-one	493.991, 1.485	20	294209	493.991	1.485	C24H38O4Si3	282
Blank:3	1-[2,4-Bis(trimethylsiloxy)phenyl]-2-[(4-trimethylsiloxy)phenyl]propan-1-one	493.991, 1.480	39	324062	493.991	1.48	C24H38O4Si3	283
4	1-Aminocyclopentanecarboxylic acid, N-methoxycarbonyl-, undecyl ester	493.991, 2.720	58	955989	493.991	2.72	C19H35NO4	157
04:03:00	2,3-Butanediol, 2TMS derivative	493.991, 1.684	21	646615	493.991	1.684	C10H26O2Si2	267
05:03:00	2,3-Butanediol, 2TMS derivative	493.991, 1.699	60	555589	493.991	1.699	C10H26O2Si2	190
06:02:00	2,3-Butanediol, 2TMS derivative	493.991, 1.701	56	2493989	493.991	1.701	C10H26O2Si2	191
06:03:00	2,3-Butanediol, 2TMS derivative	493.991, 1.699	76	337181	493.991	1.699	C10H26O2Si2	219
05:03:00	2,4-Pentadienenitrile	493.991, 3.620	21	352384	493.991	3.62	C5H5N	79
04:03:00	2-Butanamine, 2-methyl-	493.991, 3.523	23	1208002	493.991	3.523	C5H13N	78
4	2-Butanamine, 2-methyl-	493.991, 3.521	37	552946	493.991	3.521	C5H13N	72
6	2-Propyn-1-ol, acetate	493.991, 3.215	14	27399	493.991	3.215	C5H6O2	85
Blank:2	3H-1,2,4-Triazol-3-one, 1,2-dihydro-	493.991, 3.415	164	3613756	493.991	3.415	C2H3N3O	85
Blank:3	3H-1,2,4-Triazol-3-one, 1,2-dihydro-	493.991, 3.399	568	12412497	493.991	3.399	C2H3N3O	85
06:02:00	4-Methyl-2,4-bis(p-hydroxyphenyl)pent-1-ene, 2TMS derivative	493.991, 2.528	37	4745447	493.991	2.528	C24H36O2Si2	209
05:02:00	4-tert-Octylphenol, TMS derivative	493.991, 2.395	42	2447407	493.991	2.395	C17H30OSi	281
5	5-Hydroxy-7-methoxy-2-methyl-3-phenyl-4-chromenone	493.991, 1.485	18	195840	493.991	1.485	C17H14O4	282
04:02:00	Acetamide, 2,2,2-trifluoro-N-methyl-	493.991, 1.423	145	1878128	493.991	1.423	C3H4F3NO	127
04:03:00	Acetamide, 2,2,2-trifluoro-N-methyl-	493.991, 1.422	142	2446711	493.991	1.422	C3H4F3NO	127
06:02:00	Acetamide, 2,2,2-trifluoro-N-methyl-	493.991, 1.423	134	2576767	493.991	1.423	C3H4F3NO	127
4	Acetamide, 2,2,2-trifluoro-N-methyl-	493.991, 1.420	132	1670338	493.991	1.42	C3H4F3NO	127
5	Acetamide, 2,2,2-trifluoro-N-methyl-	493.991, 1.419	133	2215790	493.991	1.419	C3H4F3NO	127
6	Acetamide, 2,2,2-trifluoro-N-methyl-	493.991, 1.420	122	2308986	493.991	1.42	C3H4F3NO	127
06:02:00	Alanine	493.991, 1.599	32	1295443	493.991	1.599	C3H7NO2	76
05:03:00	Alanine, N-methyl-n-butoxycarbonyl-, octyl ester	493.991, 2.332	533	5214212	493.991	2.332	C17H33NO4	260
04:02:00	Azacyclohexan-3-ol, 1-tert-butyl-	493.991, 2.721	67	1973539	493.991	2.721	C9H19NO	157
6	dl-Alanyl-dl-leucine	493.991, 1.599	36	1746781	493.991	1.599	C9H18N2O3	146
5	dl-Alanyl-l-alanine	493.991, 1.598	22	936319	493.991	1.598	C6H12N2O3	128
04:02:00	D-Norleucine, N-ethoxycarbonyl-, dodecyl ester	493.991, 2.344	579	9030272	493.991	2.344	C21H41NO4	261
04:03:00	Ethanol, 2-(methylamino)-	493.991, 1.598	31	431978	493.991	1.598	C3H9NO	75
05:03:00	Ethanol, 2-(methylamino)-	493.991, 1.598	31	389746	493.991	1.598	C3H9NO	75
06:03:00	Ethylamine, 2-((p-bromo-a-methyl-a-phenylbenzyl)oxy)-N,N-dimethyl-	493.991, 3.542	37	721072	493.991	3.542	C18H22BrNO	126
05:02:00	Ethylamine, N,N-dibutyl-2-(2-thiophenyl)-	493.991, 2.727	35	570283	493.991	2.727	C14H25NS	157
04:02:00	Hydrazinecarboxamide	493.991, 1.597	36	462736	493.991	1.597	CH5N3O	75
04:02:00	Lactic Acid, 2TMS derivative	493.991, 1.701	106	4555325	493.991	1.701	C9H22O3Si2	219
04:02:00	L-Leucine, TMS derivative	493.991, 2.196	5959	997050418	493.991	2.196	C9H21NO2Si	204
04:02:00	L-Leucine, TMS derivative	493.991, 2.201	2928	797024970	493.991	2.201	C9H21NO2Si	204
04:03:00	L-Leucine, TMS derivative	493.991, 2.190	8392	900219809	493.991	2.19	C9H21NO2Si	190
05:02:00	L-Leucine, TMS derivative	493.991, 2.184	4073	603602577	493.991	2.184	C9H21NO2Si	190
05:03:00	L-Leucine, TMS derivative	493.991, 2.190	24813	632476649	493.991	2.19	C9H21NO2Si	203
06:02:00	L-Leucine, TMS derivative	493.991, 2.190	5439	661035923	493.991	2.19	C9H21NO2Si	190
06:02:00	L-Leucine, TMS derivative	493.991, 2.207	2695	520356637	493.991	2.207	C9H21NO2Si	190
06:03:00	L-Leucine, TMS derivative	493.991, 2.208	12112	654131964	493.991	2.208	C9H21NO2Si	203
4	L-Leucine, TMS derivative	493.991, 2.187	8398	617339091	493.991	2.187	C9H21NO2Si	203
5	L-Leucine, TMS derivative	493.991, 2.188	41231	518548991	493.991	2.188	C9H21NO2Si	203
6	L-Leucine, TMS derivative	493.991, 2.206	10926	607613423	493.991	2.206	C9H21NO2Si	190
Blank:3	L-Leucine, TMS derivative	493.991, 2.173	570	1197728	493.991	2.173	C9H21NO2Si	188
5	l-Norleucine, N-ethoxycarbonyl-, decyl ester	493.991, 2.331	588	4076393	493.991	2.331	C19H37NO4	281
06:03:00	malonic acid 1	493.991, 1.351	24	124736	493.991	1.351
06:02:00	N-Ethyl-4-propyl-4-nonanamine	493.991, 2.731	35	677759	493.991	2.731	C14H31N	170
05:02:00	Propanoic acid, 2-oxo-	493.991, 3.220	11	38560	493.991	3.22	C3H4O3	99
04:02:00	Silanol, trimethyl-	493.991, 1.351	21	484843	493.991	1.351	C3H10OSi	77
06:02:00	Silanol, trimethyl-	493.991, 1.361	33	440231	493.991	1.361	C3H10OSi	97
06:03:00	Silanol, trimethyl-	493.991, 1.363	17	368844	493.991	1.363	C3H10OSi	83
04:02:00	Tris(tert-butyldimethylsilyloxy)arsane	493.991, 2.056	200	3013078	493.991	2.056	C18H45AsO3Si3	283
04:03:00	Tris(tert-butyldimethylsilyloxy)arsane	493.991, 2.067	121	2206623	493.991	2.067	C18H45AsO3Si3	283
4	Tris(tert-butyldimethylsilyloxy)arsane	493.991, 2.052	199	1691961	493.991	2.052	C18H45AsO3Si3	283
04:02:00	Trisiloxane, octamethyl-	493.991, 1.407	59	74028	493.991	1.407	C8H24O2Si3	223
5	Trisiloxane, octamethyl-	493.991, 1.405	30	77996	493.991	1.405	C8H24O2Si3	223
04:03:00	1-(2-(3-Cyclohexenyl)ethyl)silatrane	497.991, 2.094	79	279103	497.991	2.094	C14H25NO3Si	202
5	1-(2-(3-Cyclohexenyl)ethyl)silatrane	497.991, 2.095	57	140063	497.991	2.095	C14H25NO3Si	202
Blank:3	1,1,3,3,5,5,7,7-Octamethyl-7-(2-methylpropoxy)tetrasiloxan-1-ol	497.991, 1.480	53	2835574	497.991	1.48	C12H34O5Si4	284
4	1,3-Butadiyne, 1,4-difluoro-	497.991, 0.468	18	58004	497.991	0.468	C4F2	86
06:03:00	1-[2,4-Bis(trimethylsiloxy)phenyl]-2-[(4-trimethylsiloxy)phenyl]propan-1-one	497.991, 1.481	23	336198	497.991	1.481	C24H38O4Si3	283
MeOH:3	1-[2,4-Bis(trimethylsiloxy)phenyl]-2-[(4-trimethylsiloxy)phenyl]propan-1-one	497.991, 1.702	27	213135	497.991	1.702	C24H38O4Si3	283
4	1-Naphthoic acid, 2-dimethylaminoethyl ester	497.991, 3.524	33	573802	497.991	3.524	C15H17NO2	174
5	1-Pentene, 4,4-dimethyl-1,3-diphenyl-1-(trimethylsilyloxy)-	497.991, 1.475	12	194800	497.991	1.475	C22H30OSi	283
4	2,3-Butanediol, 2TMS derivative	497.991, 1.699	66	3257418	497.991	1.699	C10H26O2Si2	223
4	2,4-Pentadienenitrile	497.991, 3.621	30	2315925	497.991	3.621	C5H5N	79
04:02:00	2-Oxo-4-phenyl-6-(4-chlorophenyl)-1,2-dihydropyrimidine	497.991, 1.479	34	578030	497.991	1.479	C16H11ClN2O	282
05:03:00	2-Pentanamine	497.991, 1.593	19	337218	497.991	1.593	C5H13N	79
6	2-Pyridinecarboxylic acid	497.991, 3.621	29	634189	497.991	3.621	C6H5NO2	135
04:02:00	3-Hydroxybutyric acid, 2TMS derivative	497.991, 1.940	1735	39283299	497.991	1.94	C10H24O3Si2	248
04:03:00	3-Hydroxybutyric acid, 2TMS derivative	497.991, 1.938	1442	22917556	497.991	1.938	C10H24O3Si2	248
05:02:00	3-Hydroxybutyric acid, 2TMS derivative	497.991, 1.938	1146	18957121	497.991	1.938	C10H24O3Si2	248
05:03:00	3-Hydroxybutyric acid, 2TMS derivative	497.991, 1.938	853	18698955	497.991	1.938	C10H24O3Si2	248
06:02:00	3-Hydroxybutyric acid, 2TMS derivative	497.991, 1.938	1024	18653040	497.991	1.938	C10H24O3Si2	247
06:03:00	3-Hydroxybutyric acid, 2TMS derivative	497.991, 1.940	1128	18365463	497.991	1.94	C10H24O3Si2	247
4	3-Hydroxybutyric acid, 2TMS derivative	497.991, 1.939	1772	26355534	497.991	1.939	C10H24O3Si2	248
5	3-Hydroxybutyric acid, 2TMS derivative	497.991, 1.937	1069	15753574	497.991	1.937	C10H24O3Si2	247
6	3-Hydroxybutyric acid, 2TMS derivative	497.991, 1.939	1051	18883118	497.991	1.939	C10H24O3Si2	247
5	3-Oxa-bicyclo[3.2.0]hept-6-ene-2,4-dione	497.991, 3.616	18	326632	497.991	3.616	C6H4O3	52
05:03:00	5-Clorovaleric acid, 2-dimethylaminoethyl ester	497.991, 3.524	37	1282080	497.991	3.524	C9H18ClNO2	154
04:03:00	5-Methoxytryptamine 2	497.991, 1.778	646	1432164	497.991	1.778
5	5-Methoxytryptamine 2	497.991, 1.779	607	1148370	497.991	1.779
04:02:00	Acetamide, 2,2,2-trifluoro-N-methyl-	497.991, 3.529	38	580776	497.991	3.529	C3H4F3NO	127
05:02:00	Cadaverine, 4TMS derivative	497.991, 1.779	773	1405242	497.991	1.779	C17H46N2Si4	217
05:03:00	Cadaverine, 4TMS derivative	497.991, 1.779	787	1374842	497.991	1.779	C17H46N2Si4	231
06:02:00	Cadaverine, 4TMS derivative	497.991, 1.779	551	1356177	497.991	1.779	C17H46N2Si4	231
06:03:00	Cadaverine, 4TMS derivative	497.991, 1.781	618	1072177	497.991	1.781	C17H46N2Si4	218
04:03:00	creatine degr	497.991, 1.349	30	558973	497.991	1.349
05:02:00	Cyclopentasiloxane, decamethyl-	497.991, 1.659	61	1585374	497.991	1.659	C10H30O5Si5	358
05:03:00	Cyclopentasiloxane, decamethyl-	497.991, 1.657	94	2280483	497.991	1.657	C10H30O5Si5	359
06:02:00	Cyclopentasiloxane, decamethyl-	497.991, 1.662	92	2022607	497.991	1.662	C10H30O5Si5	358
06:03:00	Cyclopentasiloxane, decamethyl-	497.991, 1.662	90	1025991	497.991	1.662	C10H30O5Si5	358
5	Cyclopentasiloxane, decamethyl-	497.991, 1.652	73	972526	497.991	1.652	C10H30O5Si5	358
6	Cyclopentasiloxane, decamethyl-	497.991, 1.660	74	3209335	497.991	1.66	C10H30O5Si5	358
Blank	Cyclopentasiloxane, decamethyl-	497.991, 1.643	106	1192319	497.991	1.643	C10H30O5Si5	358
Blank:2	Cyclopentasiloxane, decamethyl-	497.991, 1.653	124	968973	497.991	1.653	C10H30O5Si5	358
Blank:3	Cyclopentasiloxane, decamethyl-	497.991, 1.648	219	1165370	497.991	1.648	C10H30O5Si5	358
5	Etilefrine	497.991, 3.526	18	642251	497.991	3.526	C10H15NO2	127
05:02:00	l-Norvaline, n-propargyloxycarbonyl-, nonyl ester	497.991, 2.351	67	107640	497.991	2.351	C18H31NO4	155
06:02:00	l-Valine, n-propargyloxycarbonyl-, dodecyl ester	497.991, 2.348	64	119893	497.991	2.348	C21H37NO4	155
04:03:00	m-Cresol, TMS derivative	497.991, 2.254	15	67748	497.991	2.254	C10H16OSi	180
06:03:00	Nitrous oxide	497.991, 1.594	22	763419	497.991	1.594	N2O	44
5	N-Methyl-1-[(trimethylsilyl)oxy]-1-{4-[(trimethylsilyl)oxy]phenyl}propan-2-amine	497.991, 1.658	84	3574432	497.991	1.658	C16H31NO2Si2	355
6	Silanol, trimethyl-	497.991, 0.461	18	128806	497.991	0.461	C3H10OSi	75
05:03:00	tert-Butylpentamethyldisiloxane	497.991, 1.351	19	223655	497.991	1.351	C9H24OSi2	203
Blank:3	Tetrazolo[1,5-b]pyridazine, 8-methyl-	497.991, 3.622	18	312592	497.991	3.622	C5H5N5	52
6	Triethylamine, 2-chloro-2'-hydroxy-, O-TMS	497.991, 1.780	777	1487771	497.991	1.78	C9H22ClNOSi	218
4	1-(benzo[d][1,3]dioxol-5-yl)-2-(4-methylpiperidin-1-yl)pentan-1-one	501.99, 2.323	60	104159	501.99	2.323	C18H25NO3	155
05:03:00	1-(Prop-2-enyl)-1-phenylaminocyclopentane	501.99, 1.985	47	74460	501.99	1.985	C14H19N	201
Blank	1,4-Butanediol, 2TMS derivative	501.99, 1.862	1386	3655135	501.99	1.862	C10H26O2Si2	221
Blank:2	1,4-Butanediol, 2TMS derivative	501.99, 1.858	1455	5251726	501.99	1.858	C10H26O2Si2	234
Blank:3	1,4-Butanediol, 2TMS derivative	501.99, 1.858	931	5481899	501.99	1.858	C10H26O2Si2	221
04:03:00	1-Heptene, 1,3-diphenyl-1-(trimethylsilyloxy)-	501.99, 1.475	41	5941618	501.99	1.475	C22H30OSi	283
4	1-Heptene, 1,3-diphenyl-1-(trimethylsilyloxy)-	501.99, 1.476	32	2066653	501.99	1.476	C22H30OSi	283
5	1-Heptene, 1,3-diphenyl-1-(trimethylsilyloxy)-	501.99, 1.477	26	197324	501.99	1.477	C22H30OSi	283
05:03:00	2,2-Dipropyl-N-ethylpiperidine	501.99, 2.321	68	104641	501.99	2.321	C13H27N	154
04:03:00	2-[3,5-Dichlorophenyl]-4-[[2-[dimethylamino]-1-methylethyl]amino]-6-[trichloromethyl]-S-triazine	501.99, 3.522	43	487957	501.99	3.522	C15H16Cl5N5	142
5	2-[3,5-Dichlorophenyl]-4-[[2-[dimethylamino]-1-methylethyl]amino]-6-[trichloromethyl]-S-triazine	501.99, 3.523	39	473649	501.99	3.523	C15H16Cl5N5	69
04:02:00	2-hydroxypyridine	501.99, 2.600	20	92844	501.99	2.6
06:02:00	2-Pyrazoline, 1-isobutyl-3-methyl-	501.99, 2.263	19	101700	501.99	2.263	C8H16N2	165
Blank:2	2-Pyridinecarboxylic acid	501.99, 3.619	27	840712	501.99	3.619	C6H5NO2	111
Blank	3H-1,2,4-Triazol-3-one, 1,2-dihydro-	501.99, 3.285	72	999976	501.99	3.285	C2H3N3O	85
Blank:2	3H-1,2,4-Triazol-3-one, 1,2-dihydro-	501.99, 3.286	38	927819	501.99	3.286	C2H3N3O	85
6	Acetamide, 2,2,2-trifluoro-N-methyl-	501.99, 3.529	29	456252	501.99	3.529	C3H4F3NO	127
04:03:00	a-PBP	501.99, 2.703	19	56802	501.99	2.703	C14H19NO	112
04:03:00	Benzene, 1,1'-(1,1,10,10-tetramethyl-1,10-decanediyl)bis[3,4-dimethyl-	501.99, 3.432	21	314045	501.99	3.432	C30H46	148
5	creatine degr	501.99, 1.349	24	336082	501.99	1.349
04:02:00	dl-Alanyl-l-alanine	501.99, 1.585	19	532620	501.99	1.585	C6H12N2O3	102
06:03:00	Etilefrine	501.99, 1.652	82	2621071	501.99	1.652	C10H15NO2	175
04:03:00	Pentanamide, 2-amino-4-methyl-, (S)-	501.99, 2.130	247	5037035	501.99	2.13	C6H14N2O	130
06:02:00	Propanoic acid, 2,2-dimethyl-, sodium salt	501.99, 3.445	12	55249	501.99	3.445	C5H9NaO2	109
Blank	Tris(tert-butyldimethylsilyloxy)arsane	501.99, 1.391	52	57956068	501.99	1.391	C18H45AsO3Si3	210
04:02:00	(2,3-Dimethylbutan-2-yloxy)trimethylsilane	505.99, 2.895	1783	6369306	505.99	2.895	C9H22OSi	162
04:03:00	(2,3-Dimethylbutan-2-yloxy)trimethylsilane	505.99, 2.892	1733	4760967	505.99	2.892	C9H22OSi	161
05:03:00	(2,3-Dimethylbutan-2-yloxy)trimethylsilane	505.99, 2.893	434	1113273	505.99	2.893	C9H22OSi	161
06:02:00	(2,3-Dimethylbutan-2-yloxy)trimethylsilane	505.99, 2.895	351	1225735	505.99	2.895	C9H22OSi	161
06:03:00	(2,3-Dimethylbutan-2-yloxy)trimethylsilane	505.99, 2.892	499	1196333	505.99	2.892	C9H22OSi	163
4	(2,3-Dimethylbutan-2-yloxy)trimethylsilane	505.99, 2.894	2441	5406054	505.99	2.894	C9H22OSi	162
5	(2,3-Dimethylbutan-2-yloxy)trimethylsilane	505.99, 2.895	527	956144	505.99	2.895	C9H22OSi	161
4	1-(benzo[d][1,3]dioxol-5-yl)-2-(diethylamino)pentan-1-one	505.99, 1.930	236	799421	505.99	1.93	C16H23NO3	230
6	1-(benzo[d][1,3]dioxol-5-yl)-2-(diethylamino)pentan-1-one	505.99, 1.928	165	404217	505.99	1.928	C16H23NO3	172
05:02:00	1,4-Methano-2H-cyclopent[d]oxepin-2,5(4H)-dione, 6-[(dimethylamino)methyl]hexahydro-8a-hydroxy-5a-methyl-9-(1-methylethyl)-, [1R-(1a,4a,5aa,6ß,8aa,9S*)]-	505.99, 1.643	60	1178741	505.99	1.643	C17H27NO4	160
05:02:00	1-[2,4-Bis(trimethylsiloxy)phenyl]-2-[(4-trimethylsiloxy)phenyl]propan-1-one	505.99, 1.469	28	443135	505.99	1.469	C24H38O4Si3	283
06:03:00	1-[2,4-Bis(trimethylsiloxy)phenyl]-2-[(4-trimethylsiloxy)phenyl]propan-1-one	505.99, 1.475	28	210943	505.99	1.475	C24H38O4Si3	282
5	1-[2,4-Bis(trimethylsiloxy)phenyl]-2-[(4-trimethylsiloxy)phenyl]propan-1-one	505.99, 1.470	28	207435	505.99	1.47	C24H38O4Si3	283
5	1H-Indene-1,3(2H)-dione, 2-(9H-xanthene-9-yl)-	505.99, 2.191	157	268219	505.99	2.191	C22H14O3	210
05:03:00	1-Pentene, 4,4-dimethyl-1,3-diphenyl-1-(trimethylsilyloxy)-	505.99, 1.470	32	228891	505.99	1.47	C22H30OSi	283
5	2,4-Pentadienenitrile	505.99, 3.611	24	384296	505.99	3.611	C5H5N	79
04:03:00	2-Fluoro-6-trifluoromethylbenzoic acid, 2,3,4,6-tetrachlorophenyl ester	505.99, 1.744	49	872028	505.99	1.744	C14H4Cl4F4O2	207
05:02:00	2-Fluoro-6-trifluoromethylbenzoic acid, 2,4,5-trichlorophenyl ester	505.99, 1.742	40	1015739	505.99	1.742	C14H5Cl3F4O2	192
06:02:00	2-Fluoro-6-trifluoromethylbenzoic acid, 2,4,5-trichlorophenyl ester	505.99, 1.747	50	477830	505.99	1.747	C14H5Cl3F4O2	241
5	2-Fluoro-6-trifluoromethylbenzoic acid, 2,4,5-trichlorophenyl ester	505.99, 1.737	20	438813	505.99	1.737	C14H5Cl3F4O2	192
04:02:00	2-Hydroxy-3-methylbutyric acid, 2TMS derivative	505.99, 1.881	3696	58825315	505.99	1.881	C11H26O3Si2	250
04:03:00	2-Hydroxy-3-methylbutyric acid, 2TMS derivative	505.99, 1.879	4686	43581032	505.99	1.879	C11H26O3Si2	250
05:02:00	2-Hydroxy-3-methylbutyric acid, 2TMS derivative	505.99, 1.880	4219	45318977	505.99	1.88	C11H26O3Si2	250
05:03:00	2-Hydroxy-3-methylbutyric acid, 2TMS derivative	505.99, 1.880	3271	44942249	505.99	1.88	C11H26O3Si2	250
06:02:00	2-Hydroxy-3-methylbutyric acid, 2TMS derivative	505.99, 1.881	3666	45036199	505.99	1.881	C11H26O3Si2	250
06:03:00	2-Hydroxy-3-methylbutyric acid, 2TMS derivative	505.99, 1.881	3542	44527409	505.99	1.881	C11H26O3Si2	250
4	2-Hydroxy-3-methylbutyric acid, 2TMS derivative	505.99, 1.880	3324	51457375	505.99	1.88	C11H26O3Si2	250
5	2-Hydroxy-3-methylbutyric acid, 2TMS derivative	505.99, 1.879	3508	37511586	505.99	1.879	C11H26O3Si2	250
6	2-Hydroxy-3-methylbutyric acid, 2TMS derivative	505.99, 1.881	4200	44511467	505.99	1.881	C11H26O3Si2	250
04:02:00	2-Pyridinecarboxylic acid	505.99, 3.609	30	2273362	505.99	3.609	C6H5NO2	80
06:02:00	2-Pyridinecarboxylic acid	505.99, 3.618	28	1031360	505.99	3.618	C6H5NO2	80
6	2-Pyridinecarboxylic acid	505.99, 3.614	29	929268	505.99	3.614	C6H5NO2	79
4	3,4-Dimethyl-2-(3-methyl-butyryl)-benzoic acid, methyl ester	505.99, 1.741	44	992797	505.99	1.741	C15H20O3	193
Blank:3	3H-1,2,4-Triazol-3-one, 1,2-dihydro-	505.99, 3.216	25	395104	505.99	3.216	C2H3N3O	85
6	3-Heptanol, TMS derivative	505.99, 2.894	494	1246002	505.99	2.894	C10H24OSi	210
06:03:00	Acetamide, 2,2,2-trifluoro-N-methyl-	505.99, 3.530	47	2670637	505.99	3.53	C3H4F3NO	127
06:03:00	Alanine	505.99, 1.578	15	250063	505.99	1.578	C3H7NO2	74
MeOH:3	Chroman-4-one, 2,3-dehydro-3-hydroxy-2-(4-dimethylaminophenyl)-	505.99, 1.693	23	165083	505.99	1.693	C17H15NO3	281
04:03:00	creatine degr	505.99, 1.346	35	424865	505.99	1.346
04:03:00	Dehydromevalonic lactone	505.99, 0.148	128	940074	505.99	0.148	C6H8O2	112
6	Dithiocarbonic acid, S-(2,3-diphenyl-1-p-tolyl-cycloprop-2-enyl)ester-O-ethyl ester	505.99, 1.471	24	361957	505.99	1.471	C25H22OS2	283
04:02:00	Ethanimidic acid, N-(trimethylsilyl)-, trimethylsilyl ester	505.99, 3.432	18	192416	505.99	3.432	C8H21NOSi2	148
06:02:00	Ethylamine, 2-((p-bromo-a-methyl-a-phenylbenzyl)oxy)-N,N-dimethyl-	505.99, 1.642	76	916794	505.99	1.642	C18H22BrNO	207
05:02:00	Etidocaine	505.99, 1.932	171	431553	505.99	1.932	C17H28N2O	245
04:02:00	l-Proline, N-methoxycarbonyl-, octyl ester	505.99, 1.931	229	871809	505.99	1.931	C15H27NO4	177
05:03:00	l-Proline, N-methoxycarbonyl-, octyl ester	505.99, 1.932	120	392885	505.99	1.932	C15H27NO4	128
06:02:00	l-Proline, N-methoxycarbonyl-, octyl ester	505.99, 1.931	101	423531	505.99	1.931	C15H27NO4	157
06:03:00	l-Proline, N-methoxycarbonyl-, octyl ester	505.99, 1.931	97	388164	505.99	1.931	C15H27NO4	130
5	l-Proline, N-methoxycarbonyl-, octyl ester	505.99, 1.929	121	381138	505.99	1.929	C15H27NO4	245
05:02:00	Methanone, (2,6-dimethyl-4-morpholyl)(9H-xanthen-9-yl)-	505.99, 2.139	40	342379	505.99	2.139	C20H21NO3	195
04:03:00	N,N,N',N'-Tetraethyl-1,2-di-furan-2-yl-ethane-1,2-diamine	505.99, 2.327	35	69540	505.99	2.327	C18H28N2O2	152
04:03:00	N-Ethyl-2-isopropoxycarbonylazetidine	505.99, 2.304	91	574854	505.99	2.304	C9H17NO2	154
06:03:00	Silicon tetrafluoride	505.99, 3.220	104	757742	505.99	3.22	F4Si	85
06:03:00	Terephthalic acid, propyl tridec-2-yn-1-yl ester	505.99, 1.740	50	965447	505.99	1.74	C24H34O4	207
6	Terephthalic acid, propyl tridec-2-yn-1-yl ester	505.99, 1.736	28	921519	505.99	1.736	C24H34O4	207
6	tert-Butylpentamethyldisiloxane	505.99, 1.347	25	129116	505.99	1.347	C9H24OSi2	149
04:02:00	Thiophene, 2,4-bis(1,1-dimethylethyl)-	505.99, 2.194	255	600211	505.99	2.194	C12H20S	196
05:03:00	Thiophene, 2,4-bis(1,1-dimethylethyl)-	505.99, 2.193	197	350793	505.99	2.193	C12H20S	196
06:02:00	Thiophene, 2,4-bis(1,1-dimethylethyl)-	505.99, 2.194	162	349087	505.99	2.194	C12H20S	196
6	Thiophene, 2,4-bis(1,1-dimethylethyl)-	505.99, 2.194	172	334828	505.99	2.194	C12H20S	196
04:03:00	Thiophene, 2,5-bis(1,1-dimethylethyl)-	505.99, 2.192	262	441445	505.99	2.192	C12H20S	196
06:03:00	Thiophene, 2,5-bis(1,1-dimethylethyl)-	505.99, 2.195	195	333489	505.99	2.195	C12H20S	196
04:03:00	(S)-(+)-2-Pyrrolidinemethanol	509.99, 2.422	6015	591553397	509.99	2.422	C5H11NO	101
06:03:00	1,2,4-Benzenetricarboxylic acid, 1,2-dimethyl ester	509.99, 2.592	66	2100795	509.99	2.592	C11H10O6	208
04:02:00	1,2-Benzisothiazol-3-amine, TBDMS derivative	509.99, 2.293	98	2362781	509.99	2.293	C13H20N2SSi	281
05:03:00	1-[2,4-Bis(trimethylsiloxy)phenyl]-2-[(4-trimethylsiloxy)phenyl]propan-1-one	509.99, 1.467	28	204682	509.99	1.467	C24H38O4Si3	283
06:02:00	1-[2,4-Bis(trimethylsiloxy)phenyl]-2-[(4-trimethylsiloxy)phenyl]propan-1-one	509.99, 1.470	23	173935	509.99	1.47	C24H38O4Si3	283
06:03:00	1-[2,4-Bis(trimethylsiloxy)phenyl]-2-[(4-trimethylsiloxy)phenyl]propan-1-one	509.99, 1.467	30	207114	509.99	1.467	C24H38O4Si3	283
4	1-[2,4-Bis(trimethylsiloxy)phenyl]-2-[(4-trimethylsiloxy)phenyl]propan-1-one	509.99, 1.467	29	256870	509.99	1.467	C24H38O4Si3	283
04:02:00	1-Heptene, 1,3-diphenyl-1-(trimethylsilyloxy)-	509.99, 1.467	35	777661	509.99	1.467	C22H30OSi	283
5	1-Heptene, 1,3-diphenyl-1-(trimethylsilyloxy)-	509.99, 1.467	28	199636	509.99	1.467	C22H30OSi	283
05:02:00	2,4-Dicyanopyrrole	509.99, 2.042	38	292286	509.99	2.042	C6H3N3	117
04:02:00	2-Aminobutanoic acid, 2TMS derivative	509.99, 1.907	15756	86349631	509.99	1.907	C10H25NO2Si2	247
04:03:00	2-Aminobutanoic acid, 2TMS derivative	509.99, 1.905	10427	61074687	509.99	1.905	C10H25NO2Si2	247
05:02:00	2-Aminobutanoic acid, 2TMS derivative	509.99, 1.903	9380	50586863	509.99	1.903	C10H25NO2Si2	247
05:03:00	2-Aminobutanoic acid, 2TMS derivative	509.99, 1.904	8902	46150936	509.99	1.904	C10H25NO2Si2	247
06:02:00	2-Aminobutanoic acid, 2TMS derivative	509.99, 1.905	6831	47703735	509.99	1.905	C10H25NO2Si2	246
06:03:00	2-Aminobutanoic acid, 2TMS derivative	509.99, 1.905	6234	43534847	509.99	1.905	C10H25NO2Si2	247
4	2-Aminobutanoic acid, 2TMS derivative	509.99, 1.904	8516	86494691	509.99	1.904	C10H25NO2Si2	247
5	2-Aminobutanoic acid, 2TMS derivative	509.99, 1.903	8137	43437431	509.99	1.903	C10H25NO2Si2	234
6	2-Aminobutanoic acid, 2TMS derivative	509.99, 1.906	8183	47395802	509.99	1.906	C10H25NO2Si2	247
Blank:3	2-Ethylhexanal ethylene glycol acetal	509.99, 1.725	42	421170	509.99	1.725	C10H20O2	74
5	2-Mercapto-4,6-dimethylnicotinonitrile, TBDMS derivative	509.99, 1.396	53	62488	509.99	1.396	C14H22N2SSi	223
05:02:00	2-Pyridinecarboxylic acid	509.99, 3.604	31	2642282	509.99	3.604	C6H5NO2	79
05:03:00	2-Pyridinecarboxylic acid	509.99, 3.602	31	551916	509.99	3.602	C6H5NO2	79
06:02:00	3H-1,2,4-Triazol-3-one, 1,2-dihydro-	509.99, 3.182	36	1627001	509.99	3.182	C2H3N3O	85
Blank	3H-1,2,4-Triazol-3-one, 1,2-dihydro-	509.99, 3.156	18	379008	509.99	3.156	C2H3N3O	85
Blank:3	3H-1,2,4-Triazol-3-one, 1,2-dihydro-	509.99, 3.190	11	376692	509.99	3.19	C2H3N3O	85
04:03:00	4-Methyl-2,4-bis(p-hydroxyphenyl)pent-1-ene, 2TMS derivative	509.99, 2.066	32	4332076	509.99	2.066	C24H36O2Si2	281
4	4-tert-Octylphenol, TMS derivative	509.99, 2.568	42	1224685	509.99	2.568	C17H30OSi	283
Blank	4-Undecene, 5-methyl-	509.99, 1.982	33	95041	509.99	1.982	C12H24	168
Blank:2	5-Undecene, 5-methyl-, (Z)-	509.99, 1.980	39	108809	509.99	1.98	C12H24	168
Blank:3	5-Undecene, 7-methyl-, (E)-	509.99, 1.981	36	122596	509.99	1.981	C12H24	168
04:02:00	Acetamide, 2,2,2-trifluoro-N-methyl-	509.99, 1.415	179	10481551	509.99	1.415	C3H4F3NO	127
04:02:00	Acetamide, 2,2,2-trifluoro-N-methyl-	509.99, 3.521	46	4106656	509.99	3.521	C3H4F3NO	127
04:03:00	Acetamide, 2,2,2-trifluoro-N-methyl-	509.99, 1.412	174	12348856	509.99	1.412	C3H4F3NO	127
04:03:00	Acetamide, 2,2,2-trifluoro-N-methyl-	509.99, 3.521	53	2048443	509.99	3.521	C3H4F3NO	127
05:02:00	Acetamide, 2,2,2-trifluoro-N-methyl-	509.99, 3.515	69	2289091	509.99	3.515	C3H4F3NO	127
05:03:00	Acetamide, 2,2,2-trifluoro-N-methyl-	509.99, 1.411	165	31090578	509.99	1.411	C3H4F3NO	127
05:03:00	Acetamide, 2,2,2-trifluoro-N-methyl-	509.99, 3.515	63	2265291	509.99	3.515	C3H4F3NO	127
06:02:00	Acetamide, 2,2,2-trifluoro-N-methyl-	509.99, 1.413	181	12313930	509.99	1.413	C3H4F3NO	127
06:02:00	Acetamide, 2,2,2-trifluoro-N-methyl-	509.99, 3.531	39	2523581	509.99	3.531	C3H4F3NO	127
4	Acetamide, 2,2,2-trifluoro-N-methyl-	509.99, 1.411	129	12097133	509.99	1.411	C3H4F3NO	127
4	Acetamide, 2,2,2-trifluoro-N-methyl-	509.99, 3.517	58	2562345	509.99	3.517	C3H4F3NO	127
5	Acetamide, 2,2,2-trifluoro-N-methyl-	509.99, 1.412	144	4043441	509.99	1.412	C3H4F3NO	127
5	Acetamide, 2,2,2-trifluoro-N-methyl-	509.99, 3.517	65	2442014	509.99	3.517	C3H4F3NO	127
6	Acetamide, 2,2,2-trifluoro-N-methyl-	509.99, 1.414	153	12694414	509.99	1.414	C3H4F3NO	127
6	Acetamide, 2,2,2-trifluoro-N-methyl-	509.99, 3.526	61	1435043	509.99	3.526	C3H4F3NO	127
Blank:2	Acetamide, 2,2,2-trifluoro-N-methyl-	509.99, 3.518	35	328799	509.99	3.518	C3H4F3NO	127
04:03:00	Acetic acid, bis[(trimethylsilyl)oxyl]-, trimethylsilyl ester	509.99, 1.734	59	1489583	509.99	1.734	C11H28O4Si3	284
5	Acetic acid, dimethoxy-, methyl ester	509.99, 3.385	29	171391	509.99	3.385	C5H10O4	158
05:02:00	Arsenous acid, tris(trimethylsilyl) ester	509.99, 2.598	82	2432379	509.99	2.598	C9H27AsO3Si3	282
04:02:00	Dehydromevalonic lactone	509.99, 0.066	220	1273973	509.99	0.066	C6H8O2	112
4	Dehydromevalonic lactone	509.99, 0.069	158	993972	509.99	0.069	C6H8O2	112
5	dl-Alanyl-l-alanine	509.99, 1.572	15	177193	509.99	1.572	C6H12N2O3	82
06:03:00	Endo-3-acetamidocamphor	509.99, 2.421	3534	515737592	509.99	2.421	C11H19NO	186
04:03:00	Ethanol, 2-(trimethylsilyl)-	509.99, 3.391	37	382134	509.99	3.391	C5H14OSi	120
6	Ethanol, 2-(trimethylsilyl)-	509.99, 3.385	37	290925	509.99	3.385	C5H14OSi	103
06:02:00	Ethylamine, 2-((p-bromo-a-methyl-a-phenylbenzyl)oxy)-N,N-dimethyl-	509.99, 1.636	71	730748	509.99	1.636	C18H22BrNO	160
06:02:00	Glycine	509.99, 3.385	40	345438	509.99	3.385	C2H5NO2	75
04:02:00	Glycolaldehyde dimethyl acetal	509.99, 1.354	56	1177394	509.99	1.354	C4H10O3	100
04:02:00	L-Proline, ethyl ester	509.99, 2.425	3337	701271755	509.99	2.425	C7H13NO2	148
04:03:00	L-Proline, TMS derivative	509.99, 2.428	711	286067793	509.99	2.428	C8H17NO2Si	187
06:03:00	L-Proline, TMS derivative	509.99, 2.423	1144	332294432	509.99	2.423	C8H17NO2Si	187
04:02:00	L-Proline, trimethylsilyl ester	509.99, 2.429	1835	339394395	509.99	2.429	C8H17NO2Si	187
05:02:00	L-Proline, trimethylsilyl ester	509.99, 2.420	12021	462309080	509.99	2.42	C8H17NO2Si	187
05:03:00	L-Proline, trimethylsilyl ester	509.99, 2.419	10056	478222547	509.99	2.419	C8H17NO2Si	187
06:02:00	L-Proline, trimethylsilyl ester	509.99, 2.421	15113	502085209	509.99	2.421	C8H17NO2Si	187
4	L-Proline, trimethylsilyl ester	509.99, 2.419	11795	436129553	509.99	2.419	C8H17NO2Si	187
5	L-Proline, trimethylsilyl ester	509.99, 2.416	10303	401651931	509.99	2.416	C8H17NO2Si	187
6	L-Proline, trimethylsilyl ester	509.99, 2.421	11092	488047643	509.99	2.421	C8H17NO2Si	187
06:02:00	malonic acid 1	509.99, 3.439	13	109525	509.99	3.439
04:02:00	Nitrous oxide	509.99, 1.566	20	292593	509.99	1.566	N2O	44
04:03:00	Nitrous oxide	509.99, 1.574	18	307380	509.99	1.574	N2O	44
05:03:00	Nitrous oxide	509.99, 1.570	17	385852	509.99	1.57	N2O	44
06:02:00	Nitrous oxide	509.99, 1.574	20	285527	509.99	1.574	N2O	44
06:03:00	Nitrous oxide	509.99, 1.574	18	308494	509.99	1.574	N2O	44
4	Nitrous oxide	509.99, 1.569	20	255041	509.99	1.569	N2O	44
04:02:00	Silanol, trimethyl-	509.99, 3.374	50	342440	509.99	3.374	C3H10OSi	76
04:03:00	Silanol, trimethyl-	509.99, 1.352	52	887402	509.99	1.352	C3H10OSi	94
05:02:00	Silanol, trimethyl-	509.99, 3.385	30	245347	509.99	3.385	C3H10OSi	77
05:03:00	Silanol, trimethyl-	509.99, 1.352	55	783146	509.99	1.352	C3H10OSi	100
05:03:00	Silanol, trimethyl-	509.99, 3.389	32	337691	509.99	3.389	C3H10OSi	83
06:02:00	Silanol, trimethyl-	509.99, 1.354	74	1377686	509.99	1.354	C3H10OSi	90
06:03:00	Silanol, trimethyl-	509.99, 1.352	73	1372385	509.99	1.352	C3H10OSi	89
06:03:00	Silanol, trimethyl-	509.99, 3.382	28	299689	509.99	3.382	C3H10OSi	76
4	Silanol, trimethyl-	509.99, 1.355	25	673613	509.99	1.355	C3H10OSi	76
5	Silanol, trimethyl-	509.99, 1.353	43	621907	509.99	1.353	C3H10OSi	87
6	Silanol, trimethyl-	509.99, 1.354	67	975921	509.99	1.354	C3H10OSi	90
04:03:00	Silicic acid, diethyl bis(trimethylsilyl) ester	509.99, 2.302	90	4354458	509.99	2.302	C10H28O4Si3	283
05:02:00	Tetradecyl Lactate, TMS Derivative	509.99, 1.659	37	149123	509.99	1.659	C20H42O3Si	175
04:02:00	Tris(tert-butyldimethylsilyloxy)arsane	509.99, 2.573	69	1516711	509.99	2.573	C18H45AsO3Si3	209
05:03:00	Tris(tert-butyldimethylsilyloxy)arsane	509.99, 2.585	89	2649811	509.99	2.585	C18H45AsO3Si3	283
05:03:00	Tris(tert-butyldimethylsilyloxy)arsane	509.99, 2.317	65	1746505	509.99	2.317	C18H45AsO3Si3	283
06:03:00	Tris(tert-butyldimethylsilyloxy)arsane	509.99, 2.276	48	1740350	509.99	2.276	C18H45AsO3Si3	281
5	Tris(tert-butyldimethylsilyloxy)arsane	509.99, 2.593	65	2150192	509.99	2.593	C18H45AsO3Si3	281
5	Tris(tert-butyldimethylsilyloxy)arsane	509.99, 2.291	57	1514168	509.99	2.291	C18H45AsO3Si3	283
04:02:00	Trisiloxane, octamethyl-	509.99, 1.397	55	87447	509.99	1.397	C8H24O2Si3	223
05:03:00	Trisiloxane, octamethyl-	509.99, 1.398	43	73501	509.99	1.398	C8H24O2Si3	223
06:03:00	Trisiloxane, octamethyl-	509.99, 1.398	47	63279	509.99	1.398	C8H24O2Si3	223
06:03:00	(R)-9-[(S)-2-(Hydroxymethyl)pyrrolidin-1-yl]-3-methyl-3,4-dihydro-2H-benzo[b][1,4,5]oxathiazepine 1,1-dioxide	513.989, 1.460	12	57185	513.989	1.46	C14H20N2O4S	282
04:03:00	1,1-Dimethoxy-2-phenylpropane	513.989, 3.945	11	156419	513.989	3.945	C11H16O2	82
Blank:3	1-Aminocyclopentanecarboxylic acid, N-ethoxycarbonyl-, decyl ester	513.989, 3.411	107	181812	513.989	3.411	C19H35NO4	157
6	1H-Indene-1,3(2H)-dione, 2-(9H-xanthene-9-yl)-	513.989, 2.236	84	250102	513.989	2.236	C22H14O3	196
05:03:00	2,4-Pentadienenitrile	513.989, 1.497	78	1071875	513.989	1.497	C5H5N	79
4	2-Pyridinecarboxylic acid	513.989, 3.594	48	2407505	513.989	3.594	C6H5NO2	79
5	2-Pyridinecarboxylic acid	513.989, 3.600	25	436465	513.989	3.6	C6H5NO2	79
4	4-Methyl-2,4-bis(p-hydroxyphenyl)pent-1-ene, 2TMS derivative	513.989, 2.556	48	2933770	513.989	2.556	C24H36O2Si2	282
05:03:00	Acetamide, 2-cyano-	513.989, 1.440	44	511453	513.989	1.44	C3H4N2O	68
05:02:00	Argon	513.989, 1.955	26	154409	513.989	1.955	Ar	40
6	Arsenous acid, tris(trimethylsilyl) ester	513.989, 2.085	94	3186053	513.989	2.085	C9H27AsO3Si3	282
MeOH:3	Arsenous acid, tris(trimethylsilyl) ester	513.989, 1.388	22	334995	513.989	1.388	C9H27AsO3Si3	221
05:03:00	Borane, trimethyl-	513.989, 1.789	11	55031	513.989	1.789	C3H9B	43
05:03:00	Glycine	513.989, 1.346	15	246759	513.989	1.346	C2H5NO2	75
04:02:00	L-Isoleucine, TMS derivative	513.989, 2.206	4344	676784258	513.989	2.206	C9H21NO2Si	190
04:03:00	L-Isoleucine, TMS derivative	513.989, 2.206	9241	600625259	513.989	2.206	C9H21NO2Si	203
05:02:00	L-Isoleucine, TMS derivative	513.989, 2.202	8090	408841040	513.989	2.202	C9H21NO2Si	191
05:03:00	L-Isoleucine, TMS derivative	513.989, 2.200	6062	422955054	513.989	2.2	C9H21NO2Si	190
06:02:00	L-Isoleucine, TMS derivative	513.989, 2.204	6649	433429432	513.989	2.204	C9H21NO2Si	191
06:03:00	L-Isoleucine, TMS derivative	513.989, 2.203	10997	449478483	513.989	2.203	C9H21NO2Si	203
4	L-Isoleucine, TMS derivative	513.989, 2.199	6895	382027026	513.989	2.199	C9H21NO2Si	203
5	L-Isoleucine, TMS derivative	513.989, 2.200	6813	352087431	513.989	2.2	C9H21NO2Si	196
6	L-Isoleucine, TMS derivative	513.989, 2.203	5480	397696627	513.989	2.203	C9H21NO2Si	191
Blank:3	L-Isoleucine, TMS derivative	513.989, 2.190	267	585379	513.989	2.19	C9H21NO2Si	188
Blank:3	L-Proline, trimethylsilyl ester	513.989, 2.386	187	1112922	513.989	2.386	C8H17NO2Si	172
05:03:00	N,N-Diethylheptylamine	513.989, 3.419	28	63905	513.989	3.419	C11H25N	156
4	N,N'-Dimethylurea, TBDMS derivative	513.989, 2.810	843	2887636	513.989	2.81	C9H22N2OSi	161
Blank:2	N,N'-Dimethylurea, TBDMS derivative	513.989, 2.806	1506	1768472	513.989	2.806	C9H22N2OSi	160
04:02:00	Pentasiloxane, dodecamethyl-	513.989, 1.621	7559	73780005	513.989	1.621	C12H36O4Si5	374
04:03:00	Pentasiloxane, dodecamethyl-	513.989, 1.620	7205	57059347	513.989	1.62	C12H36O4Si5	375
05:02:00	Pentasiloxane, dodecamethyl-	513.989, 1.619	8683	92877093	513.989	1.619	C12H36O4Si5	383
05:03:00	Pentasiloxane, dodecamethyl-	513.989, 1.619	8779	91336988	513.989	1.619	C12H36O4Si5	383
06:02:00	Pentasiloxane, dodecamethyl-	513.989, 1.620	8492	91343253	513.989	1.62	C12H36O4Si5	375
06:03:00	Pentasiloxane, dodecamethyl-	513.989, 1.620	7340	88476841	513.989	1.62	C12H36O4Si5	374
4	Pentasiloxane, dodecamethyl-	513.989, 1.619	10390	65715735	513.989	1.619	C12H36O4Si5	383
5	Pentasiloxane, dodecamethyl-	513.989, 1.619	8018	78872112	513.989	1.619	C12H36O4Si5	374
6	Pentasiloxane, dodecamethyl-	513.989, 1.621	7527	95624085	513.989	1.621	C12H36O4Si5	375
Blank	Pentasiloxane, dodecamethyl-	513.989, 1.619	237	1504811	513.989	1.619	C12H36O4Si5	372
Blank:2	Pentasiloxane, dodecamethyl-	513.989, 1.618	643	2066216	513.989	1.618	C12H36O4Si5	373
Blank:3	Pentasiloxane, dodecamethyl-	513.989, 1.615	763	2339690	513.989	1.615	C12H36O4Si5	373
MeOH:3	Pentasiloxane, dodecamethyl-	513.989, 1.613	793	27532777	513.989	1.613	C12H36O4Si5	373
[truncated: 14,438 more rows]

## Sheet: 789BM
Sample	Name	R.T. (s)	Peak S/N	Area	1st Dimension Time (s)	2nd Dimension Time (s)	Formula	Observed Ion m/z
08:02:00	1,2-Bis(4-methoxyphenyl)ethane-1,2-diamine	350, 3.893	88	1277698	350	3.893	C16H20N2O2	210
8	1,2-Bis(4-methoxyphenyl)ethane-1,2-diamine	350, 3.906	40	196835	350	3.906	C16H20N2O2	136
MeOH:3	1H-Tetrazole-1,5-diamine	350, 2.151	20	51420	350	2.151	CH4N6	48
MeOH:4	2-Butanone, 1-(acetyloxy)-	350, 1.681	119	9144413	350	1.681	C6H10O3	57
MeOH:2	2H-Tetrazole, 2-methyl-	350, 1.755	12	619996	350	1.755	C2H4N4	56
07:02:00	4,4'-Bitriazolyl	350, 3.896	94	1050679	350	3.896	C4H4N6	136
Blank:3	Acetamide, 2-[bis(2-cyanoethyl)amino]-N-(4-nitrophenyl)-	350, 3.905	52	256280	350	3.905	C14H15N5O3	224
MeOH:3	Acetyl valeryl	350, 1.732	62	1805129	350	1.732	C7H12O2	85
MeOH:7	Cyclotetrasiloxane, octamethyl-	350, 3.670	29	1923368	350	3.67	C8H24O4Si4	283
MeOH:2	Decane	350, 3.907	84	295830	350	3.907	C10H22	113
MeOH:3	Decane	350, 3.910	156	315037	350	3.91	C10H22	142
MeOH:4	Decane	350, 3.911	143	257165	350	3.911	C10H22	142
MeOH:2	Propanoic acid, anhydride	350, 2.902	30	54661	350	2.902	C6H10O3	75
09:03:00	Quinine, tert-Butyldimethylsilyl ether	350, 3.903	40	205839	350	3.903	C26H38N2O2Si	136
MeOH:7	Undecane, 4,7-dimethyl-	350, 3.909	85	270267	350	3.909	C13H28	113
08:02:00	2,3-Butanediol, 2TMS derivative	354, 3.875	48	277871	354	3.875	C10H26O2Si2	147
Blank:3	2,3-Dihydroindole-2-one, 5-methoxy-1,3-dimethyl-3-(dimethylamino)methyl	354, 1.523	27	293819	354	1.523	C14H20N2O2	131
08:02:00	2-Butenedioic acid (Z)-, dimethyl ester	354, 2.720	91	198545	354	2.72	C6H8O4	113
09:03:00	2-Hydroxyquinine	354, 1.833	54	176658	354	1.833	C20H24N2O3	136
08:02:00	2-Pyridinecarboxylic acid	354, 1.689	25	359839	354	1.689	C6H5NO2	79
09:03:00	2-Pyridinecarboxylic acid	354, 1.692	32	855388	354	1.692	C6H5NO2	79
09:02:00	3-Phenyl-2-butanol, TMS derivative	354, 3.918	12	261443	354	3.918	C13H22OSi	118
7	4-((5-Ethenyl-1-azabicyclo(2,2,2)octan-2-yl)oxymethyl)-6-methoxy-quinoline	354, 1.832	58	172173	354	1.832	C20H24N2O2	224
9	4-((5-Ethenyl-1-azabicyclo(2,2,2)octan-2-yl)oxymethyl)-6-methoxy-quinoline	354, 1.831	76	181367	354	1.831	C20H24N2O2	136
MeOH:4	Cyclotetrasiloxane, octamethyl-	354, 3.767	36	1539277	354	3.767	C8H24O4Si4	284
MeOH:4	Cyclotetrasiloxane, octamethyl-	354, 1.611	37	1314955	354	1.611	C8H24O4Si4	283
MeOH:7	Cyclotetrasiloxane, octamethyl-	354, 3.715	59	2791487	354	3.715	C8H24O4Si4	284
9	Imidazolidin-4-one, 2-t-butyl-3,5-dimethyl-	354, 2.721	55	192959	354	2.721	C9H18N2O	113
09:03:00	Methan-d3-ol	354, 3.130	14	30934	354	3.13	CHD3O	35
8	METHYL(ß-ETHOXYETHYL)HYDRAZONE METHYLETHYLKETONE	354, 2.721	83	212755	354	2.721	C9H20N2O	113
MeOH:2	Oxalic acid, isobutyl pentyl ester	354, 1.841	18	91466	354	1.841	C11H20O4	71
07:03:00	Phosphonofluoridic acid, ethyl-, decyl ester	354, 2.717	78	231147	354	2.717	C12H26FO2P	124
09:02:00	Propylene glycol, 2TMS derivative	354, 1.738	91	750778	354	1.738	C9H24O2Si2	147
9	Sarcosine ethyl ester hydrochloride	354, 3.909	13	42469	354	3.909	C5H11NO2	117
08:02:00	Tetradecyl Lactate, TMS Derivative	354, 1.728	85	1058832	354	1.728	C20H42O3Si	147
09:03:00	Tetradecyl Lactate, TMS Derivative	354, 1.722	67	342453	354	1.722	C20H42O3Si	147
Blank:3	Trimethyl(2-methyl-1-propenyl)silane	354, 2.722	100	325784	354	2.722	C7H16Si	128
Blank:3	2,4-Pentadienenitrile	357.999, 3.739	18	675853	357.999	3.739	C5H5N	79
07:03:00	2-Pyridinecarboxylic acid	357.999, 3.745	17	586576	357.999	3.745	C6H5NO2	80
08:02:00	2-Pyridinecarboxylic acid	357.999, 3.740	17	772785	357.999	3.74	C6H5NO2	79
9	3-Pentanamine	357.999, 1.525	14	307873	357.999	1.525	C5H13N	102
07:02:00	Acetamide, 2,2,2-trifluoro-N-methyl-	357.999, 1.510	23	309582	357.999	1.51	C3H4F3NO	127
09:02:00	Alanine, N-methyl-n-propargyloxycarbonyl-, hexyl ester	357.999, 2.217	58	93681	357.999	2.217	C14H23NO4	140
Blank	Alanine, N-methyl-n-propargyloxycarbonyl-, hexyl ester	357.999, 2.215	45	71754	357.999	2.215	C14H23NO4	140
07:02:00	Alanylalanine, N,N'-dimethyl-N'-propargyloxycarbonyl-, decyl ester	357.999, 2.219	59	92409	357.999	2.219	C22H38N2O5	169
MeOH:4	Cyclotetrasiloxane, octamethyl-	357.999, 3.968	52	2324733	357.999	3.968	C8H24O4Si4	283
MeOH:7	Cyclotetrasiloxane, octamethyl-	357.999, 3.832	105	3847227	357.999	3.832	C8H24O4Si4	285
07:02:00	Ethanol, tert-butyldimethylsilyl ether	357.999, 2.105	226	3772797	357.999	2.105	C8H20OSi	161
08:03:00	Ethanol, tert-butyldimethylsilyl ether	357.999, 2.105	124	1296562	357.999	2.105	C8H20OSi	161
Blank	Ethanol, tert-butyldimethylsilyl ether	357.999, 2.103	90	1334735	357.999	2.103	C8H20OSi	147
Blank:2	Ethanol, tert-butyldimethylsilyl ether	357.999, 2.100	239	3694879	357.999	2.1	C8H20OSi	161
09:03:00	Etilefrine	357.999, 3.558	16	395864	357.999	3.558	C10H15NO2	96
09:02:00	Formic acid, TBDMS derivative	357.999, 2.103	250	3551877	357.999	2.103	C7H16O2Si	161
9	Formic acid, TBDMS derivative	357.999, 2.107	128	1461890	357.999	2.107	C7H16O2Si	161
07:03:00	Formic acid, TMS derivative	357.999, 2.110	116	1318688	357.999	2.11	C4H10O2Si	115
08:02:00	Formic acid, TMS derivative	357.999, 2.106	233	4547895	357.999	2.106	C4H10O2Si	116
09:03:00	Formic acid, TMS derivative	357.999, 2.102	127	1660562	357.999	2.102	C4H10O2Si	115
7	Formic acid, TMS derivative	357.999, 2.105	124	1455193	357.999	2.105	C4H10O2Si	105
8	Formic acid, TMS derivative	357.999, 2.108	121	1124640	357.999	2.108	C4H10O2Si	105
Blank:3	Formic acid, TMS derivative	357.999, 2.105	143	1475470	357.999	2.105	C4H10O2Si	115
09:03:00	Glycine, ethyl ester	357.999, 1.381	63	3250167	357.999	1.381	C4H9NO2	103
09:03:00	Phthalic acid, 3,5-dimethylphenyl 4-methoxyphenyl ester	357.999, 1.749	48	146697	357.999	1.749	C23H20O5	255
Blank:3	Phthalic acid, 3,5-dimethylphenyl 4-methoxyphenyl ester	357.999, 1.741	60	222308	357.999	1.741	C23H20O5	255
07:03:00	Phthalic acid, di(3,4-dimethylphenyl) ester	357.999, 1.745	37	140647	357.999	1.745	C24H22O4	254
Blank:2	Semioxamazide	357.999, 1.377	13	147455	357.999	1.377	C2H5N3O2	103
9	1,2,4,5-Tetrazine, 3,6-diphenyl-	361.999, 0.340	125	672737	361.999	0.34	C14H10N4	104
7	1,2-Bis(4-methoxyphenyl)ethane-1,2-diamine	361.999, 2.059	40	83217	361.999	2.059	C16H20N2O2	136
Blank	1-Pentene, 4,4-dimethyl-1,3-diphenyl-1-(trimethylsilyloxy)-	361.999, 1.611	15	259702	361.999	1.611	C22H30OSi	283
09:02:00	1-Propanamine, 3-dibenzo[b,e]thiepin-11(6H)-ylidene-N,N-dimethyl-, S-oxide	361.999, 3.591	14	349724	361.999	3.591	C19H21NOS	85
9	1-Propanamine, 3-dibenzo[b,e]thiepin-11(6H)-ylidene-N,N-dimethyl-, S-oxide	361.999, 3.554	21	329268	361.999	3.554	C19H21NOS	218
Blank:3	Acetamide, 2,2,2-trifluoro-N-methyl-	361.999, 1.513	32	440436	361.999	1.513	C3H4F3NO	127
8	Benzenemethanol, a-[1-(methylamino)ethyl]-	361.999, 1.507	14	338725	361.999	1.507	C10H15NO	151
7	Boron, trihydro(pyridine)-, (T-4)-	361.999, 1.686	51	1756394	361.999	1.686	C5H8BN	92
07:02:00	Ethanol, tert-butyldimethylsilyl ether	361.999, 0.311	190	891957	361.999	0.311	C8H20OSi	105
08:02:00	Ethanol, tert-butyldimethylsilyl ether	361.999, 0.310	185	975730	361.999	0.31	C8H20OSi	157
09:03:00	Ethanol, tert-butyldimethylsilyl ether	361.999, 0.357	133	642388	361.999	0.357	C8H20OSi	105
Blank:2	Ethanol, tert-butyldimethylsilyl ether	361.999, 0.343	161	928572	361.999	0.343	C8H20OSi	104
07:03:00	Hordenin trifluoroacetate	361.999, 1.518	24	333007	361.999	1.518	C12H14F3NO2	218
MeOH:2	1-[2,4-Bis(trimethylsiloxy)phenyl]-2-[(4-trimethylsiloxy)phenyl]propan-1-one	365.999, 1.598	26	399925	365.999	1.598	C24H38O4Si3	283
9	2,4-Pentadienenitrile	365.999, 1.679	54	1669969	365.999	1.679	C5H5N	79
07:02:00	2-Pyridinecarboxylic acid	365.999, 1.678	49	1626412	365.999	1.678	C6H5NO2	80
8	2-Pyridinecarboxylic acid	365.999, 3.737	35	985563	365.999	3.737	C6H5NO2	79
Blank:2	2-Pyridinecarboxylic acid	365.999, 3.739	25	3099607	365.999	3.739	C6H5NO2	79
MeOH:4	Cyclotetrasiloxane, octamethyl-	365.999, 0.296	68	3629514	365.999	0.296	C8H24O4Si4	283
MeOH:7	Cyclotetrasiloxane, octamethyl-	365.999, 0.028	127	5136749	365.999	0.028	C8H24O4Si4	284
MeOH:3	N-(Trifluoroacetyl)-N,O,O',O''-tetrakis(trimethylsilyl)norepinephrine	365.999, 1.921	134	3592553	365.999	1.921	C22H42F3NO4Si4	357
07:02:00	Silicic acid, diethyl bis(trimethylsilyl) ester	365.999, 1.622	354	2749827	365.999	1.622	C10H28O4Si3	285
07:03:00	Silicic acid, diethyl bis(trimethylsilyl) ester	365.999, 1.621	283	2372669	365.999	1.621	C10H28O4Si3	284
08:02:00	Silicic acid, diethyl bis(trimethylsilyl) ester	365.999, 1.630	590	3437226	365.999	1.63	C10H28O4Si3	285
08:03:00	Silicic acid, diethyl bis(trimethylsilyl) ester	365.999, 1.629	348	2478321	365.999	1.629	C10H28O4Si3	285
09:02:00	Silicic acid, diethyl bis(trimethylsilyl) ester	365.999, 1.629	350	3315508	365.999	1.629	C10H28O4Si3	284
09:03:00	Silicic acid, diethyl bis(trimethylsilyl) ester	365.999, 1.627	341	2914136	365.999	1.627	C10H28O4Si3	284
7	Silicic acid, diethyl bis(trimethylsilyl) ester	365.999, 1.621	306	2646287	365.999	1.621	C10H28O4Si3	284
8	Silicic acid, diethyl bis(trimethylsilyl) ester	365.999, 1.622	308	2328414	365.999	1.622	C10H28O4Si3	284
9	Silicic acid, diethyl bis(trimethylsilyl) ester	365.999, 1.628	348	2825489	365.999	1.628	C10H28O4Si3	284
Blank	Silicic acid, diethyl bis(trimethylsilyl) ester	365.999, 1.625	290	2384545	365.999	1.625	C10H28O4Si3	284
Blank:2	Silicic acid, diethyl bis(trimethylsilyl) ester	365.999, 1.628	399	3557771	365.999	1.628	C10H28O4Si3	284
Blank:3	Silicic acid, diethyl bis(trimethylsilyl) ester	365.999, 1.622	373	3022844	365.999	1.622	C10H28O4Si3	285
9	1,2-Bis(4-methoxyphenyl)ethane-1,2-diamine	369.999, 2.043	139	1361475	369.999	2.043	C16H20N2O2	224
08:02:00	2-Pyridinecarboxylic acid	369.999, 3.738	23	2659968	369.999	3.738	C6H5NO2	80
08:03:00	2-Pyridinecarboxylic acid	369.999, 1.674	56	2427107	369.999	1.674	C6H5NO2	80
09:02:00	2-Pyridinecarboxylic acid	369.999, 1.674	56	2966214	369.999	1.674	C6H5NO2	80
09:02:00	2-Pyridinecarboxylic acid	369.999, 3.740	25	2538165	369.999	3.74	C6H5NO2	79
09:03:00	2-Pyridinecarboxylic acid	369.999, 3.738	22	1676334	369.999	3.738	C6H5NO2	79
08:02:00	Acetamide, 2,2,2-trifluoro-N-methyl-	369.999, 1.499	36	421490	369.999	1.499	C3H4F3NO	127
08:02:00	Acetamide, 2,2,2-trifluoro-N-methyl-	369.999, 3.560	10	350734	369.999	3.56	C3H4F3NO	127
9	Acetamide, 2,2,2-trifluoro-N-methyl-	369.999, 1.506	33	403022	369.999	1.506	C3H4F3NO	127
Blank:2	Acetamide, 2,2,2-trifluoro-N-methyl-	369.999, 3.566	24	385451	369.999	3.566	C3H4F3NO	127
7	Acetamide, 2-[bis(2-cyanoethyl)amino]-N-(4-nitrophenyl)-	369.999, 2.029	124	1603112	369.999	2.029	C14H15N5O3	224
Blank:3	Cyclotetrasiloxane, octamethyl-	369.999, 1.621	23	351448	369.999	1.621	C8H24O4Si4	283
MeOH:7	Cyclotetrasiloxane, octamethyl-	369.999, 0.350	135	6955082	369.999	0.35	C8H24O4Si4	284
MeOH:4	N-(Trifluoroacetyl)-N,O,O',O''-tetrakis(trimethylsilyl)norepinephrine	369.999, 1.908	46	298386	369.999	1.908	C22H42F3NO4Si4	357
07:03:00	Quinine, tert-Butyldimethylsilyl ether	369.999, 2.031	103	264701	369.999	2.031	C26H38N2O2Si	224
08:02:00	Quinine, tert-Butyldimethylsilyl ether	369.999, 2.041	142	985706	369.999	2.041	C26H38N2O2Si	224
Blank:2	Quinine, tert-Butyldimethylsilyl ether	369.999, 2.042	163	1656260	369.999	2.042	C26H38N2O2Si	224
Blank:3	Quinine, tert-Butyldimethylsilyl ether	369.999, 2.035	142	2072451	369.999	2.035	C26H38N2O2Si	224
09:03:00	Quinolin-2(1H)-one, 3,4,5,6,7,8-hexahydro-3-dimethylaminomethyl-	369.999, 3.554	14	321905	369.999	3.554	C12H20N2O	210
09:03:00	1,2-Bis(4-methoxyphenyl)ethane-1,2-diamine	373.998, 1.781	94	289351	373.998	1.781	C16H20N2O2	224
9	2,4-Pentadienenitrile	373.998, 1.666	65	1281293	373.998	1.666	C5H5N	79
08:02:00	2-Pyridinecarboxylic acid	373.998, 1.667	63	3454193	373.998	1.667	C6H5NO2	80
MeOH:4	4-tert-Octylphenol, TMS derivative	373.998, 1.443	13	680662	373.998	1.443	C17H30OSi	209
07:03:00	Acetamide, 2,2,2-trifluoro-N-methyl-	373.998, 3.554	29	911131	373.998	3.554	C3H4F3NO	127
7	Ethylamine, 2-((p-bromo-a-methyl-a-phenylbenzyl)oxy)-N,N-dimethyl-	373.998, 3.519	23	438443	373.998	3.519	C18H22BrNO	112
07:02:00	Methylsulphonamide, N-ethyl-N-decyl-	373.998, 2.028	136	1326534	373.998	2.028	C13H29NO2S	224
07:03:00	1,2-Bis(4-methoxyphenyl)ethane-1,2-diamine	377.998, 2.020	148	704389	377.998	2.02	C16H20N2O2	224
09:02:00	1,2-Bis(4-methoxyphenyl)ethane-1,2-diamine	377.998, 1.775	101	253109	377.998	1.775	C16H20N2O2	224
08:03:00	16,28-Secosolanidan-3-ol, (3ß,5a)-	377.998, 2.637	71	158759	377.998	2.637	C27H47NO	115
08:03:00	2,4-Pentadienenitrile	377.998, 3.731	25	6817289	377.998	3.731	C5H5N	79
09:02:00	2,4-Pentadienenitrile	377.998, 1.661	68	1570836	377.998	1.661	C5H5N	79
09:02:00	2-Pyridinecarboxylic acid	377.998, 3.725	26	1225213	377.998	3.725	C6H5NO2	79
Blank:2	4-methoxy PV8	377.998, 3.353	20	42782	377.998	3.353	C18H27NO2	154
08:02:00	6,8-Dichloro-3'-iodo-2-phenyl-a-piperidinomethyl-4-quinolinemethanol	377.998, 2.631	96	215097	377.998	2.631	C22H21Cl2IN2O	142
09:03:00	6,8-Dichloro-3'-iodo-2-phenyl-a-piperidinomethyl-4-quinolinemethanol	377.998, 2.631	57	127999	377.998	2.631	C22H21Cl2IN2O	142
07:02:00	Acetamide, 2-(1-piperidyl)-N-(6-chloropyrazin-2-yl)-	377.998, 2.624	64	257536	377.998	2.624	C11H15ClN4O	194
7	Acetamide, 2,2,2-trifluoro-N-methyl-	377.998, 3.553	31	480705	377.998	3.553	C3H4F3NO	127
9	Acetamide, 2,2,2-trifluoro-N-methyl-	377.998, 1.487	35	450150	377.998	1.487	C3H4F3NO	127
8	Benzamide, 4-(aminosulfonyl)-N-[(1-ethyl-2-pyrrolidinyl)methyl]-2-methoxy-	377.998, 2.616	94	278061	377.998	2.616	C15H23N3O4S	142
Blank:3	Cyclotetrasiloxane, octamethyl-	377.998, 1.599	66	948428	377.998	1.599	C8H24O4Si4	283
MeOH:3	Cyclotetrasiloxane, octamethyl-	377.998, 1.595	543	129644589	377.998	1.595	C8H24O4Si4	285
09:02:00	Dimethylamine, N-(diisopropylphosphino)methyl-	377.998, 3.558	12	1117783	377.998	3.558	C9H22NP	58
Blank:3	l-Norvaline, n-propargyloxycarbonyl-, nonyl ester	377.998, 3.336	76	150958	377.998	3.336	C18H31NO4	155
7	Methylsulphonamide, N-ethyl-N-decyl-	377.998, 1.771	101	214886	377.998	1.771	C13H29NO2S	170
9	Methylsulphonamide, N-ethyl-N-decyl-	377.998, 1.777	97	219899	377.998	1.777	C13H29NO2S	224
Blank:3	Methylsulphonamide, N-ethyl-N-decyl-	377.998, 1.768	105	426594	377.998	1.768	C13H29NO2S	224
MeOH:3	N-(Trifluoroacetyl)-N,O,O',O''-tetrakis(trimethylsilyl)norepinephrine	377.998, 1.943	126	747673	377.998	1.943	C22H42F3NO4Si4	357
07:03:00	N-Methyl-L-glutamic acid 3	377.998, 2.622	51	107609	377.998	2.622
Blank:2	N-Methyl-L-glutamic acid 3	377.998, 2.625	125	257653	377.998	2.625
Blank	Quinine, tert-Butyldimethylsilyl ether	377.998, 2.022	98	885558	377.998	2.022	C26H38N2O2Si	224
MeOH:7	1,2,4-Benzenetricarboxylic acid, 1,2-dimethyl ester	381.998, 3.639	21	800584	381.998	3.639	C11H10O6	208
Blank	1-Dimethylaminohexane	381.998, 1.492	28	482831	381.998	1.492	C8H19N	127
08:02:00	2-Pyridinecarboxylic acid	381.998, 3.727	28	1859051	381.998	3.727	C6H5NO2	79
08:03:00	4-Pyrimidinamine, 2,6-difluoro-	381.998, 1.723	38	315893	381.998	1.723	C4H3F2N3	131
08:02:00	6,8-Dichloro-3'-iodo-2-phenyl-a-piperidinomethyl-4-quinolinemethanol	381.998, 2.592	52	153426	381.998	2.592	C22H21Cl2IN2O	99
07:03:00	Acetamide, 2,2,2-trifluoro-N-methyl-	381.998, 3.554	36	1457136	381.998	3.554	C3H4F3NO	126
09:03:00	Acetamide, 2,2,2-trifluoro-N-methyl-	381.998, 3.563	34	1842575	381.998	3.563	C3H4F3NO	127
8	Acetamide, 2,2,2-trifluoro-N-methyl-	381.998, 3.566	24	350395	381.998	3.566	C3H4F3NO	127
Blank:2	Benzamide, 4-(aminosulfonyl)-N-[(1-ethyl-2-pyrrolidinyl)methyl]-2-methoxy-	381.998, 2.594	67	142549	381.998	2.594	C15H23N3O4S	142
Blank:3	Boron, trihydro(pyridine)-, (T-4)-	381.998, 1.651	68	5258451	381.998	1.651	C5H8BN	79
09:03:00	Butane-1,3-diol, 1-methylene-3-methyl-, bis(trimethylsilyl)ether	381.998, 1.742	82	256265	381.998	1.742	C12H28O2Si2	147
08:03:00	Cyclotetrasiloxane, octamethyl-	381.998, 1.598	107	2773861	381.998	1.598	C8H24O4Si4	285
Blank:2	Cyclotetrasiloxane, octamethyl-	381.998, 1.593	85	2979029	381.998	1.593	C8H24O4Si4	284
MeOH:4	Cyclotetrasiloxane, octamethyl-	381.998, 1.592	724	285181199	381.998	1.592	C8H24O4Si4	286
08:02:00	l-Alanine, N-methoxycarbonyl-, pentyl ester	381.998, 1.807	76	226076	381.998	1.807	C10H19NO4	136
8	l-Alanine, N-methoxycarbonyl-, pentyl ester	381.998, 1.796	44	130329	381.998	1.796	C10H19NO4	190
08:03:00	N-Methyl-L-glutamic acid 3	381.998, 2.593	42	87659	381.998	2.593
7	N-Methyl-L-glutamic acid 3	381.998, 2.586	59	68658	381.998	2.586
09:02:00	Pyrrolidine-2-carboxamide, N-ethyl-N'-(2'-formylphenyl)-	381.998, 2.589	57	119073	381.998	2.589	C14H18N2O2	142
08:02:00	trimethyl((2-((2S,4aS)-4a-methyl-8-methylenedecahydronaphthalen-2-yl)propan-2-yl)oxy)silane	381.998, 1.744	90	324468	381.998	1.744	C18H34OSi	147
Blank	Tris(tert-butyldimethylsilyloxy)arsane	381.998, 1.463	26	533643	381.998	1.463	C18H45AsO3Si3	209
07:02:00	1,3-Pentadiyne, 1,5,5,5-tetrafluoro-	385.998, 1.753	151	388855	385.998	1.753	C5F4	136
Blank	1,3-Pentadiyne, 1,5,5,5-tetrafluoro-	385.998, 1.749	151	438863	385.998	1.749	C5F4	136
7	2,4-Pentadienenitrile	385.998, 1.646	81	3989788	385.998	1.646	C5H5N	79
9	2,4-Pentadienenitrile	385.998, 1.645	66	3786094	385.998	1.645	C5H5N	79
08:02:00	2-hydroxypyridine	385.998, 2.277	1642	6077479	385.998	2.277
08:03:00	2-hydroxypyridine	385.998, 2.276	1009	4990430	385.998	2.276
8	2-hydroxypyridine	385.998, 2.270	676	4433753	385.998	2.27
9	2-hydroxypyridine	385.998, 2.275	382	1054401	385.998	2.275
07:02:00	2-Pyridinecarboxylic acid	385.998, 1.646	68	4416687	385.998	1.646	C6H5NO2	80
08:03:00	2-Pyridinecarboxylic acid	385.998, 1.651	71	3088008	385.998	1.651	C6H5NO2	80
09:02:00	2-Pyridinecarboxylic acid	385.998, 1.648	69	2396237	385.998	1.648	C6H5NO2	80
09:03:00	2-Pyridinecarboxylic acid	385.998, 3.727	25	1910403	385.998	3.727	C6H5NO2	79
9	2-Pyridinecarboxylic acid	385.998, 3.725	27	4161608	385.998	3.725	C6H5NO2	79
Blank	2-Pyridinecarboxylic acid	385.998, 3.726	32	14436225	385.998	3.726	C6H5NO2	79
Blank:2	2-Pyridinecarboxylic acid	385.998, 3.724	30	9558235	385.998	3.724	C6H5NO2	79
Blank	4,4'-bi-4H-pyran, 2,2',6,6'-tetrakis(1,1-dimethylethyl)-4,4'-dimethyl-	385.998, 1.457	20	534651	385.998	1.457	C28H46O2	209
07:02:00	Acetamide, 2,2,2-trifluoro-N-methyl-	385.998, 1.484	49	2538110	385.998	1.484	C3H4F3NO	127
08:02:00	Acetamide, 2,2,2-trifluoro-N-methyl-	385.998, 3.560	32	1839340	385.998	3.56	C3H4F3NO	127
7	Acetamide, 2,2,2-trifluoro-N-methyl-	385.998, 3.556	38	1034802	385.998	3.556	C3H4F3NO	127
Blank:3	Acetamide, 2,2,2-trifluoro-N-methyl-	385.998, 3.554	43	3477855	385.998	3.554	C3H4F3NO	127
Blank	Cyclotetrasiloxane, octamethyl-	385.998, 1.590	218	97195819	385.998	1.59	C8H24O4Si4	285
MeOH:7	Cyclotetrasiloxane, octamethyl-	385.998, 1.584	1230	425046902	385.998	1.584	C8H24O4Si4	286
07:03:00	Hexane, 3,3,4,4-tetrafluoro-	385.998, 3.748	28	657802	385.998	3.748	C6H10F4	81
9	Hordenin trifluoroacetate	385.998, 3.561	30	1915964	385.998	3.561	C12H14F3NO2	119
8	Quinolin-2(1H)-one, 3,4,5,6,7,8-hexahydro-3-dimethylaminomethyl-	385.998, 3.550	20	329879	385.998	3.55	C12H20N2O	150
7	1-(benzo[d][1,3]dioxol-5-yl)-2-(4-methylpiperidin-1-yl)pentan-1-one	389.997, 2.290	44	60989	389.997	2.29	C18H25NO3	156
Blank	1,2-Benzenediol, O-(2-furoyl)-O'-(pentafluoropropionyl)-	389.997, 3.265	11	34729	389.997	3.265	C14H7F5O5	135
09:02:00	1,2-Bis(4-methoxyphenyl)ethane-1,2-diamine	389.997, 1.972	95	266231	389.997	1.972	C16H20N2O2	263
Blank:3	1,3-Butadiyne, 1,4-difluoro-	389.997, 1.899	42	96945	389.997	1.899	C4F2	86
08:03:00	2-[3,5-Dichlorophenyl]-4-[[2-[dimethylamino]-1-methylethyl]amino]-6-[trichloromethyl]-S-triazine	389.997, 3.566	29	1508578	389.997	3.566	C15H16Cl5N5	147
08:03:00	5,7-Dimethoxy-3-(trimethylsilyl)oxyflavone	389.997, 1.872	46	163635	389.997	1.872	C20H22O5Si	357
07:03:00	Acetamide, 2,2,2-trifluoro-N-methyl-	389.997, 1.481	47	3425433	389.997	1.481	C3H4F3NO	127
Blank:2	Acetamide, 2,2,2-trifluoro-N-methyl-	389.997, 1.477	53	3430345	389.997	1.477	C3H4F3NO	127
Blank:2	Acetamide, 2,2,2-trifluoro-N-methyl-	389.997, 3.554	36	1948867	389.997	3.554	C3H4F3NO	127
MeOH:7	Arsenous acid, tris(trimethylsilyl) ester	389.997, 3.707	26	938347	389.997	3.707	C9H27AsO3Si3	209
Blank:3	Cyclotetrasiloxane, octamethyl-	389.997, 1.583	70	1584368	389.997	1.583	C8H24O4Si4	283
07:02:00	l-Norvaline, n-propargyloxycarbonyl-, pentyl ester	389.997, 2.290	44	64945	389.997	2.29	C14H23NO4	155
07:02:00	N,N,N',N'-Tetraethyl-1,2-di-furan-2-yl-ethane-1,2-diamine	389.997, 2.238	88	168521	389.997	2.238	C18H28N2O2	235
09:03:00	N,N,N',N'-Tetraethyl-1,2-di-furan-2-yl-ethane-1,2-diamine	389.997, 2.245	87	130670	389.997	2.245	C18H28N2O2	153
9	N,N,N',N'-Tetraethyl-1,2-di-furan-2-yl-ethane-1,2-diamine	389.997, 2.202	29	134293	389.997	2.202	C18H28N2O2	153
Blank:3	N,N,N',N'-Tetraethyl-1,2-di-furan-2-yl-ethane-1,2-diamine	389.997, 2.234	75	118916	389.997	2.234	C18H28N2O2	153
Blank:2	Pyrrole-2,5-dicarboxylic acid, 4-(2-diethylamino)ethyl-3-methyl-, 2-ethyl ester	389.997, 1.899	17	62312	389.997	1.899	C15H24N2O4	204
07:03:00	(+-)-4-Hydroxy-alpha-(1-(methylamino)ethyl)benzyl alcohol	393.997, 3.551	14	459333	393.997	3.551	C10H15NO2	126
09:03:00	1,2-Bis(4-methoxyphenyl)ethane-1,2-diamine	393.997, 1.754	76	390028	393.997	1.754	C16H20N2O2	136
7	1,3-Benzenediol, O-(3-methylbut-2-enoyl)-O'-pivaloyl-	393.997, 2.574	76	208439	393.997	2.574	C16H20O4	140
07:03:00	1,3-Pentadiyne, 1,5,5,5-tetrafluoro-	393.997, 1.739	109	394813	393.997	1.739	C5F4	136
8	1,5-Heptadien-4-one, 3,3,6-trimethyl-	393.997, 2.581	63	207518	393.997	2.581	C10H16O	140
09:02:00	1H-Imidazol-2-amine	393.997, 2.579	94	259928	393.997	2.579	C3H5N3	83
Blank	1-Methyl-1H-1,2,4-triazole	393.997, 2.585	78	219970	393.997	2.585	C3H5N3	83
Blank:2	2,4,6-Trimethyl-3-heptene	393.997, 2.576	82	267541	393.997	2.576	C10H20	140
09:02:00	2-[3,5-Dichlorophenyl]-4-[[2-[dimethylamino]-1-methylethyl]amino]-6-[trichloromethyl]-S-triazine	393.997, 3.566	36	459903	393.997	3.566	C15H16Cl5N5	218
Blank	2-[3,5-Dichlorophenyl]-4-[[2-[dimethylamino]-1-methylethyl]amino]-6-[trichloromethyl]-S-triazine	393.997, 3.571	30	472893	393.997	3.571	C15H16Cl5N5	233
9	2-Ethylthiolane, S,S-dioxide	393.997, 2.583	91	233179	393.997	2.583	C6H12O2S	140
08:02:00	2-Pyridinecarboxylic acid	393.997, 3.718	27	572189	393.997	3.718	C6H5NO2	80
07:02:00	Acetamide, 2,2,2-trifluoro-N-methyl-	393.997, 1.476	54	1230461	393.997	1.476	C3H4F3NO	127
08:02:00	Acetamide, 2,2,2-trifluoro-N-methyl-	393.997, 3.569	33	531497	393.997	3.569	C3H4F3NO	127
Blank:3	Methyltris(trimethylsiloxy)silane	393.997, 1.621	3028	21567131	393.997	1.621	C10H30O3Si4	299
07:02:00	Tetrasiloxane, decamethyl-	393.997, 1.621	4386	22658919	393.997	1.621	C10H30O3Si4	299
08:02:00	Tetrasiloxane, decamethyl-	393.997, 1.623	2744	23135306	393.997	1.623	C10H30O3Si4	300
08:03:00	Tetrasiloxane, decamethyl-	393.997, 1.624	2279	18677762	393.997	1.624	C10H30O3Si4	299
09:02:00	Tetrasiloxane, decamethyl-	393.997, 1.624	3403	22651892	393.997	1.624	C10H30O3Si4	300
7	Tetrasiloxane, decamethyl-	393.997, 1.621	2373	20633096	393.997	1.621	C10H30O3Si4	299
MeOH:3	Tetrasiloxane, decamethyl-	393.997, 1.622	241	1222779	393.997	1.622	C10H30O3Si4	297
MeOH:4	Tetrasiloxane, decamethyl-	393.997, 1.610	128	895278	393.997	1.61	C10H30O3Si4	297
09:02:00	2-Fluoroimidazole	397.997, 1.979	30	175622	397.997	1.979	C3H3FN2	86
7	2-Propanol, 1,3-dibromo-	397.997, 2.046	44	109098	397.997	2.046	C3H6Br2O	125
8	2-Pyridinecarboxylic acid	397.997, 3.706	44	10007352	397.997	3.706	C6H5NO2	79
9	2-Pyridinecarboxylic acid	397.997, 3.758	51	2374195	397.997	3.758	C6H5NO2	79
07:02:00	Acetamide, 2,2,2-trifluoro-N-methyl-	397.997, 3.557	32	2646502	397.997	3.557	C3H4F3NO	126
08:03:00	Acetamide, 2,2,2-trifluoro-N-methyl-	397.997, 3.570	31	1402382	397.997	3.57	C3H4F3NO	127
Blank:3	Acetamide, 2,2,2-trifluoro-N-methyl-	397.997, 3.562	48	2233492	397.997	3.562	C3H4F3NO	127
09:02:00	Etilefrine	397.997, 3.571	15	536785	397.997	3.571	C10H15NO2	127
07:03:00	N-(Trifluoroacetyl)-N,O,O',O''-tetrakis(trimethylsilyl)norepinephrine	397.997, 1.824	262	4164960	397.997	1.824	C22H42F3NO4Si4	358
7	N-(Trifluoroacetyl)-N,O,O',O''-tetrakis(trimethylsilyl)norepinephrine	397.997, 1.820	182	4665098	397.997	1.82	C22H42F3NO4Si4	358
8	N-(Trifluoroacetyl)-N,O,O',O''-tetrakis(trimethylsilyl)norepinephrine	397.997, 1.823	240	3913666	397.997	1.823	C22H42F3NO4Si4	357
Blank:3	N-(Trifluoroacetyl)-N,O,O',O''-tetrakis(trimethylsilyl)norepinephrine	397.997, 1.812	199	2376396	397.997	1.812	C22H42F3NO4Si4	357
07:02:00	(Z)-5-Methoxy-3,5-dimethyl-2-hexenyltrimethylsilane	401.997, 1.821	174	2073723	401.997	1.821	C12H26OSi	268
Blank:3	1,3-Dioxolane, 2-heptyl-	401.997, 1.827	135	1635612	401.997	1.827	C10H20O2	154
09:03:00	2,4-Pentadienenitrile	401.997, 1.617	83	2183970	401.997	1.617	C5H5N	79
Blank	2-[3,5-Dichlorophenyl]-4-[[2-[dimethylamino]-1-methylethyl]amino]-6-[trichloromethyl]-S-triazine	401.997, 3.574	31	759759	401.997	3.574	C15H16Cl5N5	69
09:02:00	2-Pyridinecarboxylic acid	401.997, 3.709	31	4430188	401.997	3.709	C6H5NO2	79
9	2-Pyridinecarboxylic acid	401.997, 1.616	93	2328072	401.997	1.616	C6H5NO2	108
MeOH:7	4-tert-Octylphenol, TMS derivative	401.997, 3.796	32	1467044	401.997	3.796	C17H30OSi	208
9	Acetamide, 2,2,2-trifluoro-N-methyl-	401.997, 3.568	42	1008132	401.997	3.568	C3H4F3NO	127
Blank:2	Acetamide, 2,2,2-trifluoro-N-methyl-	401.997, 3.563	33	4445271	401.997	3.563	C3H4F3NO	127
9	Benzeneethanamine, N-[(pentafluorophenyl)methylene]-ß,4-bis[(trimethylsilyl)oxy]-	401.997, 1.819	176	1703544	401.997	1.819	C21H26F5NO2Si2	269
08:02:00	Boron, trihydro(pyridine)-, (T-4)-	401.997, 1.617	90	2262733	401.997	1.617	C5H8BN	104
7	ethanol, 2,2'-[oxybis(methylenesulfonyl)]bis-	401.997, 2.031	18	40942	401.997	2.031	C6H14O7S2	124
09:02:00	Hordenin tert-butyldimethylsilyl ether	401.997, 3.530	10	570532	401.997	3.53	C16H29NOSi	237
Blank:3	l-Norvaline, n-propargyloxycarbonyl-, pentyl ester	401.997, 3.013	78	96669	401.997	3.013	C14H23NO4	155
07:02:00	Phenol, TMS derivative	401.997, 2.220	162	267929	401.997	2.22	C9H14OSi	166
07:03:00	Phenol, TMS derivative	401.997, 2.223	132	227089	401.997	2.223	C9H14OSi	166
08:02:00	Phenol, TMS derivative	401.997, 2.227	134	252970	401.997	2.227	C9H14OSi	166
08:03:00	Phenol, TMS derivative	401.997, 2.227	140	219845	401.997	2.227	C9H14OSi	166
09:02:00	Phenol, TMS derivative	401.997, 2.225	151	260029	401.997	2.225	C9H14OSi	166
09:03:00	Phenol, TMS derivative	401.997, 2.226	121	219784	401.997	2.226	C9H14OSi	166
7	Phenol, TMS derivative	401.997, 2.219	172	254738	401.997	2.219	C9H14OSi	166
8	Phenol, TMS derivative	401.997, 2.202	57	226014	401.997	2.202	C9H14OSi	166
9	Phenol, TMS derivative	401.997, 2.225	152	227103	401.997	2.225	C9H14OSi	166
Blank:2	Phenol, TMS derivative	401.997, 2.223	144	243155	401.997	2.223	C9H14OSi	166
Blank:3	Phenol, TMS derivative	401.997, 2.220	160	273124	401.997	2.22	C9H14OSi	166
MeOH:4	Terbutaline, N-trifluoroacetyl-O,O,o-tris(trimethylsilyl)deriv.	401.997, 1.847	83	173611	401.997	1.847	C23H42F3NO4Si3	358
MeOH:3	Tris(tert-butyldimethylsilyloxy)arsane	401.997, 1.446	28	1561562	401.997	1.446	C18H45AsO3Si3	221
08:03:00	1-(2-(3-Cyclohexenyl)ethyl)silatrane	405.996, 2.118	128	153142	405.996	2.118	C14H25NO3Si	189
09:02:00	1-(2-(3-Cyclohexenyl)ethyl)silatrane	405.996, 2.120	142	193928	405.996	2.12	C14H25NO3Si	189
8	1-(2-(3-Cyclohexenyl)ethyl)silatrane	405.996, 2.119	151	154855	405.996	2.119	C14H25NO3Si	189
Blank:2	1-(2-(3-Cyclohexenyl)ethyl)silatrane	405.996, 2.120	161	222148	405.996	2.12	C14H25NO3Si	257
Blank:3	1-(2-(3-Cyclohexenyl)ethyl)silatrane	405.996, 2.114	174	236381	405.996	2.114	C14H25NO3Si	189
07:02:00	1,3-Propanediol, 2TMS derivative	405.996, 1.803	10708	51869514	405.996	1.803	C9H24O2Si2	220
07:03:00	1,3-Propanediol, 2TMS derivative	405.996, 1.806	10090	43945189	405.996	1.806	C9H24O2Si2	220
08:02:00	1,3-Propanediol, 2TMS derivative	405.996, 1.807	10996	52627810	405.996	1.807	C9H24O2Si2	220
08:03:00	1,3-Propanediol, 2TMS derivative	405.996, 1.808	7126	43191526	405.996	1.808	C9H24O2Si2	219
09:02:00	1,3-Propanediol, 2TMS derivative	405.996, 1.806	9140	51908461	405.996	1.806	C9H24O2Si2	220
09:03:00	1,3-Propanediol, 2TMS derivative	405.996, 1.807	7628	43405315	405.996	1.807	C9H24O2Si2	219
7	1,3-Propanediol, 2TMS derivative	405.996, 1.803	8745	45754881	405.996	1.803	C9H24O2Si2	220
8	1,3-Propanediol, 2TMS derivative	405.996, 1.804	10492	44282393	405.996	1.804	C9H24O2Si2	220
9	1,3-Propanediol, 2TMS derivative	405.996, 1.806	7916	44697935	405.996	1.806	C9H24O2Si2	220
Blank	1,3-Propanediol, 2TMS derivative	405.996, 1.808	8806	41051259	405.996	1.808	C9H24O2Si2	220
Blank:2	1,3-Propanediol, 2TMS derivative	405.996, 1.805	10998	55844206	405.996	1.805	C9H24O2Si2	220
Blank:3	1,3-Propanediol, 2TMS derivative	405.996, 1.803	9769	55026766	405.996	1.803	C9H24O2Si2	220
08:03:00	2-Pyridinecarboxylic acid	405.996, 1.610	82	2137320	405.996	1.61	C6H5NO2	133
09:02:00	2-Pyridinecarboxylic acid	405.996, 1.608	96	2402774	405.996	1.608	C6H5NO2	171
09:03:00	2-Pyridinecarboxylic acid	405.996, 3.705	29	4192910	405.996	3.705	C6H5NO2	79
7	2-Pyridinecarboxylic acid	405.996, 1.610	87	2090529	405.996	1.61	C6H5NO2	80
Blank:3	2-Pyridinecarboxylic acid	405.996, 1.606	92	2307779	405.996	1.606	C6H5NO2	135
07:03:00	4-Methyl-2,4-bis(p-hydroxyphenyl)pent-1-ene, 2TMS derivative	405.996, 1.444	13	459425	405.996	1.444	C24H36O2Si2	221
07:02:00	4-tert-Octylphenol, TMS derivative	405.996, 1.641	18	792892	405.996	1.641	C17H30OSi	208
08:02:00	4-tert-Octylphenol, TMS derivative	405.996, 1.442	16	631867	405.996	1.442	C17H30OSi	221
9	4-tert-Octylphenol, TMS derivative	405.996, 1.447	13	454140	405.996	1.447	C17H30OSi	221
MeOH:7	4-tert-Octylphenol, TMS derivative	405.996, 3.817	13	2245797	405.996	3.817	C17H30OSi	208
07:03:00	Acetamide, 2,2,2-trifluoro-N-methyl-	405.996, 3.560	45	2635618	405.996	3.56	C3H4F3NO	127
09:02:00	Acetamide, 2,2,2-trifluoro-N-methyl-	405.996, 3.564	37	540931	405.996	3.564	C3H4F3NO	127
09:03:00	Acetamide, 2,2,2-trifluoro-N-methyl-	405.996, 3.569	43	2878163	405.996	3.569	C3H4F3NO	127
7	Acetamide, 2,2,2-trifluoro-N-methyl-	405.996, 3.556	42	2166507	405.996	3.556	C3H4F3NO	127
Blank:2	Cyclotetrasiloxane, octamethyl-	405.996, 1.558	68	4932413	405.996	1.558	C8H24O4Si4	284
07:02:00	l-Norvaline, N-(2-methoxyethoxycarbonyl)-, undecyl ester	405.996, 2.119	85	184579	405.996	2.119	C20H39NO5	189
09:03:00	l-Norvaline, N-(2-methoxyethoxycarbonyl)-, undecyl ester	405.996, 2.123	126	165376	405.996	2.123	C20H39NO5	189
Blank:3	l-Norvaline, n-propargyloxycarbonyl-, pentyl ester	405.996, 2.960	58	94441	405.996	2.96	C14H23NO4	155
07:02:00	N-Methyltrifluoroacetamide, TMS derivative	405.996, 2.061	671	11028069	405.996	2.061	C6H12F3NOSi	199
07:03:00	N-Methyltrifluoroacetamide, TMS derivative	405.996, 2.065	655	9422587	405.996	2.065	C6H12F3NOSi	199
08:02:00	N-Methyltrifluoroacetamide, TMS derivative	405.996, 2.067	945	11407994	405.996	2.067	C6H12F3NOSi	199
08:03:00	N-Methyltrifluoroacetamide, TMS derivative	405.996, 2.065	560	9368996	405.996	2.065	C6H12F3NOSi	199
09:02:00	N-Methyltrifluoroacetamide, TMS derivative	405.996, 2.064	655	11305572	405.996	2.064	C6H12F3NOSi	199
09:03:00	N-Methyltrifluoroacetamide, TMS derivative	405.996, 2.064	1308	9488763	405.996	2.064	C6H12F3NOSi	199
7	N-Methyltrifluoroacetamide, TMS derivative	405.996, 2.061	614	9656715	405.996	2.061	C6H12F3NOSi	199
8	N-Methyltrifluoroacetamide, TMS derivative	405.996, 2.061	1286	8985734	405.996	2.061	C6H12F3NOSi	199
9	N-Methyltrifluoroacetamide, TMS derivative	405.996, 2.065	602	9694264	405.996	2.065	C6H12F3NOSi	199
Blank	N-Methyltrifluoroacetamide, TMS derivative	405.996, 2.062	274	8955613	405.996	2.062	C6H12F3NOSi	199
Blank:2	N-Methyltrifluoroacetamide, TMS derivative	405.996, 2.063	765	13220969	405.996	2.063	C6H12F3NOSi	199
Blank:3	N-Methyltrifluoroacetamide, TMS derivative	405.996, 2.061	825	13609013	405.996	2.061	C6H12F3NOSi	199
09:02:00	p-tert-Octylresorcinol	405.996, 2.179	18	48029	405.996	2.179	C14H22O2	151
07:02:00	Pyrolo[3,2-d]pyrimidin-2,4(1H,3H)-dione	405.996, 2.197	23	53428	405.996	2.197	C6H5N3O2	151
Blank:2	1-(benzo[d][1,3]dioxol-5-yl)-2-(4-methylpiperidin-1-yl)pentan-1-one	409.996, 2.939	31	62669	409.996	2.939	C18H25NO3	155
Blank	1-Dimethylaminohexane	409.996, 3.590	25	671733	409.996	3.59	C8H19N	200
09:03:00	2,3-Butanediol, O-(trimethylsilyl)-, monoacetate	409.996, 2.252	138	5870906	409.996	2.252	C9H20O3Si	147
Blank:3	2-[3,5-Dichlorophenyl]-4-[[2-[dimethylamino]-1-methylethyl]amino]-6-[trichloromethyl]-S-triazine	409.996, 3.562	30	559397	409.996	3.562	C15H16Cl5N5	96
7	2-Butanone, 3-methoxy-3-methyl-	409.996, 2.235	38	1592909	409.996	2.235	C6H12O2	129
08:02:00	2-Pyridinecarboxylic acid	409.996, 3.704	29	2892030	409.996	3.704	C6H5NO2	79
Blank:3	2-Pyridinecarboxylic acid	409.996, 3.698	31	10069656	409.996	3.698	C6H5NO2	79
08:02:00	3-Ethyl-3-methylheptane	409.996, 1.817	225	2926963	409.996	1.817	C10H22	127
09:02:00	3-Ethyl-3-methylheptane	409.996, 1.791	80	371307	409.996	1.791	C10H22	127
Blank:3	3-Ethyl-3-methylheptane	409.996, 1.806	124	2364468	409.996	1.806	C10H22	113
Blank:2	4,4'-bi-4H-pyran, 2,2',6,6'-tetrakis(1,1-dimethylethyl)-4,4'-dimethyl-	409.996, 2.043	102	547151	409.996	2.043	C28H46O2	228
08:03:00	4-Methyl-2,4-bis(p-hydroxyphenyl)pent-1-ene, 2TMS derivative	409.996, 1.699	67	11250431	409.996	1.699	C24H36O2Si2	209
08:03:00	4-tert-Octylphenol, TMS derivative	409.996, 2.036	106	2982273	409.996	2.036	C17H30OSi	281
08:03:00	4-tert-Octylphenol, TMS derivative	409.996, 1.438	16	243095	409.996	1.438	C17H30OSi	209
7	4-tert-Octylphenol, TMS derivative	409.996, 2.073	89	3566231	409.996	2.073	C17H30OSi	281
07:02:00	Acetamide, 2,2,2-trifluoro-N-methyl-	409.996, 1.460	93	6033150	409.996	1.46	C3H4F3NO	127
07:03:00	Acetamide, 2,2,2-trifluoro-N-methyl-	409.996, 1.462	105	20438759	409.996	1.462	C3H4F3NO	127
08:02:00	Acetamide, 2,2,2-trifluoro-N-methyl-	409.996, 1.463	112	8665119	409.996	1.463	C3H4F3NO	127
08:03:00	Acetamide, 2,2,2-trifluoro-N-methyl-	409.996, 1.462	106	26614216	409.996	1.462	C3H4F3NO	127
08:03:00	Acetamide, 2,2,2-trifluoro-N-methyl-	409.996, 3.569	40	1596557	409.996	3.569	C3H4F3NO	127
09:02:00	Acetamide, 2,2,2-trifluoro-N-methyl-	409.996, 1.459	88	20848541	409.996	1.459	C3H4F3NO	127
09:03:00	Acetamide, 2,2,2-trifluoro-N-methyl-	409.996, 1.459	101	34106951	409.996	1.459	C3H4F3NO	127
7	Acetamide, 2,2,2-trifluoro-N-methyl-	409.996, 1.461	89	25110045	409.996	1.461	C3H4F3NO	127
8	Acetamide, 2,2,2-trifluoro-N-methyl-	409.996, 1.462	84	11461757	409.996	1.462	C3H4F3NO	127
8	Acetamide, 2,2,2-trifluoro-N-methyl-	409.996, 3.552	36	2843426	409.996	3.552	C3H4F3NO	127
9	Acetamide, 2,2,2-trifluoro-N-methyl-	409.996, 1.459	94	14881153	409.996	1.459	C3H4F3NO	127
7	Acetamide, 2-[bis(2-cyanoethyl)amino]-N-(4-nitrophenyl)-	409.996, 1.695	342	3336403	409.996	1.695	C14H15N5O3	239
09:03:00	Arsenous acid, tris(trimethylsilyl) ester	409.996, 2.072	103	1792671	409.996	2.072	C9H27AsO3Si3	281
7	Arsenous acid, tris(trimethylsilyl) ester	409.996, 2.074	53	2347023	409.996	2.074	C9H27AsO3Si3	283
8	Arsenous acid, tris(trimethylsilyl) ester	409.996, 2.078	128	3158503	409.996	2.078	C9H27AsO3Si3	282
9	Arsenous acid, tris(trimethylsilyl) ester	409.996, 2.089	140	1813397	409.996	2.089	C9H27AsO3Si3	282
08:03:00	Cyclohexanamine, TMS derivative	409.996, 1.974	360	1256963	409.996	1.974	C9H21NSi	171
09:02:00	D-(-)-Lactic acid, trimethylsilyl ether	409.996, 2.256	140	7461634	409.996	2.256	C6H14O3Si	149
MeOH:2	Decane, 2-methyl-	409.996, 1.832	215	897098	409.996	1.832	C11H24	154
MeOH:3	Decane, 2-methyl-	409.996, 1.833	129	1138110	409.996	1.833	C11H24	141
MeOH:4	Decane, 2-methyl-	409.996, 1.832	154	841887	409.996	1.832	C11H24	154
MeOH:7	Decane, 2-methyl-	409.996, 1.829	177	999289	409.996	1.829	C11H24	141
9	Hordenin trifluoroacetate	409.996, 3.572	34	502461	409.996	3.572	C12H14F3NO2	126
07:02:00	Lactic Acid, 2TMS derivative	409.996, 1.893	9784	281196644	409.996	1.893	C9H22O3Si2	233
07:03:00	Lactic Acid, 2TMS derivative	409.996, 1.893	8598	240756858	409.996	1.893	C9H22O3Si2	242
08:02:00	Lactic Acid, 2TMS derivative	409.996, 1.896	9533	288491264	409.996	1.896	C9H22O3Si2	233
08:03:00	Lactic Acid, 2TMS derivative	409.996, 1.894	9279	240699460	409.996	1.894	C9H22O3Si2	242
09:02:00	Lactic Acid, 2TMS derivative	409.996, 1.889	8269	197301815	409.996	1.889	C9H22O3Si2	233
09:03:00	Lactic Acid, 2TMS derivative	409.996, 1.888	8126	168236167	409.996	1.888	C9H22O3Si2	242
7	Lactic Acid, 2TMS derivative	409.996, 1.890	8457	247875500	409.996	1.89	C9H22O3Si2	242
8	Lactic Acid, 2TMS derivative	409.996, 1.890	8929	239762258	409.996	1.89	C9H22O3Si2	233
9	Lactic Acid, 2TMS derivative	409.996, 1.888	8415	169118166	409.996	1.888	C9H22O3Si2	242
07:02:00	l-Prolylglycine, N-methoxycarbonyl-, 2,2,2-trifluoroethyl ester	409.996, 3.040	83	2052359	409.996	3.04	C11H15F3N2O5	156
9	Methyltris(trimethylsiloxy)silane	409.996, 1.616	1280	7438138	409.996	1.616	C10H30O3Si4	299
9	Pyruvic acid, TMS derivative	409.996, 2.252	140	5795013	409.996	2.252	C6H12O3Si	160
Blank:2	Terbutaline, N-trifluoroacetyl-O,O,o-tris(trimethylsilyl)deriv.	409.996, 1.731	29	103616	409.996	1.731	C23H42F3NO4Si3	357
07:02:00	Tetrasiloxane, decamethyl-	409.996, 1.614	1481	10393833	409.996	1.614	C10H30O3Si4	299
08:02:00	Tetrasiloxane, decamethyl-	409.996, 1.615	2086	11210069	409.996	1.615	C10H30O3Si4	299
08:03:00	Tetrasiloxane, decamethyl-	409.996, 1.616	1717	6094804	409.996	1.616	C10H30O3Si4	299
09:02:00	Tetrasiloxane, decamethyl-	409.996, 1.615	2027	9223745	409.996	1.615	C10H30O3Si4	299
09:03:00	Tetrasiloxane, decamethyl-	409.996, 1.617	843	6080046	409.996	1.617	C10H30O3Si4	299
7	Tetrasiloxane, decamethyl-	409.996, 1.614	1000	8376669	409.996	1.614	C10H30O3Si4	299
Blank:3	Tetrasiloxane, decamethyl-	409.996, 1.614	1446	9097498	409.996	1.614	C10H30O3Si4	299
MeOH:3	Tetrasiloxane, decamethyl-	409.996, 1.616	2361	10733169	409.996	1.616	C10H30O3Si4	299
MeOH:4	Tetrasiloxane, decamethyl-	409.996, 1.617	1578	8233464	409.996	1.617	C10H30O3Si4	299
MeOH:7	Tetrasiloxane, decamethyl-	409.996, 1.615	497	2372964	409.996	1.615	C10H30O3Si4	298
07:02:00	Tris(tert-butyldimethylsilyloxy)arsane	409.996, 2.063	237	1553967	409.996	2.063	C18H45AsO3Si3	283
07:02:00	Tris(tert-butyldimethylsilyloxy)arsane	409.996, 1.434	16	983751	409.996	1.434	C18H45AsO3Si3	221
Blank:3	Tris(tert-butyldimethylsilyloxy)arsane	409.996, 2.036	60	1081240	409.996	2.036	C18H45AsO3Si3	209
08:02:00	1,2,4-Benzenetricarboxylic acid, 1,2-dimethyl ester	413.996, 1.721	35	740558	413.996	1.721	C11H10O6	208
09:03:00	1,2,4-Benzenetricarboxylic acid, 1,2-dimethyl ester	413.996, 1.727	15	396172	413.996	1.727	C11H10O6	208
08:02:00	1,3-Dioxolane-2-methanol	413.996, 2.382	45	468429	413.996	2.382	C4H8O3	75
7	1,3-Dioxolane-2-methanol	413.996, 2.375	48	447785	413.996	2.375	C4H8O3	73
08:02:00	2-[3,5-Dichlorophenyl]-4-[[2-[dimethylamino]-1-methylethyl]amino]-6-[trichloromethyl]-S-triazine	413.996, 3.578	40	603145	413.996	3.578	C15H16Cl5N5	200
08:02:00	2-Pyridinecarboxylic acid	413.996, 1.594	98	34471879	413.996	1.594	C6H5NO2	103
8	2-Pyridinecarboxylic acid	413.996, 1.595	90	40170590	413.996	1.595	C6H5NO2	171
9	2-Pyridinecarboxylic acid	413.996, 3.700	32	2527733	413.996	3.7	C6H5NO2	79
08:03:00	4-tert-Octylphenol, TMS derivative	413.996, 1.432	19	609322	413.996	1.432	C17H30OSi	221
07:02:00	Acetamide, 2,2,2-trifluoro-N-methyl-	413.996, 3.565	41	1777951	413.996	3.565	C3H4F3NO	127
08:03:00	Acetamide, 2-[bis(2-cyanoethyl)amino]-N-(4-nitrophenyl)-	413.996, 1.690	244	465771	413.996	1.69	C14H15N5O3	239
07:03:00	Boron, trihydro(pyridine)-, (T-4)-	413.996, 3.689	32	10774825	413.996	3.689	C5H8BN	79
07:02:00	Cyclohexanamine, TMS derivative	413.996, 1.934	906	6989567	413.996	1.934	C9H21NSi	171
07:03:00	Cyclohexanamine, TMS derivative	413.996, 1.934	1002	6474128	413.996	1.934	C9H21NSi	171
08:02:00	Cyclohexanamine, TMS derivative	413.996, 1.938	657	3812538	413.996	1.938	C9H21NSi	171
08:03:00	Cyclohexanamine, TMS derivative	413.996, 1.938	361	3182238	413.996	1.938	C9H21NSi	171
09:02:00	Cyclohexanamine, TMS derivative	413.996, 1.936	803	4887403	413.996	1.936	C9H21NSi	171
09:03:00	Cyclohexanamine, TMS derivative	413.996, 1.936	782	4193058	413.996	1.936	C9H21NSi	171
7	Cyclohexanamine, TMS derivative	413.996, 1.931	1172	7305260	413.996	1.931	C9H21NSi	171
8	Cyclohexanamine, TMS derivative	413.996, 1.933	618	3436031	413.996	1.933	C9H21NSi	171
9	Cyclohexanamine, TMS derivative	413.996, 1.935	792	4287831	413.996	1.935	C9H21NSi	171
Blank	Cyclohexanamine, TMS derivative	413.996, 1.937	139	603931	413.996	1.937	C9H21NSi	171
Blank:2	Cyclohexanamine, TMS derivative	413.996, 1.932	230	1387906	413.996	1.932	C9H21NSi	171
Blank:3	Cyclohexanamine, TMS derivative	413.996, 1.928	164	1193978	413.996	1.928	C9H21NSi	171
Blank:3	Cyclotetrasiloxane, octamethyl-	413.996, 1.545	59	4658253	413.996	1.545	C8H24O4Si4	283
7	Hordenin trifluoroacetate	413.996, 3.556	41	2491727	413.996	3.556	C12H14F3NO2	151
07:03:00	l-Norvaline, N-(2-methoxyethoxycarbonyl)-, propyl ester	413.996, 2.149	31	41052	413.996	2.149	C12H23NO5	174
Blank:3	l-Valine, n-propargyloxycarbonyl-, decyl ester	413.996, 2.864	52	248390	413.996	2.864	C19H33NO4	155
MeOH:3	N-(Trifluoroacetyl)-N,O,O',O''-tetrakis(trimethylsilyl)norepinephrine	413.996, 1.771	170	8082942	413.996	1.771	C22H42F3NO4Si4	358
Blank	N-Methyl-DL-alanine, N-trifluoroacetyl-, methyl ester	413.996, 2.256	58	89092	413.996	2.256	C7H10F3NO3	167
MeOH:3	Tetrasiloxane, decamethyl-	413.996, 1.593	64	485873	413.996	1.593	C10H30O3Si4	297
MeOH:3	Tris(tert-butyldimethylsilyloxy)arsane	413.996, 1.437	28	1175783	413.996	1.437	C18H45AsO3Si3	221
9	2-Heptanol, TMS derivative	417.996, 1.980	150	1151818	417.996	1.98	C10H24OSi	175
07:02:00	2-Pyridinecarboxylic acid	417.996, 3.689	48	3559565	417.996	3.689	C6H5NO2	79
08:03:00	2-Pyridinecarboxylic acid	417.996, 1.591	95	26381237	417.996	1.591	C6H5NO2	171
7	2-Pyridinecarboxylic acid	417.996, 3.684	36	19970273	417.996	3.684	C6H5NO2	80
9	2-Pyridinecarboxylic acid	417.996, 1.590	90	27125893	417.996	1.59	C6H5NO2	92
Blank:3	2-Pyridinecarboxylic acid	417.996, 1.587	101	31293264	417.996	1.587	C6H5NO2	171
8	4-tert-Octylphenol, TMS derivative	417.996, 1.433	17	360558	417.996	1.433	C17H30OSi	209
07:03:00	Acetamide, 2,2,2-trifluoro-N-methyl-	417.996, 3.556	45	3220892	417.996	3.556	C3H4F3NO	127
Blank	Acetamide, 2,2,2-trifluoro-N-methyl-	417.996, 3.571	32	600634	417.996	3.571	C3H4F3NO	127
07:03:00	Arsenous acid, tris(trimethylsilyl) ester	417.996, 1.425	13	352465	417.996	1.425	C9H27AsO3Si3	233
MeOH:3	Benzeneethanamine, N-[(pentafluorophenyl)methylene]-ß,4-bis[(trimethylsilyl)oxy]-	417.996, 1.741	23	230132	417.996	1.741	C21H26F5NO2Si2	339
MeOH:2	Decane, 3-methyl-	417.996, 1.836	153	266054	417.996	1.836	C11H24	180
MeOH:3	Decane, 3-methyl-	417.996, 1.837	132	231605	417.996	1.837	C11H24	127
MeOH:4	Decane, 3-methyl-	417.996, 1.836	141	242244	417.996	1.836	C11H24	127
MeOH:7	Decane, 3-methyl-	417.996, 1.836	108	229190	417.996	1.836	C11H24	127
07:02:00	Hexanoic acid, TMS derivative	417.996, 1.984	79	1231964	417.996	1.984	C9H20O2Si	175
07:03:00	Hexanoic acid, TMS derivative	417.996, 1.985	81	1022414	417.996	1.985	C9H20O2Si	175
08:02:00	Hexanoic acid, TMS derivative	417.996, 1.986	216	1299359	417.996	1.986	C9H20O2Si	199
08:03:00	Hexanoic acid, TMS derivative	417.996, 1.985	70	942665	417.996	1.985	C9H20O2Si	175
09:02:00	Hexanoic acid, TMS derivative	417.996, 1.985	193	1261973	417.996	1.985	C9H20O2Si	182
09:03:00	Hexanoic acid, TMS derivative	417.996, 1.983	77	794200	417.996	1.983	C9H20O2Si	175
7	Hexanoic acid, TMS derivative	417.996, 1.985	107	1684319	417.996	1.985	C9H20O2Si	175
8	Hexanoic acid, TMS derivative	417.996, 1.980	67	865637	417.996	1.98	C9H20O2Si	175
Blank:2	Hexanoic acid, TMS derivative	417.996, 1.981	219	1007482	417.996	1.981	C9H20O2Si	175
Blank:3	Hexanoic acid, TMS derivative	417.996, 1.979	164	1250723	417.996	1.979	C9H20O2Si	175
MeOH:4	Methyl 2,6-dihydroxybenzoate, 2TMS derivative	417.996, 1.713	171	305508	417.996	1.713	C14H24O4Si2	300
MeOH:7	Methyl 2,6-dihydroxybenzoate, 2TMS derivative	417.996, 1.710	398	450831	417.996	1.71	C14H24O4Si2	300
07:02:00	N-(Trifluoroacetyl)-N,O,O',O''-tetrakis(trimethylsilyl)norepinephrine	417.996, 1.760	289	4213978	417.996	1.76	C22H42F3NO4Si4	358
8	N-(Trifluoroacetyl)-N,O,O',O''-tetrakis(trimethylsilyl)norepinephrine	417.996, 1.756	256	4498229	417.996	1.756	C22H42F3NO4Si4	358
9	N-(Trifluoroacetyl)-N,O,O',O''-tetrakis(trimethylsilyl)norepinephrine	417.996, 1.757	266	4445106	417.996	1.757	C22H42F3NO4Si4	358
MeOH:2	N-(Trifluoroacetyl)-N,O,O'-tris(trimethylsilyl)normetanephrine	417.996, 1.716	57	49377	417.996	1.716	C20H36F3NO4Si3	299
09:02:00	Sulfur tetrafluoride oxide	417.996, 3.100	13	60595	417.996	3.1	F4OS	105
07:03:00	Trisiloxane, octamethyl-	417.996, 1.718	271	370189	417.996	1.718	C8H24O2Si3	223
09:02:00	Trisiloxane, octamethyl-	417.996, 1.718	107	1460079	417.996	1.718	C8H24O2Si3	223
7	Trisiloxane, octamethyl-	417.996, 1.718	202	364574	417.996	1.718	C8H24O2Si3	223
8	Trisiloxane, octamethyl-	417.996, 1.720	125	338591	417.996	1.72	C8H24O2Si3	223
9	Trisiloxane, octamethyl-	417.996, 1.719	226	1626312	417.996	1.719	C8H24O2Si3	223
7	2,4-Pentadienenitrile	421.995, 1.586	90	29376626	421.995	1.586	C5H5N	79
Blank:2	2,4-Pentadienenitrile	421.995, 1.584	98	40690467	421.995	1.584	C5H5N	79
09:02:00	2-Pyridinecarboxylic acid	421.995, 1.584	101	30865249	421.995	1.584	C6H5NO2	86
09:02:00	2-Pyridinecarboxylic acid	421.995, 3.694	33	2727604	421.995	3.694	C6H5NO2	79
7	3,3-Diethoxy-1-propyne	421.995, 1.888	31	74103	421.995	1.888	C7H12O2	84
8	Acetamide, 2,2,2-trifluoro-N-methyl-	421.995, 3.560	17	604131	421.995	3.56	C3H4F3NO	127
Blank:3	Acetamide, 2,2,2-trifluoro-N-methyl-	421.995, 3.561	47	2382899	421.995	3.561	C3H4F3NO	127
Blank	Benzene, 1,2,3-trimethyl-	421.995, 3.055	26	92165	421.995	3.055	C9H12	120
07:03:00	Boron, trihydro(pyridine)-, (T-4)-	421.995, 1.586	93	35385350	421.995	1.586	C5H8BN	97
07:02:00	Glycolic acid, 2TMS derivative	421.995, 1.949	212	2546437	421.995	1.949	C8H20O3Si2	206
07:03:00	Glycolic acid, 2TMS derivative	421.995, 1.952	165	1691321	421.995	1.952	C8H20O3Si2	206
08:02:00	Glycolic acid, 2TMS derivative	421.995, 1.953	260	3337371	421.995	1.953	C8H20O3Si2	206
08:03:00	Glycolic acid, 2TMS derivative	421.995, 1.955	207	2082891	421.995	1.955	C8H20O3Si2	206
09:02:00	Glycolic acid, 2TMS derivative	421.995, 1.952	358	3801015	421.995	1.952	C8H20O3Si2	206
09:03:00	Glycolic acid, 2TMS derivative	421.995, 1.952	315	3092498	421.995	1.952	C8H20O3Si2	206
7	Glycolic acid, 2TMS derivative	421.995, 1.951	171	1854861	421.995	1.951	C8H20O3Si2	206
8	Glycolic acid, 2TMS derivative	421.995, 1.948	197	2087276	421.995	1.948	C8H20O3Si2	206
9	Glycolic acid, 2TMS derivative	421.995, 1.952	303	2979357	421.995	1.952	C8H20O3Si2	206
Blank	Glycolic acid, 2TMS derivative	421.995, 1.954	84	809721	421.995	1.954	C8H20O3Si2	205
Blank:2	Glycolic acid, 2TMS derivative	421.995, 1.951	125	1298331	421.995	1.951	C8H20O3Si2	205
Blank:3	Glycolic acid, 2TMS derivative	421.995, 1.946	129	1311301	421.995	1.946	C8H20O3Si2	206
09:03:00	Methyl (2R,3R,4S)-2,4-dimethyl-3-hydroxyhexanoate	421.995, 1.848	22	111629	421.995	1.848	C9H18O3	117
MeOH:2	N-(Trifluoroacetyl)-N,O,O',O''-tetrakis(trimethylsilyl)norepinephrine	421.995, 1.746	42	966242	421.995	1.746	C22H42F3NO4Si4	357
08:03:00	1-Decene, 8-methyl-	425.995, 1.880	226	2077537	425.995	1.88	C11H22	168
07:02:00	1-Undecene, 8-methyl-	425.995, 1.887	143	2005618	425.995	1.887	C12H24	168
8	1-Undecene, 8-methyl-	425.995, 1.879	299	1866794	425.995	1.879	C12H24	168
Blank:3	1-Undecene, 8-methyl-	425.995, 1.882	164	1566078	425.995	1.882	C12H24	168
07:03:00	2,4,6,8-Tetramethyl-1-undecene	425.995, 1.887	139	1624598	425.995	1.887	C15H30	168
09:03:00	2,4-Pentadienenitrile	425.995, 1.577	90	28487256	425.995	1.577	C5H5N	79
Blank:3	2,4-Pentadiyn-1-one, 1-phenyl-	425.995, 2.750	52	75655	425.995	2.75	C11H6O	154
07:02:00	2-Pyridinecarboxylic acid	425.995, 3.686	35	2680604	425.995	3.686	C6H5NO2	88
08:02:00	2-Undecanethiol, 2-methyl-	425.995, 1.879	213	2244890	425.995	1.879	C12H26S	168
09:02:00	2-Undecanethiol, 2-methyl-	425.995, 1.887	221	1891349	425.995	1.887	C12H26S	168
9	2-Undecanethiol, 2-methyl-	425.995, 1.888	194	1399573	425.995	1.888	C12H26S	168
Blank:2	2-Undecanethiol, 2-methyl-	425.995, 1.884	238	1699123	425.995	1.884	C12H26S	168
7	3-Decene, 2,2-dimethyl-, (E)-	425.995, 1.881	122	1783154	425.995	1.881	C12H24	168
09:03:00	4,4'-bi-4H-pyran, 2,2',6,6'-tetrakis(1,1-dimethylethyl)-4,4'-dimethyl-	425.995, 1.430	25	755798	425.995	1.43	C28H46O2	209
07:03:00	4-tert-Octylphenol, TMS derivative	425.995, 1.431	22	368571	425.995	1.431	C17H30OSi	209
08:02:00	5-Methyl-2-(2-methyl-2-tetrahydrofuryl)tetrahydrofuran	425.995, 1.907	136	415135	425.995	1.907	C10H18O2	126
07:02:00	Acetamide, 2,2,2-trifluoro-N-methyl-	425.995, 3.560	16	1122528	425.995	3.56	C3H4F3NO	127
08:02:00	Acetamide, 2,2,2-trifluoro-N-methyl-	425.995, 3.576	18	1072710	425.995	3.576	C3H4F3NO	127
08:03:00	Acetamide, 2,2,2-trifluoro-N-methyl-	425.995, 3.569	20	1812740	425.995	3.569	C3H4F3NO	127
09:03:00	Acetamide, 2,2,2-trifluoro-N-methyl-	425.995, 3.572	22	2258046	425.995	3.572	C3H4F3NO	127
7	Acetamide, 2,2,2-trifluoro-N-methyl-	425.995, 3.551	42	2341081	425.995	3.551	C3H4F3NO	127
Blank	Ethanone, 1-(1,2,2,3-tetramethylcyclopentyl)-, (1R-cis)-	425.995, 1.887	133	1252415	425.995	1.887	C11H20O	126
08:02:00	N-(Trifluoroacetyl)-N,O,O',O''-tetrakis(trimethylsilyl)norepinephrine	425.995, 1.748	246	8732877	425.995	1.748	C22H42F3NO4Si4	358
07:02:00	Tris(tert-butyldimethylsilyloxy)arsane	425.995, 1.429	30	577878	425.995	1.429	C18H45AsO3Si3	221
9	Tris(tert-butyldimethylsilyloxy)arsane	425.995, 1.422	21	422710	425.995	1.422	C18H45AsO3Si3	209
09:02:00	1,2-Benzisothiazol-3-amine, TBDMS derivative	429.995, 1.426	26	447090	429.995	1.426	C13H20N2SSi	209
Blank	1,3-Butanediol, 2TMS derivative	429.995, 1.775	39	336230	429.995	1.775	C10H26O2Si2	219
09:02:00	2-[3,5-Dichlorophenyl]-4-[[2-[dimethylamino]-1-methylethyl]amino]-6-[trichloromethyl]-S-triazine	429.995, 3.568	36	2163641	429.995	3.568	C15H16Cl5N5	161
07:02:00	2-Pyridinecarboxaldehyde	429.995, 1.573	97	35175748	429.995	1.573	C6H5NO	80
08:02:00	2-Pyridinecarboxylic acid	429.995, 3.681	32	2576910	429.995	3.681	C6H5NO2	80
09:02:00	2-Pyridinecarboxylic acid	429.995, 3.681	32	2099455	429.995	3.681	C6H5NO2	79
07:03:00	Acetic acid, TMS derivative	429.995, 1.793	98	266300	429.995	1.793	C5H12O2Si	129
9	Etilefrine	429.995, 3.570	38	2812904	429.995	3.57	C10H15NO2	178
07:03:00	N-(Trifluoroacetyl)-N,O,O',O''-tetrakis(trimethylsilyl)norepinephrine	429.995, 1.742	312	1963597	429.995	1.742	C22H42F3NO4Si4	358
09:03:00	N-(Trifluoroacetyl)-N,O,O',O''-tetrakis(trimethylsilyl)norepinephrine	429.995, 1.740	268	6128539	429.995	1.74	C22H42F3NO4Si4	358
MeOH:3	Tris(tert-butyldimethylsilyloxy)arsane	429.995, 1.423	33	9579821	429.995	1.423	C18H45AsO3Si3	222
Blank:3	1,2-Benzenediol, O-(4-methylbenzoyl)-O'-propoxycarbonyl-	433.995, 2.439	13	91356	433.995	2.439	C18H18O5	214
08:03:00	2-Pyridinecarboxylic acid	433.995, 3.688	26	1533419	433.995	3.688	C6H5NO2	79
9	2-Pyridinecarboxylic acid	433.995, 3.681	34	2527818	433.995	3.681	C6H5NO2	79
Blank	2-Pyridinecarboxylic acid	433.995, 1.572	89	41901771	433.995	1.572	C6H5NO2	80
9	3-Ethyl-3-methylheptane	433.995, 1.841	21	145025	433.995	1.841	C10H22	113
09:03:00	Acetamide, 2,2,2-trifluoro-N-methyl-	433.995, 3.567	44	936903	433.995	3.567	C3H4F3NO	127
8	Acetamide, 2,2,2-trifluoro-N-methyl-	433.995, 3.561	36	2455276	433.995	3.561	C3H4F3NO	127
Blank:2	Acetamide, 2,2,2-trifluoro-N-methyl-	433.995, 3.565	38	1269687	433.995	3.565	C3H4F3NO	127
Blank:3	Acetamide, 2,2,2-trifluoro-N-methyl-	433.995, 3.562	50	2913660	433.995	3.562	C3H4F3NO	127
08:03:00	L-Valine, TMS derivative	433.995, 2.131	1093	3732986	433.995	2.131	C8H19NO2Si	185
09:03:00	L-Valine, TMS derivative	433.995, 2.127	742	3092746	433.995	2.127	C8H19NO2Si	185
Blank	Undecane, 4,4-dimethyl-	433.995, 1.840	26	209473	433.995	1.84	C13H28	85
Blank:2	Undecane, 4,4-dimethyl-	433.995, 1.840	31	274493	433.995	1.84	C13H28	85
08:02:00	Undecane, 4,7-dimethyl-	433.995, 1.843	42	353878	433.995	1.843	C13H28	117
Blank:2	1-Pentanol, 2,4-dimethyl-, (±)-	437.994, 1.898	684	1679285	437.994	1.898	C7H16O	113
08:02:00	2-[3,5-Dichlorophenyl]-4-[[2-[dimethylamino]-1-methylethyl]amino]-6-[trichloromethyl]-S-triazine	437.994, 3.576	38	2246855	437.994	3.576	C15H16Cl5N5	126
Blank:3	2-Chloropropionamide	437.994, 2.116	33	141852	437.994	2.116	C3H6ClNO	94
09:03:00	2-Pentanamine, N-ethyl-4-methyl-	437.994, 2.195	17	23352	437.994	2.195	C8H19N	114
08:02:00	2-Pyridinecarboxylic acid	437.994, 3.680	29	1752251	437.994	3.68	C6H5NO2	79
09:03:00	2-Pyridinecarboxylic acid	437.994, 3.679	30	1597842	437.994	3.679	C6H5NO2	79
Blank:3	2-Pyridinecarboxylic acid	437.994, 3.671	30	495626	437.994	3.671	C6H5NO2	79
08:03:00	Acetamide, 2,2,2-trifluoro-N-methyl-	437.994, 3.569	39	2003691	437.994	3.569	C3H4F3NO	127
09:02:00	Acetamide, 2,2,2-trifluoro-N-methyl-	437.994, 3.569	40	2133457	437.994	3.569	C3H4F3NO	127
8	Diamide	437.994, 2.119	45	130768	437.994	2.119	C6H12N4O2	102
07:02:00	Epinephrine, (ß)-, 3TMS derivative	437.994, 1.723	342	8464193	437.994	1.723	C18H37NO3Si3	358
07:03:00	Epinephrine, (ß)-, 3TMS derivative	437.994, 1.723	282	5402771	437.994	1.723	C18H37NO3Si3	358
09:02:00	Hexane, 3-bromo-	437.994, 1.900	631	1619129	437.994	1.9	C6H13Br	168
07:02:00	Maleimide	437.994, 2.679	675	991364	437.994	2.679
MeOH:3	Methyl 2,6-dihydroxybenzoate, 2TMS derivative	437.994, 1.756	40	52868	437.994	1.756	C14H24O4Si2	299
MeOH:7	Methyl 2,6-dihydroxybenzoate, 2TMS derivative	437.994, 1.749	63	86736	437.994	1.749	C14H24O4Si2	299
07:03:00	Oxalic acid, diisohexyl ester	437.994, 1.902	486	1412970	437.994	1.902	C14H26O4	228
7	Oxalic acid, diisohexyl ester	437.994, 1.898	521	1499584	437.994	1.898	C14H26O4	228
8	Oxalic acid, diisohexyl ester	437.994, 1.892	482	1619163	437.994	1.892	C14H26O4	228
9	Oxalic acid, diisohexyl ester	437.994, 1.899	542	1383764	437.994	1.899	C14H26O4	228
Blank	Oxalic acid, diisohexyl ester	437.994, 1.901	465	1187434	437.994	1.901	C14H26O4	228
08:03:00	Tris(tert-butyldimethylsilyloxy)arsane	437.994, 1.425	25	1509241	437.994	1.425	C18H45AsO3Si3	221
08:02:00	1,2-Benzisothiazol-3-amine, TBDMS derivative	441.994, 1.422	29	2938719	441.994	1.422	C13H20N2SSi	209
07:03:00	2-(azepan-1-yl)-1-(benzo[d][1,3]dioxol-5-yl)pentan-1-one	441.994, 2.665	46	54346	441.994	2.665	C18H25NO3	155
07:03:00	2-[[2-[Dimethylamino]propyl]amino-4-[trichloromethyl]-6-[a,a,a-trichloro-m-tolyl]-S-triazine	441.994, 2.115	20	87652	441.994	2.115	C16H17Cl6N5	84
Blank	2-[3,5-Dichlorophenyl]-4-[[2-[dimethylamino]-1-methylethyl]amino]-6-[trichloromethyl]-S-triazine	441.994, 3.576	27	467767	441.994	3.576	C15H16Cl5N5	218
MeOH:3	2-Mercapto-4,6-dimethylnicotinonitrile, TBDMS derivative	441.994, 1.429	23	24622	441.994	1.429	C14H22N2SSi	223
09:02:00	2-Pyridinecarboxylic acid	441.994, 3.681	30	1184769	441.994	3.681	C6H5NO2	79
09:03:00	4,4'-bi-4H-pyran, 2,2',6,6'-tetrakis(1,1-dimethylethyl)-4,4'-dimethyl-	441.994, 1.411	23	899271	441.994	1.411	C28H46O2	209
Blank:3	4-Hydroxy-3,4,6-trimethylhept-5-enoic acid lactone	441.994, 1.931	174	443314	441.994	1.931	C10H16O2	168
07:02:00	Acetamide, 2,2,2-trifluoro-N-methyl-	441.994, 3.552	38	1939452	441.994	3.552	C3H4F3NO	127
7	Acetamide, 2,2,2-trifluoro-N-methyl-	441.994, 3.554	44	560857	441.994	3.554	C3H4F3NO	127
Blank:3	Carbamic acid, dimethyl-, 3-pyridinyl ester	441.994, 2.109	23	81950	441.994	2.109	C8H10N2O2	166
Blank:3	Cyclotetrasiloxane, octamethyl-	441.994, 1.521	37	356186	441.994	1.521	C8H24O4Si4	283
08:02:00	l-Norvaline, n-propargyloxycarbonyl-, butyl ester	441.994, 2.659	43	57642	441.994	2.659	C13H21NO4	155
08:03:00	Methyl 2-[2-(4-chlorophenyl)-5-methyl-1H-imidazol-1-yl]dithiobenzoate	441.994, 1.670	371	400849	441.994	1.67	C18H15ClN2S2	314
7	N-(Trifluoroacetyl)-N,O,O',O''-tetrakis(trimethylsilyl)norepinephrine	441.994, 1.698	431	3859628	441.994	1.698	C22H42F3NO4Si4	358
9	N-(Trifluoroacetyl)-N,O,O',O''-tetrakis(trimethylsilyl)norepinephrine	441.994, 1.700	258	6939798	441.994	1.7	C22H42F3NO4Si4	358
MeOH:2	N-(Trifluoroacetyl)-N,O,O',O''-tetrakis(trimethylsilyl)norepinephrine	441.994, 1.707	56	1004964	441.994	1.707	C22H42F3NO4Si4	357
07:02:00	Tris(tert-butyldimethylsilyloxy)arsane	441.994, 1.413	26	2357819	441.994	1.413	C18H45AsO3Si3	209
09:02:00	Tris(tert-butyldimethylsilyloxy)arsane	441.994, 1.415	22	490984	441.994	1.415	C18H45AsO3Si3	249
MeOH:2	Undecane	441.994, 1.874	2770	5610987	441.994	1.874	C11H24	156
MeOH:3	Undecane	441.994, 1.872	3128	6691355	441.994	1.872	C11H24	156
MeOH:4	Undecane	441.994, 1.873	3212	5958069	441.994	1.873	C11H24	156
MeOH:7	Undecane	441.994, 1.873	3274	6386239	441.994	1.873	C11H24	156
8	2-Pyridinecarboxylic acid	445.994, 3.669	32	3318431	445.994	3.669	C6H5NO2	79
07:02:00	3-Ethyl-3-methyl-2-pentanol	445.994, 1.939	116	9503907	445.994	1.939	C8H18O	102
07:03:00	3-Ethyl-3-methyl-2-pentanol	445.994, 1.944	131	4182824	445.994	1.944	C8H18O	109
09:02:00	3-Ethyl-3-methyl-2-pentanol	445.994, 1.943	101	1610087	445.994	1.943	C8H18O	109
09:03:00	3-Ethyl-3-methyl-2-pentanol	445.994, 1.941	111	6866500	445.994	1.941	C8H18O	109
9	3-Ethyl-3-methyl-2-pentanol	445.994, 1.942	112	7268348	445.994	1.942	C8H18O	109
Blank	3-Ethyl-3-methyl-2-pentanol	445.994, 1.942	123	5772504	445.994	1.942	C8H18O	125
Blank:3	3-Ethyl-3-methyl-2-pentanol	445.994, 1.936	110	2278680	445.994	1.936	C8H18O	125
7	4-Undecene, 7-methyl-	445.994, 1.941	136	1645160	445.994	1.941	C12H24	168
07:03:00	Acetamide, 2,2,2-trifluoro-N-methyl-	445.994, 3.552	45	1442370	445.994	3.552	C3H4F3NO	127
9	Acetamide, 2,2,2-trifluoro-N-methyl-	445.994, 3.566	36	2091962	445.994	3.566	C3H4F3NO	127
08:03:00	Carbonic acid, dihexyl ester	445.994, 1.945	109	945503	445.994	1.945	C13H26O3	168
8	Carbonic acid, dihexyl ester	445.994, 1.940	116	890328	445.994	1.94	C13H26O3	168
Blank:3	Cyclotetrasiloxane, octamethyl-	445.994, 1.519	50	323537	445.994	1.519	C8H24O4Si4	283
Blank	N-(Trifluoroacetyl)-N,O,O',O''-tetrakis(trimethylsilyl)norepinephrine	445.994, 1.702	50	530952	445.994	1.702	C22H42F3NO4Si4	357
07:03:00	Tris(tert-butyldimethylsilyloxy)arsane	445.994, 1.414	23	457989	445.994	1.414	C18H45AsO3Si3	209
8	Tris(tert-butyldimethylsilyloxy)arsane	445.994, 1.411	20	760359	445.994	1.411	C18H45AsO3Si3	209
07:02:00	Undecane	445.994, 1.835	473	8408865	445.994	1.835	C11H24	155
08:02:00	Undecane	445.994, 1.839	1133	18765342	445.994	1.839	C11H24	156
08:03:00	Undecane	445.994, 1.841	1231	8391588	445.994	1.841	C11H24	155
09:03:00	Undecane	445.994, 1.838	329	7835004	445.994	1.838	C11H24	155
8	Undecane	445.994, 1.838	1272	6924585	445.994	1.838	C11H24	155
Blank	Undecane	445.994, 1.842	761	2916529	445.994	1.842	C11H24	155
Blank:2	Undecane	445.994, 1.838	447	4425457	445.994	1.838	C11H24	155
Blank:3	Undecane	445.994, 1.835	366	7629409	445.994	1.835	C11H24	155
07:03:00	Undecane, 4,7-dimethyl-	445.994, 1.842	284	6122142	445.994	1.842	C13H28	170
09:02:00	Undecane, 4,7-dimethyl-	445.994, 1.838	341	4305151	445.994	1.838	C13H28	187
7	Undecane, 4,7-dimethyl-	445.994, 1.840	769	3841590	445.994	1.84	C13H28	187
9	Undecane, 4,7-dimethyl-	445.994, 1.838	360	3393412	445.994	1.838	C13H28	187
9	1,1-Dimethoxy-2-phenylpropane	449.994, 2.241	12	17720	449.994	2.241	C11H16O2	91
Blank:2	1,2,4-Benzenetricarboxylic acid, 1,2-dimethyl ester	449.994, 2.178	23	462542	449.994	2.178	C11H10O6	208
09:03:00	1,2-Bis(diethylamino)-1,2-bis(4-cyanophenyl)ethane	449.994, 1.809	145	252867	449.994	1.809	C24H30N4	188
8	1,2-Bis(diethylamino)-1,2-bis(4-cyanophenyl)ethane	449.994, 1.812	140	236764	449.994	1.812	C24H30N4	281
07:02:00	2,2,8,8-Tetramethyl-3,7-dioxa-4-aza-2,8-disilanon-4-ene	449.994, 2.006	3197	94998746	449.994	2.006	C8H21NO2Si2	219
07:03:00	2,2,8,8-Tetramethyl-3,7-dioxa-4-aza-2,8-disilanon-4-ene	449.994, 2.008	2833	79663267	449.994	2.008	C8H21NO2Si2	219
08:02:00	2,2,8,8-Tetramethyl-3,7-dioxa-4-aza-2,8-disilanon-4-ene	449.994, 2.009	3299	104161233	449.994	2.009	C8H21NO2Si2	219
08:03:00	2,2,8,8-Tetramethyl-3,7-dioxa-4-aza-2,8-disilanon-4-ene	449.994, 2.009	2659	83206454	449.994	2.009	C8H21NO2Si2	219
09:02:00	2,2,8,8-Tetramethyl-3,7-dioxa-4-aza-2,8-disilanon-4-ene	449.994, 2.009	2016	97093102	449.994	2.009	C8H21NO2Si2	219
09:03:00	2,2,8,8-Tetramethyl-3,7-dioxa-4-aza-2,8-disilanon-4-ene	449.994, 2.007	2714	80669239	449.994	2.007	C8H21NO2Si2	219
7	2,2,8,8-Tetramethyl-3,7-dioxa-4-aza-2,8-disilanon-4-ene	449.994, 2.006	3643	82936826	449.994	2.006	C8H21NO2Si2	219
8	2,2,8,8-Tetramethyl-3,7-dioxa-4-aza-2,8-disilanon-4-ene	449.994, 2.006	3016	84924328	449.994	2.006	C8H21NO2Si2	219
9	2,2,8,8-Tetramethyl-3,7-dioxa-4-aza-2,8-disilanon-4-ene	449.994, 2.009	2242	82825336	449.994	2.009	C8H21NO2Si2	219
Blank	2,2,8,8-Tetramethyl-3,7-dioxa-4-aza-2,8-disilanon-4-ene	449.994, 2.008	5838	72848352	449.994	2.008	C8H21NO2Si2	219
Blank:2	2,2,8,8-Tetramethyl-3,7-dioxa-4-aza-2,8-disilanon-4-ene	449.994, 2.005	8964	101376284	449.994	2.005	C8H21NO2Si2	219
Blank:3	2,2,8,8-Tetramethyl-3,7-dioxa-4-aza-2,8-disilanon-4-ene	449.994, 2.003	5931	112554386	449.994	2.003	C8H21NO2Si2	219
MeOH:4	2,5-Dihydroxybenzaldehyde, 2TMS derivative	449.994, 1.772	52	640084	449.994	1.772	C13H22O3Si2	285
Blank	2-Ethylhexanol, TMS derivative	449.994, 1.816	123	773264	449.994	1.816	C11H26OSi	202
Blank:2	2-Ethylhexanol, TMS derivative	449.994, 1.819	130	1024749	449.994	1.819	C11H26OSi	189
Blank:3	2-Ethylhexanol, TMS derivative	449.994, 1.811	127	1024857	449.994	1.811	C11H26OSi	189
09:03:00	2-Pyridinecarboxylic acid	449.994, 3.668	25	467249	449.994	3.668	C6H5NO2	79
Blank:3	2-Pyridinecarboxylic acid	449.994, 3.663	30	439271	449.994	3.663	C6H5NO2	79
08:02:00	4H-Benzopyran-3-carbonitrile, 2-amino-5-hydroxy-4-phenyl-	449.994, 1.814	303	318382	449.994	1.814	C16H12N2O2	281
07:02:00	Acetamide, 2,2,2-trifluoro-N-methyl-	449.994, 1.433	85	4266113	449.994	1.433	C3H4F3NO	127
08:03:00	Acetamide, 2,2,2-trifluoro-N-methyl-	449.994, 3.567	40	484639	449.994	3.567	C3H4F3NO	127
09:03:00	Acetamide, 2,2,2-trifluoro-N-methyl-	449.994, 3.569	42	5857681	449.994	3.569	C3H4F3NO	127
Blank	Acetamide, 2,2,2-trifluoro-N-methyl-	449.994, 1.435	64	22107536	449.994	1.435	C3H4F3NO	127
Blank	Acetamide, 2,2,2-trifluoro-N-methyl-	449.994, 3.563	27	507098	449.994	3.563	C3H4F3NO	127
Blank:3	Acetamide, 2,2,2-trifluoro-N-methyl-	449.994, 1.433	101	36858406	449.994	1.433	C3H4F3NO	127
07:02:00	Adrenaline, 4TMS derivative	449.994, 1.877	4495	23348306	449.994	1.877	C21H45NO3Si4	218
Blank:3	Alanine, N-methyl-N-methoxycarbonyl-, undecyl ester	449.994, 1.874	1091	4962440	449.994	1.874	C17H33NO4	218
08:02:00	Arsenous acid, tris(trimethylsilyl) ester	449.994, 1.415	26	558059	449.994	1.415	C9H27AsO3Si3	216
MeOH:2	Arsenous acid, tris(trimethylsilyl) ester	449.994, 1.415	70	68432470	449.994	1.415	C9H27AsO3Si3	210
MeOH:7	Arsenous acid, tris(trimethylsilyl) ester	449.994, 1.415	88	99662585	449.994	1.415	C9H27AsO3Si3	221
07:03:00	L-Alanine, 2TMS derivative	449.994, 1.879	4222	18676139	449.994	1.879	C9H23NO2Si2	218
08:02:00	L-Alanine, 2TMS derivative	449.994, 1.879	6042	36961673	449.994	1.879	C9H23NO2Si2	233
08:03:00	L-Alanine, 2TMS derivative	449.994, 1.879	5440	27469966	449.994	1.879	C9H23NO2Si2	233
09:02:00	L-Alanine, 2TMS derivative	449.994, 1.878	6300	32859814	449.994	1.878	C9H23NO2Si2	232
09:03:00	L-Alanine, 2TMS derivative	449.994, 1.878	5539	23973457	449.994	1.878	C9H23NO2Si2	218
7	L-Alanine, 2TMS derivative	449.994, 1.878	5022	20851713	449.994	1.878	C9H23NO2Si2	245
8	L-Alanine, 2TMS derivative	449.994, 1.877	6803	32754371	449.994	1.877	C9H23NO2Si2	218
9	L-Alanine, 2TMS derivative	449.994, 1.879	5621	28008862	449.994	1.879	C9H23NO2Si2	244
07:02:00	Methane, isocyanato-	449.994, 2.039	1889	18282159	449.994	2.039	C2H3NO	57
07:03:00	Methane, isocyanato-	449.994, 2.039	1693	15358888	449.994	2.039	C2H3NO	57
08:02:00	Methane, isocyanato-	449.994, 2.041	322	19874725	449.994	2.041	C2H3NO	57
08:03:00	Methane, isocyanato-	449.994, 2.040	1731	15675055	449.994	2.04	C2H3NO	57
09:02:00	Methane, isocyanato-	449.994, 2.040	959	18941408	449.994	2.04	C2H3NO	57
09:03:00	Methane, isocyanato-	449.994, 2.038	2207	15756649	449.994	2.038	C2H3NO	57
7	Methane, isocyanato-	449.994, 2.038	1390	16407055	449.994	2.038	C2H3NO	57
8	Methane, isocyanato-	449.994, 2.037	1733	15631006	449.994	2.037	C2H3NO	57
9	Methane, isocyanato-	449.994, 2.039	1866	16314133	449.994	2.039	C2H3NO	57
Blank	Methane, isocyanato-	449.994, 2.039	253	16605392	449.994	2.039	C2H3NO	57
Blank:2	Methane, isocyanato-	449.994, 2.039	302	16911309	449.994	2.039	C2H3NO	57
Blank:3	Methane, isocyanato-	449.994, 2.036	1302	12474038	449.994	2.036	C2H3NO	57
8	Oxalic acid, allyl hexyl ester	449.994, 1.853	279	6543971	449.994	1.853	C11H18O4	116
Blank:2	Tetrafluorohydrazine	449.994, 3.665	26	525899	449.994	3.665	F4N2	53
MeOH:4	Tris(tert-butyldimethylsilyloxy)arsane	449.994, 1.415	71	53146561	449.994	1.415	C18H45AsO3Si3	221
07:02:00	2-Pyridinecarboxylic acid	453.993, 3.665	30	1126326	453.993	3.665	C6H5NO2	79
08:02:00	2-Pyridinecarboxylic acid	453.993, 3.670	31	1763128	453.993	3.67	C6H5NO2	79
08:03:00	2-Pyridinecarboxylic acid	453.993, 3.671	25	1052662	453.993	3.671	C6H5NO2	79
09:02:00	2-Pyridinecarboxylic acid	453.993, 3.670	29	560269	453.993	3.67	C6H5NO2	79
9	2-Pyridinecarboxylic acid	453.993, 3.676	30	1326619	453.993	3.676	C6H5NO2	79
08:02:00	3-Ethyl-3-methyl-2-pentanol	453.993, 1.970	152	1078372	453.993	1.97	C8H18O	125
09:03:00	3-Ethyl-3-methyl-2-pentanol	453.993, 1.971	113	1085928	453.993	1.971	C8H18O	125
Blank:3	3-Ethyl-3-methyl-2-pentanol	453.993, 1.966	124	1279963	453.993	1.966	C8H18O	125
9	4-Undecene, 4-methyl-, (Z)-	453.993, 1.973	20	481748	453.993	1.973	C12H24	168
07:02:00	Acetamide, 2,2,2-trifluoro-N-methyl-	453.993, 3.555	17	470700	453.993	3.555	C3H4F3NO	127
07:03:00	Acetamide, 2,2,2-trifluoro-N-methyl-	453.993, 3.554	40	1320073	453.993	3.554	C3H4F3NO	127
7	Acetamide, 2,2,2-trifluoro-N-methyl-	453.993, 3.550	43	2691280	453.993	3.55	C3H4F3NO	127
8	Acetamide, 2,2,2-trifluoro-N-methyl-	453.993, 3.553	40	1253660	453.993	3.553	C3H4F3NO	127
09:03:00	Arsenous acid, tris(trimethylsilyl) ester	453.993, 1.415	24	1016669	453.993	1.415	C9H27AsO3Si3	209
08:02:00	Hordenin trifluoroacetate	453.993, 3.563	38	941475	453.993	3.563	C12H14F3NO2	149
7	Oxalic acid, diisohexyl ester	453.993, 1.968	116	1350784	453.993	1.968	C14H26O4	168
Blank	Oxalic acid, hexyl isohexyl ester	453.993, 1.971	114	982983	453.993	1.971	C14H26O4	198
9	Pyrrolidine, 3-methyl-	453.993, 1.972	71	791481	453.993	1.972	C5H11N	85
07:03:00	Tris(tert-butyldimethylsilyloxy)arsane	453.993, 1.415	27	1318750	453.993	1.415	C18H45AsO3Si3	209
8	Tris(tert-butyldimethylsilyloxy)arsane	453.993, 1.412	27	502724	453.993	1.412	C18H45AsO3Si3	209
9	Tris(tert-butyldimethylsilyloxy)arsane	453.993, 1.417	28	843214	453.993	1.417	C18H45AsO3Si3	209
09:03:00	4-Octene, 2,3,6-trimethyl-	457.993, 1.989	41	221557	457.993	1.989	C11H22	152
08:02:00	Arsenous acid, tris(trimethylsilyl) ester	457.993, 1.411	28	2675465	457.993	1.411	C9H27AsO3Si3	209
08:03:00	Arsenous acid, tris(trimethylsilyl) ester	457.993, 1.414	31	2238910	457.993	1.414	C9H27AsO3Si3	209
07:02:00	Decane, 3,7-dimethyl-	457.993, 1.863	407	1479124	457.993	1.863	C12H26	170
07:03:00	Decane, 3,7-dimethyl-	457.993, 1.866	431	2026489	457.993	1.866	C12H26	155
08:02:00	Decane, 3,7-dimethyl-	457.993, 1.863	1006	1654642	457.993	1.863	C12H26	170
09:02:00	Decane, 3,7-dimethyl-	457.993, 1.862	352	1010593	457.993	1.862	C12H26	155
8	Decane, 3,7-dimethyl-	457.993, 1.863	549	1132169	457.993	1.863	C12H26	170
MeOH:7	l-Alanine, n-propargyloxycarbonyl-, hexyl ester	457.993, 1.761	23	49873	457.993	1.761	C13H21NO4	251
07:03:00	N-(Trifluoroacetyl)-N,O,O',O''-tetrakis(trimethylsilyl)norepinephrine	457.993, 1.691	323	5330866	457.993	1.691	C22H42F3NO4Si4	358
08:02:00	N-(Trifluoroacetyl)-N,O,O',O''-tetrakis(trimethylsilyl)norepinephrine	457.993, 1.695	229	13273014	457.993	1.695	C22H42F3NO4Si4	358
07:03:00	Phosphonic acid, ethyl hexyl ester	457.993, 2.039	16	98159	457.993	2.039	C8H19O3P	111
07:02:00	Tris(tert-butyldimethylsilyloxy)arsane	457.993, 1.411	34	1665004	457.993	1.411	C18H45AsO3Si3	209
09:03:00	Undecane, 4,7-dimethyl-	457.993, 1.866	271	1073877	457.993	1.866	C13H28	170
7	Undecane, 4,7-dimethyl-	457.993, 1.860	414	1147316	457.993	1.86	C13H28	170
9	Undecane, 4,7-dimethyl-	457.993, 1.865	335	1184395	457.993	1.865	C13H28	170
Blank	Undecane, 4,7-dimethyl-	457.993, 1.865	315	720005	457.993	1.865	C13H28	170
Blank:2	Undecane, 4,7-dimethyl-	457.993, 1.863	432	1439746	457.993	1.863	C13H28	170
Blank:3	Undecane, 4,7-dimethyl-	457.993, 1.860	426	1356818	457.993	1.86	C13H28	170
08:03:00	Undecane, 4-methyl-	457.993, 1.866	574	1738230	457.993	1.866	C12H26	170
08:02:00	2,2'-Bifuran, octahydro-	461.993, 2.957	50	117317	461.993	2.957	C8H14O2	237
Blank	2,4-Pentadienenitrile	461.993, 3.669	27	1469790	461.993	3.669	C5H5N	79
8	2-[3,5-Dichlorophenyl]-4-[[2-[dimethylamino]-1-methylethyl]amino]-6-[trichloromethyl]-S-triazine	461.993, 3.546	16	399110	461.993	3.546	C15H16Cl5N5	126
9	2-Pyridinecarboxylic acid	461.993, 3.660	24	578772	461.993	3.66	C6H5NO2	79
07:03:00	2-Undecen-4-ol	461.993, 2.985	21	66091	461.993	2.985	C11H22O	90
8	3-Methoxyhex-1-ene	461.993, 2.956	37	69215	461.993	2.956	C7H14O	126
07:03:00	4-Bromo-1-butanol, TBDMS derivative	461.993, 2.229	495	852062	461.993	2.229	C10H23BrOSi	212
08:03:00	4-Bromo-1-butanol, TBDMS derivative	461.993, 2.225	926	982192	461.993	2.225	C10H23BrOSi	212
09:02:00	4-Bromo-1-butanol, TBDMS derivative	461.993, 2.224	153	1180057	461.993	2.224	C10H23BrOSi	251
09:03:00	4-Bromo-1-butanol, TBDMS derivative	461.993, 2.228	549	787901	461.993	2.228	C10H23BrOSi	212
7	4-Bromo-1-butanol, TBDMS derivative	461.993, 2.228	762	1116999	461.993	2.228	C10H23BrOSi	212
8	4-Bromo-1-butanol, TBDMS derivative	461.993, 2.226	578	1017680	461.993	2.226	C10H23BrOSi	212
9	4-Bromo-1-butanol, TBDMS derivative	461.993, 2.228	143	1056718	461.993	2.228	C10H23BrOSi	212
Blank	4-Bromo-1-butanol, TBDMS derivative	461.993, 2.224	122	930319	461.993	2.224	C10H23BrOSi	212
Blank:2	4-Bromo-1-butanol, TBDMS derivative	461.993, 2.223	328	1194949	461.993	2.223	C10H23BrOSi	212
Blank:3	4-Bromo-1-butanol, TBDMS derivative	461.993, 2.226	282	1231046	461.993	2.226	C10H23BrOSi	212
08:03:00	Acetamide, 2,2,2-trifluoro-N-methyl-	461.993, 3.557	18	402629	461.993	3.557	C3H4F3NO	127
09:02:00	Acetamide, 2,2,2-trifluoro-N-methyl-	461.993, 3.564	34	1546320	461.993	3.564	C3H4F3NO	127
Blank:2	Acetamide, 2,2,2-trifluoro-N-methyl-	461.993, 3.554	15	499282	461.993	3.554	C3H4F3NO	127
7	Benzene, 1,1'-(1,1,10,10-tetramethyl-1,10-decanediyl)bis[3,4-dimethyl-	461.993, 1.940	16	230394	461.993	1.94	C30H46	176
08:03:00	Benzimidazo[2,1-a]isoquinoline	461.993, 1.838	58	101312	461.993	1.838	C15H10N2	218
Blank:3	glycine 1	461.993, 1.971	398	1340435	461.993	1.971
07:03:00	Glycine, di-TMS	461.993, 1.977	379	953206	461.993	1.977	C8H21NO2Si2	204
08:02:00	Glycine, di-TMS	461.993, 1.975	843	2205192	461.993	1.975	C8H21NO2Si2	206
08:03:00	Glycine, di-TMS	461.993, 1.975	574	1408410	461.993	1.975	C8H21NO2Si2	204
09:02:00	Glycine, di-TMS	461.993, 1.974	619	1815878	461.993	1.974	C8H21NO2Si2	204
7	Glycine, di-TMS	461.993, 1.975	481	1304250	461.993	1.975	C8H21NO2Si2	204
8	Glycine, di-TMS	461.993, 1.974	585	1487168	461.993	1.974	C8H21NO2Si2	205
9	Glycine, di-TMS	461.993, 1.974	556	1494968	461.993	1.974	C8H21NO2Si2	205
Blank:2	Glycine, di-TMS	461.993, 1.974	420	1233130	461.993	1.974	C8H21NO2Si2	205
08:02:00	Hexane, 3,4-bis(1,1-dimethylethyl)-2,2,5,5-tetramethyl-	461.993, 1.916	25	209748	461.993	1.916	C18H38	85
08:02:00	Hordenin trifluoroacetate	461.993, 3.571	39	931771	461.993	3.571	C12H14F3NO2	116
08:02:00	hydroxylamine	461.993, 1.805	124	531978	461.993	1.805
08:03:00	hydroxylamine	461.993, 1.800	49	489294	461.993	1.8
07:02:00	Hydroxylamine, 3TMS derivative	461.993, 1.799	238	7603296	461.993	1.799	C9H27NOSi3	249
07:03:00	Hydroxylamine, 3TMS derivative	461.993, 1.801	290	7223456	461.993	1.801	C9H27NOSi3	249
09:02:00	Hydroxylamine, 3TMS derivative	461.993, 1.802	227	8117380	461.993	1.802	C9H27NOSi3	249
09:03:00	Hydroxylamine, 3TMS derivative	461.993, 1.802	278	6527511	461.993	1.802	C9H27NOSi3	249
7	Hydroxylamine, 3TMS derivative	461.993, 1.800	141	7029863	461.993	1.8	C9H27NOSi3	249
8	Hydroxylamine, 3TMS derivative	461.993, 1.803	77	477610	461.993	1.803	C9H27NOSi3	249
9	Hydroxylamine, 3TMS derivative	461.993, 1.802	330	6726671	461.993	1.802	C9H27NOSi3	249
Blank	Hydroxylamine, 3TMS derivative	461.993, 1.805	138	4210176	461.993	1.805	C9H27NOSi3	249
Blank:2	Hydroxylamine, 3TMS derivative	461.993, 1.801	1645	12570073	461.993	1.801	C9H27NOSi3	249
Blank:3	Hydroxylamine, 3TMS derivative	461.993, 1.800	2321	13259875	461.993	1.8	C9H27NOSi3	249
8	Octanoic acid, methyl ester	461.993, 2.327	3350	33465330	461.993	2.327	C9H18O2	158
Blank:3	Octanoic acid, methyl ester	461.993, 2.323	4420	39594992	461.993	2.323	C9H18O2	158
09:03:00	Tris(tert-butyldimethylsilyloxy)arsane	461.993, 1.412	26	443383	461.993	1.412	C18H45AsO3Si3	216
07:03:00	1,2-Benzisothiazol-3-amine, TBDMS derivative	465.993, 1.406	21	877770	465.993	1.406	C13H20N2SSi	209
07:02:00	1-Dodecanone, 1-cyclopropyl-	465.993, 2.014	120	715968	465.993	2.014	C15H28O	98
07:03:00	1-Dodecanone, 1-cyclopropyl-	465.993, 2.016	92	616377	465.993	2.016	C15H28O	216
Blank	1-Dodecanone, 1-cyclopropyl-	465.993, 2.015	96	299369	465.993	2.015	C15H28O	98
09:02:00	2,4-Pentadienenitrile	465.993, 3.661	22	432839	465.993	3.661	C5H5N	79
09:03:00	2,4-Pentadienenitrile	465.993, 3.666	25	538597	465.993	3.666	C5H5N	79
9	2-[3,5-Dichlorophenyl]-4-[[2-[dimethylamino]-1-methylethyl]amino]-6-[trichloromethyl]-S-triazine	465.993, 3.550	12	422040	465.993	3.55	C15H16Cl5N5	126
Blank:3	2-Pyridinecarboxylic acid	465.993, 3.654	26	478201	465.993	3.654	C6H5NO2	79
09:02:00	2-Pyridinemethanol, 4,6-dimethyl-, acetate (ester)	465.993, 2.164	38	106518	465.993	2.164	C10H13NO2	169
7	2-Pyridinemethanol, 4,6-dimethyl-, acetate (ester)	465.993, 2.180	79	179613	465.993	2.18	C10H13NO2	169
08:02:00	3-Ethyl-3-methyl-2-pentanol	465.993, 2.015	101	735998	465.993	2.015	C8H18O	97
9	3-Ethyl-3-methyl-2-pentanol	465.993, 2.015	79	613835	465.993	2.015	C8H18O	98
Blank:3	3-Ethyl-3-methyl-2-pentanol	465.993, 2.011	79	676156	465.993	2.011	C8H18O	98
Blank:2	4-((5-Ethenyl-1-azabicyclo(2,2,2)octan-2-yl)oxymethyl)-6-methoxy-quinoline	465.993, 2.196	31	74019	465.993	2.196	C20H24N2O2	169
08:03:00	4-Ethyl-4-methyl-1-hexene	465.993, 2.020	90	653605	465.993	2.02	C9H18	103
09:02:00	4-Ethyl-4-methyl-1-hexene	465.993, 2.011	112	661829	465.993	2.011	C9H18	109
09:03:00	4-Ethyl-4-methyl-1-hexene	465.993, 2.014	109	570792	465.993	2.014	C9H18	98
7	4-Ethyl-4-methyl-1-hexene	465.993, 2.009	112	659928	465.993	2.009	C9H18	123
8	4-Ethyl-4-methyl-1-hexene	465.993, 2.013	93	354803	465.993	2.013	C9H18	98
07:02:00	Acetamide, 2,2,2-trifluoro-N-methyl-	465.993, 3.539	29	1459854	465.993	3.539	C3H4F3NO	127
8	Acetamide, 2,2,2-trifluoro-N-methyl-	465.993, 1.430	61	472985	465.993	1.43	C3H4F3NO	127
Blank:3	Acetamide, 2,2,2-trifluoro-N-methyl-	465.993, 3.548	51	4875445	465.993	3.548	C3H4F3NO	127
09:02:00	Arsenous acid, tris(trimethylsilyl) ester	465.993, 1.408	26	513879	465.993	1.408	C9H27AsO3Si3	209
8	Arsenous acid, tris(trimethylsilyl) ester	465.993, 1.415	23	1820034	465.993	1.415	C9H27AsO3Si3	209
07:03:00	Cyclopentasiloxane, decamethyl-	465.993, 1.685	240	3808662	465.993	1.685	C10H30O5Si5	358
Blank:3	Cyclotetrasiloxane, octamethyl-	465.993, 1.508	50	3719450	465.993	1.508	C8H24O4Si4	284
8	Methylsulphonamide, N-ethyl-N-decyl-	465.993, 2.185	43	159286	465.993	2.185	C13H29NO2S	139
07:02:00	Octanoic acid, methyl ester	465.993, 2.308	3518	39744537	465.993	2.308	C9H18O2	158
07:03:00	Octanoic acid, methyl ester	465.993, 2.310	3868	33279761	465.993	2.31	C9H18O2	158
08:02:00	Octanoic acid, methyl ester	465.993, 2.309	4076	40736697	465.993	2.309	C9H18O2	158
08:03:00	Octanoic acid, methyl ester	465.993, 2.310	3790	32997977	465.993	2.31	C9H18O2	158
09:02:00	Octanoic acid, methyl ester	465.993, 2.308	4752	39529745	465.993	2.308	C9H18O2	158
09:03:00	Octanoic acid, methyl ester	465.993, 2.309	1798	32702647	465.993	2.309	C9H18O2	158
7	Octanoic acid, methyl ester	465.993, 2.308	3790	35131648	465.993	2.308	C9H18O2	158
9	Octanoic acid, methyl ester	465.993, 2.310	3268	33763284	465.993	2.31	C9H18O2	158
Blank	Octanoic acid, methyl ester	465.993, 2.310	3440	28884894	465.993	2.31	C9H18O2	158
Blank:2	Octanoic acid, methyl ester	465.993, 2.307	3915	40707600	465.993	2.307	C9H18O2	158
Blank:2	Pentanoic acid, 3-methyl-2-oxo-, methyl ester	465.993, 1.990	25	282318	465.993	1.99	C7H12O3	85
9	Quinine, tert-Butyldimethylsilyl ether	465.993, 2.169	15	174263	465.993	2.169	C26H38N2O2Si	169
07:03:00	1,2-Butanediol, 2TMS derivative	469.992, 1.934	102	693841	469.992	1.934	C10H26O2Si2	233
09:03:00	1,2-Butanediol, 2TMS derivative	469.992, 1.939	62	508510	469.992	1.939	C10H26O2Si2	239
7	1,2-Butanediol, 2TMS derivative	469.992, 1.930	104	772224	469.992	1.93	C10H26O2Si2	205
07:02:00	2,2'-Bifuran, octahydro-	469.992, 2.951	208	448973	469.992	2.951	C8H14O2	175
07:03:00	2,2'-Bifuran, octahydro-	469.992, 2.957	177	370323	469.992	2.957	C8H14O2	103
08:02:00	2,2'-Bifuran, octahydro-	469.992, 2.955	218	452330	469.992	2.955	C8H14O2	84
08:03:00	2,2'-Bifuran, octahydro-	469.992, 2.957	165	373956	469.992	2.957	C8H14O2	140
09:02:00	2,2'-Bifuran, octahydro-	469.992, 2.952	199	420163	469.992	2.952	C8H14O2	91
09:03:00	2,2'-Bifuran, octahydro-	469.992, 2.955	179	356766	469.992	2.955	C8H14O2	74
9	2,2'-Bifuran, octahydro-	469.992, 2.952	165	370519	469.992	2.952	C8H14O2	111
Blank:2	2,2'-Bifuran, octahydro-	469.992, 2.954	196	541071	469.992	2.954	C8H14O2	142
Blank:3	2,2'-Bifuran, octahydro-	469.992, 2.950	222	504729	469.992	2.95	C8H14O2	84
Blank:3	2,2'-Bithiazolidine	469.992, 3.453	17	79183	469.992	3.453	C6H12N2S2	88
07:03:00	2,4-Pentadienenitrile	469.992, 3.651	30	3590070	469.992	3.651	C5H5N	79
08:02:00	2,4-Pentadienenitrile	469.992, 3.663	25	468104	469.992	3.663	C5H5N	79
07:02:00	2-Hydroxybutyric acid, 2TMS derivative	469.992, 1.930	112	823653	469.992	1.93	C10H24O3Si2	239
08:02:00	2-Hydroxybutyric acid, 2TMS derivative	469.992, 1.932	147	933104	469.992	1.932	C10H24O3Si2	239
08:03:00	2-Hydroxybutyric acid, 2TMS derivative	469.992, 1.934	117	712405	469.992	1.934	C10H24O3Si2	239
09:02:00	2-Hydroxybutyric acid, 2TMS derivative	469.992, 1.927	84	568780	469.992	1.927	C10H24O3Si2	239
8	2-Hydroxybutyric acid, 2TMS derivative	469.992, 1.931	138	716333	469.992	1.931	C10H24O3Si2	254
8	2-Pyridinecarboxylic acid	469.992, 3.646	29	978717	469.992	3.646	C6H5NO2	80
Blank:2	2-Pyridinecarboxylic acid	469.992, 3.655	28	1605512	469.992	3.655	C6H5NO2	79
09:02:00	Acetamide, 2,2,2-trifluoro-N-methyl-	469.992, 3.552	16	498069	469.992	3.552	C3H4F3NO	127
7	Acetamide, 2,2,2-trifluoro-N-methyl-	469.992, 3.546	41	1470735	469.992	3.546	C3H4F3NO	127
9	Acetamide, 2,2,2-trifluoro-N-methyl-	469.992, 3.555	15	779546	469.992	3.555	C3H4F3NO	127
09:03:00	Arsenous acid, tris(trimethylsilyl) ester	469.992, 1.405	24	463989	469.992	1.405	C9H27AsO3Si3	210
7	Borinic acid, diethyl-, methyl ester	469.992, 2.954	188	399483	469.992	2.954	C5H13BO	105
8	Borinic acid, diethyl-, methyl ester	469.992, 2.954	170	375743	469.992	2.954	C5H13BO	112
9	Propane, 2-methyl-1,2-bis(trimethylsiloxy)-	469.992, 1.932	63	590159	469.992	1.932	C10H26O2Si2	239
8	10-Nonadecanamine	473.992, 2.756	114	89721	473.992	2.756	C19H41N	158
09:03:00	1-Aminocyclopentanecarboxylic acid, N-ethoxycarbonyl-, heptyl ester	473.992, 2.751	34	52617	473.992	2.751	C16H29NO4	157
Blank	2,2'-Bifuran, octahydro-	473.992, 2.925	87	309171	473.992	2.925	C8H14O2	163
07:02:00	2,4-Dioxabicyclo[3.2.0]hept-6-en-3-one, 1,5-dichloro-6,7-dimethyl-	473.992, 2.013	13	46537	473.992	2.013	C7H6Cl2O3	140
08:03:00	2-Furoic Acid	473.992, 2.595	30	68449	473.992	2.595
Blank:3	2-Pyridinecarboxylic acid	473.992, 3.648	25	854926	473.992	3.648	C6H5NO2	79
07:02:00	Acetamide, 2,2,2-trifluoro-N-methyl-	473.992, 1.423	68	1572979	473.992	1.423	C3H4F3NO	127
07:03:00	Acetamide, 2,2,2-trifluoro-N-methyl-	473.992, 3.549	41	860364	473.992	3.549	C3H4F3NO	127
8	Arsenous acid, tris(trimethylsilyl) ester	473.992, 1.410	26	981148	473.992	1.41	C9H27AsO3Si3	221
Blank	Cyclopentasiloxane, decamethyl-	473.992, 1.672	69	834805	473.992	1.672	C10H30O5Si5	357
MeOH:2	Cyclopentasiloxane, decamethyl-	473.992, 1.671	66	2111343	473.992	1.671	C10H30O5Si5	357
7	Erythro-Pentonic acid, 2-deoxy-3,4,5-tris-O-(trimethylsilyl)-, trimethylsilyl ester	473.992, 1.982	143	1173754	473.992	1.982	C17H42O5Si4	218
08:03:00	Ether, 3-butenyl pentyl	473.992, 1.898	12	151901	473.992	1.898	C9H18O	85
08:02:00	Hordenin trifluoroacetate	473.992, 3.554	35	917616	473.992	3.554	C12H14F3NO2	127
07:02:00	Oxalic acid, 2TMS derivative	473.992, 2.192	320	2077381	473.992	2.192	C8H18O4Si2	219
07:03:00	Oxalic acid, 2TMS derivative	473.992, 2.194	128	823234	473.992	2.194	C8H18O4Si2	219
08:02:00	Oxalic acid, 2TMS derivative	473.992, 2.195	387	2338950	473.992	2.195	C8H18O4Si2	220
08:03:00	Oxalic acid, 2TMS derivative	473.992, 2.194	135	810227	473.992	2.194	C8H18O4Si2	219
09:02:00	Oxalic acid, 2TMS derivative	473.992, 2.194	325	1905781	473.992	2.194	C8H18O4Si2	220
09:03:00	Oxalic acid, 2TMS derivative	473.992, 2.192	136	788568	473.992	2.192	C8H18O4Si2	219
7	Oxalic acid, 2TMS derivative	473.992, 2.194	111	847199	473.992	2.194	C8H18O4Si2	219
8	Oxalic acid, 2TMS derivative	473.992, 2.191	147	922361	473.992	2.191	C8H18O4Si2	219
9	Oxalic acid, 2TMS derivative	473.992, 2.193	160	921394	473.992	2.193	C8H18O4Si2	219
Blank:2	Oxalic acid, 2TMS derivative	473.992, 2.192	594	3501088	473.992	2.192	C8H18O4Si2	220
Blank:3	Oxalic acid, 2TMS derivative	473.992, 2.193	175	1090587	473.992	2.193	C8H18O4Si2	219
Blank:3	Pyrrolidine, 3-methyl-	473.992, 1.901	11	146780	473.992	1.901	C5H11N	85
07:02:00	Tris(tert-butyldimethylsilyloxy)arsane	473.992, 1.407	25	1456868	473.992	1.407	C18H45AsO3Si3	221
09:02:00	Tris(tert-butyldimethylsilyloxy)arsane	473.992, 1.410	27	424203	473.992	1.41	C18H45AsO3Si3	210
8	Undecane, 5-methyl-	473.992, 1.906	20	168045	473.992	1.906	C12H26	152
Blank:2	Undecane, 5-methyl-	473.992, 1.916	16	111178	473.992	1.916	C12H26	85
09:02:00	2(1H)-Pyridinone, 3-acetyl-4-hydroxy-6-methyl-	477.992, 2.528	101	137540	477.992	2.528	C8H9NO3	167
09:03:00	2(1H)-Pyridinone, 3-acetyl-4-hydroxy-6-methyl-	477.992, 2.528	87	111272	477.992	2.528	C8H9NO3	167
Blank:3	2(1H)-Pyridinone, 3-acetyl-4-hydroxy-6-methyl-	477.992, 2.529	138	189438	477.992	2.529	C8H9NO3	167
09:02:00	2-[3,5-Dichlorophenyl]-4-[[2-[dimethylamino]-1-methylethyl]amino]-6-[trichloromethyl]-S-triazine	477.992, 3.554	14	410503	477.992	3.554	C15H16Cl5N5	69
09:03:00	2-Ethylhexanal ethylene glycol acetal	477.992, 1.810	19	189554	477.992	1.81	C10H20O2	116
09:03:00	2-Pentanone, 3-ethyl-3-methyl-	477.992, 2.045	42	382252	477.992	2.045	C8H16O	95
07:02:00	2-Pentanone, 5,5'-oxybis-	477.992, 2.037	60	420507	477.992	2.037	C10H18O3	134
08:02:00	2-Pyridinecarboxylic acid	477.992, 3.651	28	1025252	477.992	3.651	C6H5NO2	79
09:02:00	2-Pyridinecarboxylic acid	477.992, 3.650	26	1023142	477.992	3.65	C6H5NO2	79
9	2-Pyridinecarboxylic acid	477.992, 3.650	27	1898021	477.992	3.65	C6H5NO2	79
09:02:00	3-Ethyl-3-methyl-2-pentanol	477.992, 2.056	52	454538	477.992	2.056	C8H18O	128
8	3-Ethyl-3-methyl-2-pentanol	477.992, 2.029	51	425508	477.992	2.029	C8H18O	91
Blank	3-Ethyl-3-methyl-2-pentanol	477.992, 2.038	46	200176	477.992	2.038	C8H18O	85
Blank:3	3-Ethyl-3-methyl-2-pentanol	477.992, 2.036	53	401111	477.992	2.036	C8H18O	123
07:02:00	3-Pyridinol, TMS derivative	477.992, 2.524	121	173998	477.992	2.524	C8H13NOSi	167
08:02:00	3-Pyridinol, TMS derivative	477.992, 2.529	139	195002	477.992	2.529	C8H13NOSi	167
08:03:00	3-Pyridinol, TMS derivative	477.992, 2.531	102	136289	477.992	2.531	C8H13NOSi	167
7	3-Pyridinol, TMS derivative	477.992, 2.527	50	158623	477.992	2.527	C8H13NOSi	167
9	4,4'-bi-4H-pyran, 2,2',6,6'-tetrakis(1,1-dimethylethyl)-4,4'-dimethyl-	477.992, 1.405	25	431278	477.992	1.405	C28H46O2	237
8	4-Pyridinol, TMS derivative	477.992, 2.529	113	144533	477.992	2.529	C8H13NOSi	167
Blank:2	4-Pyridinol, TMS derivative	477.992, 2.524	80	95623	477.992	2.524	C8H13NOSi	167
07:02:00	Acetamide, 2,2,2-trifluoro-N-methyl-	477.992, 3.538	34	873417	477.992	3.538	C3H4F3NO	127
08:03:00	Arsenous acid, tris(trimethylsilyl) ester	477.992, 1.405	32	1054866	477.992	1.405	C9H27AsO3Si3	209
Blank:2	Cobalt, bis(?-5-piperidinylcyclopentadienyl)-	477.992, 1.698	34	149922	477.992	1.698	C20H28CoN2	355
8	Cyclopentasiloxane, decamethyl-	477.992, 1.663	189	3923172	477.992	1.663	C10H30O5Si5	358
07:02:00	Diisopropylamine, TMS derivative	477.992, 1.826	101	300896	477.992	1.826	C9H23NSi	186
07:03:00	Diisopropylamine, TMS derivative	477.992, 1.837	78	286875	477.992	1.837	C9H23NSi	186
7	L-Norleucine, 2TMS derivative	477.992, 1.833	204	325850	477.992	1.833	C12H29NO2Si2	201
9	l-Proline, n-propargyloxycarbonyl-, propargyl ester	477.992, 2.531	97	115598	477.992	2.531	C12H13NO4	218
07:03:00	N,N,N',N'-Tetraethyl-1,2-di-furan-2-yl-ethane-1,2-diamine	477.992, 2.533	92	119655	477.992	2.533	C18H28N2O2	167
Blank:2	Oxalic acid, diisohexyl ester	477.992, 2.040	60	449373	477.992	2.04	C14H26O4	85
07:03:00	Tris(tert-butyldimethylsilyloxy)arsane	477.992, 1.407	25	435939	477.992	1.407	C18H45AsO3Si3	209
7	Tris(tert-butyldimethylsilyloxy)arsane	477.992, 1.405	42	24523916	477.992	1.405	C18H45AsO3Si3	210
09:03:00	Valylvaline, N,N'-dimethyl-N'-ethoxycarbonyl-, decyl ester	477.992, 1.839	114	129513	477.992	1.839	C25H48N2O5	186
07:02:00	1,2,4-Benzenetricarboxylic acid, 1,2-dimethyl ester	481.992, 2.293	83	1771237	481.992	2.293	C11H10O6	208
08:02:00	1,2,4-Benzenetricarboxylic acid, 1,2-dimethyl ester	481.992, 1.905	97	1575878	481.992	1.905	C11H10O6	208
08:03:00	1,2,4-Benzenetricarboxylic acid, 1,2-dimethyl ester	481.992, 1.961	44	1370546	481.992	1.961	C11H10O6	208
7	1,2,4-Benzenetricarboxylic acid, 1,2-dimethyl ester	481.992, 1.910	60	1394241	481.992	1.91	C11H10O6	208
8	1,2,4-Benzenetricarboxylic acid, 1,2-dimethyl ester	481.992, 1.925	76	1979403	481.992	1.925	C11H10O6	208
9	1,2,4-Benzenetricarboxylic acid, 1,2-dimethyl ester	481.992, 2.335	90	1251854	481.992	2.335	C11H10O6	208
Blank	1,2,4-Benzenetricarboxylic acid, 1,2-dimethyl ester	481.992, 2.352	67	1071420	481.992	2.352	C11H10O6	208
08:02:00	1,2-Benzisothiazol-3-amine, TBDMS derivative	481.992, 1.402	30	1049554	481.992	1.402	C13H20N2SSi	210
09:02:00	1,4-Bis(trimethylsilyl)benzene	481.992, 1.408	24	391097	481.992	1.408	C12H22Si2	209
MeOH:3	2-Oxo-4-phenyl-6-(4-chlorophenyl)-1,2-dihydropyrimidine	481.992, 1.739	85	628894	481.992	1.739	C16H11ClN2O	282
08:03:00	2-Piperidinone, 1-(trimethylsilyl)-	481.992, 2.580	48	63287	481.992	2.58	C8H17NOSi	171
09:03:00	2-Piperidinone, 1-(trimethylsilyl)-	481.992, 2.577	57	49243	481.992	2.577	C8H17NOSi	171
7	2-Piperidinone, 1-(trimethylsilyl)-	481.992, 2.578	39	105496	481.992	2.578	C8H17NOSi	171
8	2-Piperidinone, 1-(trimethylsilyl)-	481.992, 2.585	138	131508	481.992	2.585	C8H17NOSi	171
9	2-Piperidinone, 1-(trimethylsilyl)-	481.992, 2.575	109	116634	481.992	2.575	C8H17NOSi	171
Blank:3	2-Piperidinone, 1-(trimethylsilyl)-	481.992, 2.576	23	107936	481.992	2.576	C8H17NOSi	171
7	3-Hexyne, 2,2-dimethyl-1-dimethylamino-	481.992, 3.534	19	1573365	481.992	3.534	C10H19N	69
09:02:00	4-tert-Octylphenol, TMS derivative	481.992, 1.967	12	515833	481.992	1.967	C17H30OSi	208
08:02:00	5,6-Dichloro-2-[4-[2-diethylamino]propyl]amino]-6-methylpyrimidin-2-ylamino-1H-benzimidazole	481.992, 2.145	929	105474894	481.992	2.145	C19H25Cl2N7	238
07:03:00	Acetamide, 2,2,2-trifluoro-N-methyl-	481.992, 3.538	37	1762137	481.992	3.538	C3H4F3NO	127
08:02:00	Acetamide, 2,2,2-trifluoro-N-methyl-	481.992, 1.425	89	17987089	481.992	1.425	C3H4F3NO	127
8	Acetamide, 2,2,2-trifluoro-N-methyl-	481.992, 1.423	78	2827151	481.992	1.423	C3H4F3NO	127
9	Acetamide, 2,2,2-trifluoro-N-methyl-	481.992, 1.424	91	3072280	481.992	1.424	C3H4F3NO	127
Blank:3	benzoic acid, 4-ethenyl-, 4-[[(methylsulfonyl)amino]methyl]phenyl ester	481.992, 1.813	75	206228	481.992	1.813	C17H17NO4S	233
07:02:00	Chroman-4-one, 2,3-dehydro-3-hydroxy-2-(4-dimethylaminophenyl)-	481.992, 1.732	12	279610	481.992	1.732	C17H15NO3	281
09:02:00	Etilefrine	481.992, 3.550	37	473096	481.992	3.55	C10H15NO2	177
08:02:00	Hordenin trifluoroacetate	481.992, 3.552	37	505535	481.992	3.552	C12H14F3NO2	127
Blank:2	Hordenin trifluoroacetate	481.992, 3.544	34	1944577	481.992	3.544	C12H14F3NO2	69
8	Propanedioic acid, oxo-, bis(1-methylethyl) ester	481.992, 2.401	20	1221342	481.992	2.401	C9H14O5	66
9	Silane, isocyanatotrimethyl-	481.992, 2.133	1263	100694198	481.992	2.133	C4H9NOSi	114
09:03:00	Tris(tert-butyldimethylsilyloxy)arsane	481.992, 1.401	23	890866	481.992	1.401	C18H45AsO3Si3	210
MeOH:3	1-[2,4-Bis(trimethylsiloxy)phenyl]-2-[(4-trimethylsiloxy)phenyl]propan-1-one	485.991, 1.715	138	1183831	485.991	1.715	C24H38O4Si3	297
MeOH:4	1-[2,4-Bis(trimethylsiloxy)phenyl]-2-[(4-trimethylsiloxy)phenyl]propan-1-one	485.991, 1.710	122	2048193	485.991	1.71	C24H38O4Si3	297
MeOH:7	1-[2,4-Bis(trimethylsiloxy)phenyl]-2-[(4-trimethylsiloxy)phenyl]propan-1-one	485.991, 1.713	148	2928194	485.991	1.713	C24H38O4Si3	297
Blank:3	1-Aminocyclopentanecarboxylic acid, N-methoxycarbonyl-, octyl ester	485.991, 2.781	78	195327	485.991	2.781	C16H29NO4	267
07:02:00	1-Piperidinecarboxaldehyde	485.991, 3.702	179	295168	485.991	3.702	C6H11NO	113
08:02:00	1-Piperidinecarboxaldehyde	485.991, 3.709	203	334726	485.991	3.709	C6H11NO	113
08:03:00	1-Piperidinecarboxaldehyde	485.991, 3.705	69	335133	485.991	3.705	C6H11NO	113
09:02:00	1-Piperidinecarboxaldehyde	485.991, 3.709	85	297735	485.991	3.709	C6H11NO	113
09:03:00	1-Piperidinecarboxaldehyde	485.991, 3.710	101	229402	485.991	3.71	C6H11NO	113
7	1-Piperidinecarboxaldehyde	485.991, 3.704	85	152433	485.991	3.704	C6H11NO	113
8	1-Piperidinecarboxaldehyde	485.991, 3.715	67	155111	485.991	3.715	C6H11NO	113
9	1-Piperidinecarboxaldehyde	485.991, 3.709	47	155728	485.991	3.709	C6H11NO	113
Blank:2	1-Piperidinecarboxaldehyde	485.991, 3.704	183	215681	485.991	3.704	C6H11NO	113
Blank:3	1-Piperidinecarboxaldehyde	485.991, 3.697	331	610535	485.991	3.697	C6H11NO	113
09:03:00	2,4-Pentadienenitrile	485.991, 3.644	24	437712	485.991	3.644	C5H5N	79
MeOH:7	2-Ethylhexanal ethylene glycol acetal	485.991, 1.975	13	5596	485.991	1.975	C10H20O2	211
07:02:00	2-Piperidinone, 1-(trimethylsilyl)-	485.991, 2.542	55	71985	485.991	2.542	C8H17NOSi	171
09:02:00	2-Piperidinone, 1-(trimethylsilyl)-	485.991, 2.549	37	102414	485.991	2.549	C8H17NOSi	171
09:02:00	2-Pyridinecarboxylic acid	485.991, 3.647	24	333458	485.991	3.647	C6H5NO2	79
Blank:2	2-Pyridinecarboxylic acid	485.991, 3.636	25	433691	485.991	3.636	C6H5NO2	79
Blank:3	2-Pyridinecarboxylic acid	485.991, 3.639	21	476957	485.991	3.639	C6H5NO2	79
07:02:00	2-Pyrrolidinone, TMS derivative	485.991, 2.781	303	1825668	485.991	2.781	C7H15NOSi	157
07:03:00	2-Pyrrolidinone, TMS derivative	485.991, 2.787	319	1477405	485.991	2.787	C7H15NOSi	157
08:02:00	2-Pyrrolidinone, TMS derivative	485.991, 2.786	594	4210089	485.991	2.786	C7H15NOSi	157
08:03:00	2-Pyrrolidinone, TMS derivative	485.991, 2.783	1097	3305446	485.991	2.783	C7H15NOSi	157
09:02:00	2-Pyrrolidinone, TMS derivative	485.991, 2.780	2482	4041128	485.991	2.78	C7H15NOSi	157
09:03:00	2-Pyrrolidinone, TMS derivative	485.991, 2.786	509	3312695	485.991	2.786	C7H15NOSi	157
7	2-Pyrrolidinone, TMS derivative	485.991, 2.780	669	1582586	485.991	2.78	C7H15NOSi	157
8	2-Pyrrolidinone, TMS derivative	485.991, 2.783	466	3324607	485.991	2.783	C7H15NOSi	157
9	2-Pyrrolidinone, TMS derivative	485.991, 2.783	821	3409982	485.991	2.783	C7H15NOSi	157
08:02:00	3-Methyl-1,3-bis(trimethylsilyloxy)butane	485.991, 1.802	871	4022299	485.991	1.802	C11H28O2Si2	234
08:03:00	3-Methyl-1,3-bis(trimethylsilyloxy)butane	485.991, 1.802	547	3238214	485.991	1.802	C11H28O2Si2	234
09:02:00	3-Methyl-1,3-bis(trimethylsilyloxy)butane	485.991, 1.801	262	1291258	485.991	1.801	C11H28O2Si2	233
09:03:00	3-Methyl-1,3-bis(trimethylsilyloxy)butane	485.991, 1.804	202	1133907	485.991	1.804	C11H28O2Si2	234
8	3-Methyl-1,3-bis(trimethylsilyloxy)butane	485.991, 1.800	588	3163068	485.991	1.8	C11H28O2Si2	235
9	3-Methyl-1,3-bis(trimethylsilyloxy)butane	485.991, 1.802	207	1169050	485.991	1.802	C11H28O2Si2	233
Blank:2	4-Pentenoic acid, 2,2-diethyl-3-oxo-5-phenyl-, ethyl ester	485.991, 1.801	64	231215	485.991	1.801	C17H22O3	143
09:02:00	4-tert-Octylphenol, TMS derivative	485.991, 1.402	21	391232	485.991	1.402	C17H30OSi	233
8	4-tert-Octylphenol, TMS derivative	485.991, 1.400	25	414552	485.991	1.4	C17H30OSi	209
08:03:00	Acetamide, 2,2,2-trifluoro-N-methyl-	485.991, 3.551	35	1826410	485.991	3.551	C3H4F3NO	127
09:02:00	Acetamide, 2,2,2-trifluoro-N-methyl-	485.991, 3.542	35	542041	485.991	3.542	C3H4F3NO	127
9	Acetamide, 2,2,2-trifluoro-N-methyl-	485.991, 3.547	32	362183	485.991	3.547	C3H4F3NO	127
07:02:00	Cyclopentasiloxane, decamethyl-	485.991, 1.646	1114	14528072	485.991	1.646	C10H30O5Si5	360
07:03:00	Cyclopentasiloxane, decamethyl-	485.991, 1.648	3050	19130448	485.991	1.648	C10H30O5Si5	360
08:02:00	Cyclopentasiloxane, decamethyl-	485.991, 1.647	3234	21643943	485.991	1.647	C10H30O5Si5	360
08:03:00	Cyclopentasiloxane, decamethyl-	485.991, 1.648	2548	27637155	485.991	1.648	C10H30O5Si5	360
09:02:00	Cyclopentasiloxane, decamethyl-	485.991, 1.647	1630	15845827	485.991	1.647	C10H30O5Si5	360
09:03:00	Cyclopentasiloxane, decamethyl-	485.991, 1.648	2392	26638225	485.991	1.648	C10H30O5Si5	360
7	Cyclopentasiloxane, decamethyl-	485.991, 1.649	366	18015635	485.991	1.649	C10H30O5Si5	359
8	Cyclopentasiloxane, decamethyl-	485.991, 1.647	225	3807737	485.991	1.647	C10H30O5Si5	359
9	Cyclopentasiloxane, decamethyl-	485.991, 1.648	425	9425462	485.991	1.648	C10H30O5Si5	359
Blank	Cyclopentasiloxane, decamethyl-	485.991, 1.649	405	4670801	485.991	1.649	C10H30O5Si5	359
Blank:2	Cyclopentasiloxane, decamethyl-	485.991, 1.646	5872	42518388	485.991	1.646	C10H30O5Si5	361
Blank:3	Cyclopentasiloxane, decamethyl-	485.991, 1.646	6160	73165875	485.991	1.646	C10H30O5Si5	361
MeOH:2	Cyclopentasiloxane, decamethyl-	485.991, 1.648	1057	7838423	485.991	1.648	C10H30O5Si5	359
MeOH:3	Cyclopentasiloxane, decamethyl-	485.991, 1.646	8890	83586839	485.991	1.646	C10H30O5Si5	361
MeOH:4	Cyclopentasiloxane, decamethyl-	485.991, 1.647	8802	151463700	485.991	1.647	C10H30O5Si5	361
MeOH:7	Cyclopentasiloxane, decamethyl-	485.991, 1.647	27207	226095306	485.991	1.647	C10H30O5Si5	361
Blank	Hexane, 3,3,4,4-tetrafluoro-	485.991, 3.641	23	466426	485.991	3.641	C6H10F4	79
08:02:00	1-(2-Methoxy-1-methylethoxy)-2-propanol, TMS derivative	489.991, 2.061	123	1624238	489.991	2.061	C10H24O3Si	174
09:03:00	1-Aminocyclopentanecarboxylic acid, N-methoxycarbonyl-, octyl ester	489.991, 2.743	17	64219	489.991	2.743	C16H29NO4	157
09:02:00	1-Ethylsulfanylmethyl-2,8,9-trioxa-5-aza-1-sila-bicyclo[3.3.3]undecane	489.991, 1.725	26	216622	489.991	1.725	C9H19NO3SSi	249
9	1-Hydroxy-3-methoxy-6-methylanthraquinone, TMS derivative	489.991, 1.669	59	34185	489.991	1.669	C19H20O4Si	327
8	4-tert-Octylphenol, TMS derivative	489.991, 1.402	26	390336	489.991	1.402	C17H30OSi	209
07:02:00	Acetamide, 2,2,2-trifluoro-N-methyl-	489.991, 1.411	63	4542911	489.991	1.411	C3H4F3NO	127
07:02:00	Arsenous acid, tris(trimethylsilyl) ester	489.991, 1.397	30	523276	489.991	1.397	C9H27AsO3Si3	209
08:03:00	Arsenous acid, tris(trimethylsilyl) ester	489.991, 1.400	30	1103558	489.991	1.4	C9H27AsO3Si3	209
Blank:2	Difluoroisothiocyanatophosphine	489.991, 3.537	16	265919	489.991	3.537	CF2NPS	127
07:03:00	m-Cresol, TMS derivative	489.991, 2.310	11	46086	489.991	2.31	C10H16OSi	180
Blank	tert-Butylpentamethyldisiloxane	489.991, 1.789	133	1117942	489.991	1.789	C9H24OSi2	192
07:02:00	Tris(trimethylsilyl)carbamate	489.991, 1.761	500	2549255	489.991	1.761	C10H27NO2Si3	264
07:03:00	Tris(trimethylsilyl)carbamate	489.991, 1.767	325	1830198	489.991	1.767	C10H27NO2Si3	264
08:03:00	Tris(trimethylsilyl)carbamate	489.991, 1.768	356	1838263	489.991	1.768	C10H27NO2Si3	264
09:02:00	Tris(trimethylsilyl)carbamate	489.991, 1.765	389	2470101	489.991	1.765	C10H27NO2Si3	264
09:03:00	Tris(trimethylsilyl)carbamate	489.991, 1.765	355	1856905	489.991	1.765	C10H27NO2Si3	264
7	Tris(trimethylsilyl)carbamate	489.991, 1.762	430	2168462	489.991	1.762	C10H27NO2Si3	264
8	Tris(trimethylsilyl)carbamate	489.991, 1.765	401	1927302	489.991	1.765	C10H27NO2Si3	264
Blank:2	Tris(trimethylsilyl)carbamate	489.991, 1.768	304	2257980	489.991	1.768	C10H27NO2Si3	264
Blank:3	Tris(trimethylsilyl)carbamate	489.991, 1.770	402	2428060	489.991	1.77	C10H27NO2Si3	264
07:02:00	1,2-Benzisothiazol-3-amine, TBDMS derivative	493.991, 1.395	31	488076	493.991	1.395	C13H20N2SSi	209
Blank:3	1-[2,4-Bis(trimethylsiloxy)phenyl]-2-[(4-trimethylsiloxy)phenyl]propan-1-one	493.991, 1.480	39	324062	493.991	1.48	C24H38O4Si3	283
08:02:00	2-[3,5-Dichlorophenyl]-4-[[2-[dimethylamino]-1-methylethyl]amino]-6-[trichloromethyl]-S-triazine	493.991, 3.538	32	1077616	493.991	3.538	C15H16Cl5N5	210
9	2-[3,5-Dichlorophenyl]-4-[[2-[dimethylamino]-1-methylethyl]amino]-6-[trichloromethyl]-S-triazine	493.991, 3.534	32	734777	493.991	3.534	C15H16Cl5N5	84
08:02:00	3H-1,2,4-Triazol-3-one, 1,2-dihydro-	493.991, 3.409	922	7446161	493.991	3.409	C2H3N3O	85
7	3H-1,2,4-Triazol-3-one, 1,2-dihydro-	493.991, 3.401	146	1398762	493.991	3.401	C2H3N3O	85
Blank:2	3H-1,2,4-Triazol-3-one, 1,2-dihydro-	493.991, 3.415	164	3613756	493.991	3.415	C2H3N3O	85
Blank:3	3H-1,2,4-Triazol-3-one, 1,2-dihydro-	493.991, 3.399	568	12412497	493.991	3.399	C2H3N3O	85
9	4-tert-Octylphenol, TMS derivative	493.991, 1.392	19	406000	493.991	1.392	C17H30OSi	208
07:02:00	L-Leucine, TMS derivative	493.991, 2.174	1731	3764736	493.991	2.174	C9H21NO2Si	189
07:03:00	L-Leucine, TMS derivative	493.991, 2.177	1002	2365716	493.991	2.177	C9H21NO2Si	188
08:02:00	L-Leucine, TMS derivative	493.991, 2.176	1816	3992937	493.991	2.176	C9H21NO2Si	190
08:03:00	L-Leucine, TMS derivative	493.991, 2.176	2578	4884863	493.991	2.176	C9H21NO2Si	189
09:02:00	L-Leucine, TMS derivative	493.991, 2.175	1110	2109366	493.991	2.175	C9H21NO2Si	188
09:03:00	L-Leucine, TMS derivative	493.991, 2.176	2153	4232699	493.991	2.176	C9H21NO2Si	189
7	L-Leucine, TMS derivative	493.991, 2.175	1090	2064163	493.991	2.175	C9H21NO2Si	210
8	L-Leucine, TMS derivative	493.991, 2.175	907	2014576	493.991	2.175	C9H21NO2Si	188
9	L-Leucine, TMS derivative	493.991, 2.174	998	2227573	493.991	2.174	C9H21NO2Si	188
Blank:3	L-Leucine, TMS derivative	493.991, 2.173	570	1197728	493.991	2.173	C9H21NO2Si	188
08:02:00	Tris(tert-butyldimethylsilyloxy)arsane	493.991, 1.397	31	974111	493.991	1.397	C18H45AsO3Si3	209
09:02:00	1-(2-(3-Cyclohexenyl)ethyl)silatrane	497.991, 1.781	92	97489	497.991	1.781	C14H25NO3Si	175
7	1-(2-(3-Cyclohexenyl)ethyl)silatrane	497.991, 1.778	148	118515	497.991	1.778	C14H25NO3Si	216
08:02:00	1-(2-Methoxyethoxy)-2-methyl-2-propanol, methyl ether	497.991, 1.899	61	874642	497.991	1.899	C8H18O3	149
Blank:3	1,1,3,3,5,5,7,7-Octamethyl-7-(2-methylpropoxy)tetrasiloxan-1-ol	497.991, 1.480	53	2835574	497.991	1.48	C12H34O5Si4	284
MeOH:3	1-[2,4-Bis(trimethylsiloxy)phenyl]-2-[(4-trimethylsiloxy)phenyl]propan-1-one	497.991, 1.702	27	213135	497.991	1.702	C24H38O4Si3	283
07:02:00	1-Propanamine, 3-dibenzo[b,e]thiepin-11(6H)-ylidene-N,N-dimethyl-, S-oxide	497.991, 3.530	21	439124	497.991	3.53	C19H21NOS	216
09:03:00	2,4-Pentadienenitrile	497.991, 3.622	22	359471	497.991	3.622	C5H5N	79
07:02:00	2-Pyridinecarboxylic acid	497.991, 3.624	26	325701	497.991	3.624	C6H5NO2	79
08:02:00	2-Pyridinecarboxylic acid	497.991, 3.627	24	831387	497.991	3.627	C6H5NO2	79
08:03:00	2-Pyridinecarboxylic acid	497.991, 3.633	32	288103	497.991	3.633	C6H5NO2	79
09:02:00	2-Pyridinecarboxylic acid	497.991, 3.621	25	477844	497.991	3.621	C6H5NO2	80
07:02:00	3H-1,2,4-Triazol-3-one, 1,2-dihydro-	497.991, 3.339	412	6798716	497.991	3.339	C2H3N3O	85
07:03:00	3H-1,2,4-Triazol-3-one, 1,2-dihydro-	497.991, 3.346	345	5845894	497.991	3.346	C2H3N3O	85
09:02:00	3H-1,2,4-Triazol-3-one, 1,2-dihydro-	497.991, 3.349	877	5999403	497.991	3.349	C2H3N3O	85
09:02:00	Acetamide, 2,2,2-trifluoro-N-methyl-	497.991, 3.538	31	435369	497.991	3.538	C3H4F3NO	127
09:02:00	Arsenous acid, tris(trimethylsilyl) ester	497.991, 1.392	26	391123	497.991	1.392	C9H27AsO3Si3	209
07:02:00	Cyclopentasiloxane, decamethyl-	497.991, 1.648	214	1815859	497.991	1.648	C10H30O5Si5	358
07:03:00	Cyclopentasiloxane, decamethyl-	497.991, 1.647	178	1558636	497.991	1.647	C10H30O5Si5	358
08:02:00	Cyclopentasiloxane, decamethyl-	497.991, 1.649	215	1396606	497.991	1.649	C10H30O5Si5	358
08:03:00	Cyclopentasiloxane, decamethyl-	497.991, 1.650	165	1477316	497.991	1.65	C10H30O5Si5	358
09:02:00	Cyclopentasiloxane, decamethyl-	497.991, 1.647	175	1142893	497.991	1.647	C10H30O5Si5	358
09:03:00	Cyclopentasiloxane, decamethyl-	497.991, 1.646	157	965319	497.991	1.646	C10H30O5Si5	358
7	Cyclopentasiloxane, decamethyl-	497.991, 1.645	228	1779869	497.991	1.645	C10H30O5Si5	358
8	Cyclopentasiloxane, decamethyl-	497.991, 1.646	176	994572	497.991	1.646	C10H30O5Si5	358
9	Cyclopentasiloxane, decamethyl-	497.991, 1.646	168	1089402	497.991	1.646	C10H30O5Si5	358
Blank	Cyclopentasiloxane, decamethyl-	497.991, 1.643	106	1192319	497.991	1.643	C10H30O5Si5	358
Blank:2	Cyclopentasiloxane, decamethyl-	497.991, 1.653	124	968973	497.991	1.653	C10H30O5Si5	358
Blank:3	Cyclopentasiloxane, decamethyl-	497.991, 1.648	219	1165370	497.991	1.648	C10H30O5Si5	358
09:03:00	Etilefrine	497.991, 3.535	20	579928	497.991	3.535	C10H15NO2	127
08:03:00	Hordenin trifluoroacetate	497.991, 3.543	13	360272	497.991	3.543	C12H14F3NO2	251
09:03:00	l-Norvaline, N-(2-methoxyethoxycarbonyl)-, propyl ester	497.991, 1.778	58	77290	497.991	1.778	C12H23NO5	216
Blank:3	Tetrazolo[1,5-b]pyridazine, 8-methyl-	497.991, 3.622	18	312592	497.991	3.622	C5H5N5	52
07:02:00	1,4-Butanediol, 2TMS derivative	501.99, 1.858	1017	5826473	501.99	1.858	C10H26O2Si2	221
07:03:00	1,4-Butanediol, 2TMS derivative	501.99, 1.861	778	4259604	501.99	1.861	C10H26O2Si2	221
08:02:00	1,4-Butanediol, 2TMS derivative	501.99, 1.858	1000	6731280	501.99	1.858	C10H26O2Si2	221
08:03:00	1,4-Butanediol, 2TMS derivative	501.99, 1.859	783	5335933	501.99	1.859	C10H26O2Si2	220
09:02:00	1,4-Butanediol, 2TMS derivative	501.99, 1.859	914	5884876	501.99	1.859	C10H26O2Si2	221
09:03:00	1,4-Butanediol, 2TMS derivative	501.99, 1.860	976	4317769	501.99	1.86	C10H26O2Si2	221
7	1,4-Butanediol, 2TMS derivative	501.99, 1.858	788	5020404	501.99	1.858	C10H26O2Si2	220
8	1,4-Butanediol, 2TMS derivative	501.99, 1.858	1080	5389632	501.99	1.858	C10H26O2Si2	221
9	1,4-Butanediol, 2TMS derivative	501.99, 1.858	1157	4836434	501.99	1.858	C10H26O2Si2	234
Blank	1,4-Butanediol, 2TMS derivative	501.99, 1.862	1386	3655135	501.99	1.862	C10H26O2Si2	221
Blank:2	1,4-Butanediol, 2TMS derivative	501.99, 1.858	1455	5251726	501.99	1.858	C10H26O2Si2	234
Blank:3	1,4-Butanediol, 2TMS derivative	501.99, 1.858	931	5481899	501.99	1.858	C10H26O2Si2	221
09:02:00	2-[3,5-Dichlorophenyl]-4-[[2-[dimethylamino]-1-methylethyl]amino]-6-[trichloromethyl]-S-triazine	501.99, 3.532	36	376107	501.99	3.532	C15H16Cl5N5	69
7	2-[3,5-Dichlorophenyl]-4-[[2-[dimethylamino]-1-methylethyl]amino]-6-[trichloromethyl]-S-triazine	501.99, 3.519	38	1722436	501.99	3.519	C15H16Cl5N5	69
7	2-Ethylhexanoic acid, TMS derivative	501.99, 1.992	68	743516	501.99	1.992	C11H24O2Si	202
07:02:00	2-Pyridinecarboxylic acid	501.99, 3.618	26	392444	501.99	3.618	C6H5NO2	111
Blank:2	2-Pyridinecarboxylic acid	501.99, 3.619	27	840712	501.99	3.619	C6H5NO2	111
7	3H-1,2,4-Triazol-3-one, 1,2-dihydro-	501.99, 3.261	122	1017984	501.99	3.261	C2H3N3O	85
Blank	3H-1,2,4-Triazol-3-one, 1,2-dihydro-	501.99, 3.285	72	999976	501.99	3.285	C2H3N3O	85
Blank:2	3H-1,2,4-Triazol-3-one, 1,2-dihydro-	501.99, 3.286	38	927819	501.99	3.286	C2H3N3O	85
09:02:00	4,4'-bi-4H-pyran, 2,2',6,6'-tetrakis(1,1-dimethylethyl)-4,4'-dimethyl-	501.99, 1.391	18	420151	501.99	1.391	C28H46O2	209
08:03:00	Acetamide, 2,2,2-trifluoro-N-methyl-	501.99, 3.534	36	347549	501.99	3.534	C3H4F3NO	127
9	Cyclopentasiloxane, decamethyl-	501.99, 1.622	42	178901	501.99	1.622	C10H30O5Si5	357
07:02:00	Silane, (2-methoxyethyl)trimethyl-	501.99, 2.204	58	361787	501.99	2.204	C6H16OSi	91
09:03:00	Silane, (2-methoxyethyl)trimethyl-	501.99, 2.204	66	289330	501.99	2.204	C6H16OSi	100
9	Silane, (2-methoxyethyl)trimethyl-	501.99, 2.207	67	319421	501.99	2.207	C6H16OSi	114
07:03:00	Sulfur tetrafluoride	501.99, 2.265	22	212909	501.99	2.265	F4S	89
Blank	Tris(tert-butyldimethylsilyloxy)arsane	501.99, 1.391	52	57956068	501.99	1.391	C18H45AsO3Si3	210
09:03:00	2-Hydroxy-2-methylbutyric acid, 2TMS derivative	505.99, 1.879	227	1012273	505.99	1.879	C11H26O3Si2	247
07:03:00	2-Hydroxy-3-methylbutyric acid, 2TMS derivative	505.99, 1.881	269	1158320	505.99	1.881	C11H26O3Si2	247
07:02:00	2'-Hydroxy-5'-methylacetophenone, TMS derivative	505.99, 1.386	29	971415	505.99	1.386	C12H18O2Si	209
9	3H-1,2,4-Triazol-3-one, 1,2-dihydro-	505.99, 3.214	28	534785	505.99	3.214	C2H3N3O	85
Blank:3	3H-1,2,4-Triazol-3-one, 1,2-dihydro-	505.99, 3.216	25	395104	505.99	3.216	C2H3N3O	85
08:03:00	4-tert-Octylphenol, TMS derivative	505.99, 1.385	32	1411681	505.99	1.385	C17H30OSi	208
8	9H-Xanthene-9-carboxylic acid, (pyridin-4-yl)amide	505.99, 2.195	87	135301	505.99	2.195	C19H14N2O2	196
09:03:00	Arsenous acid, tris(trimethylsilyl) ester	505.99, 1.391	27	1664086	505.99	1.391	C9H27AsO3Si3	209
07:03:00	Benzene, 1-ethyl-2,3,4,5,6-pentafluoro-	505.99, 2.194	76	104344	505.99	2.194	C8H5F5	196
MeOH:3	Chroman-4-one, 2,3-dehydro-3-hydroxy-2-(4-dimethylaminophenyl)-	505.99, 1.693	23	165083	505.99	1.693	C17H15NO3	281
9	Etilefrine	505.99, 3.526	28	296946	505.99	3.526	C10H15NO2	162
07:02:00	Methanone, (2,6-dimethyl-4-morpholyl)(9H-xanthen-9-yl)-	505.99, 2.193	76	125206	505.99	2.193	C20H21NO3	196
8	N-(Trifluoroacetyl)-N,O,O',O''-tetrakis(trimethylsilyl)norepinephrine	505.99, 1.611	74	438471	505.99	1.611	C22H42F3NO4Si4	357
08:03:00	Silicon tetrafluoride	505.99, 3.218	45	570079	505.99	3.218	F4Si	85
09:02:00	Thiophene, 2,4-bis(1,1-dimethylethyl)-	505.99, 2.200	78	128083	505.99	2.2	C12H20S	196
7	Thiophene, 2,4-bis(1,1-dimethylethyl)-	505.99, 2.189	84	122937	505.99	2.189	C12H20S	196
9	Thiophene, 2,4-bis(1,1-dimethylethyl)-	505.99, 2.195	84	115409	505.99	2.195	C12H20S	196
08:02:00	Thiophene, 2,5-bis(1,1-dimethylethyl)-	505.99, 2.189	120	169787	505.99	2.189	C12H20S	196
8	Tris(tert-butyldimethylsilyloxy)arsane	505.99, 1.387	25	330905	505.99	1.387	C18H45AsO3Si3	221
09:02:00	1,2-Benzisothiazol-3-amine, TBDMS derivative	509.99, 1.385	24	408437	509.99	1.385	C13H20N2SSi	209
09:02:00	1,3-Benzodioxole-4-ethanamine, N-ethyl-, TMS derivative	509.99, 1.897	86	303277	509.99	1.897	C14H23NO2Si	204
7	2-[3,5-Dichlorophenyl]-4-[[2-[dimethylamino]-1-methylethyl]amino]-6-[trichloromethyl]-S-triazine	509.99, 3.508	35	771528	509.99	3.508	C15H16Cl5N5	69
07:02:00	2-Aminobutanoic acid, 2TMS derivative	509.99, 1.895	64	222113	509.99	1.895	C10H25NO2Si2	147
07:03:00	2-Aminobutanoic acid, 2TMS derivative	509.99, 1.896	57	269197	509.99	1.896	C10H25NO2Si2	277
08:02:00	2-Aminobutanoic acid, 2TMS derivative	509.99, 1.896	96	307744	509.99	1.896	C10H25NO2Si2	237
08:03:00	2-Aminobutanoic acid, 2TMS derivative	509.99, 1.899	73	224912	509.99	1.899	C10H25NO2Si2	204
09:03:00	2-Aminobutanoic acid, 2TMS derivative	509.99, 1.898	61	302317	509.99	1.898	C10H25NO2Si2	136
7	2-Aminobutanoic acid, 2TMS derivative	509.99, 1.896	72	441747	509.99	1.896	C10H25NO2Si2	164
8	2-Aminobutanoic acid, 2TMS derivative	509.99, 1.898	91	280926	509.99	1.898	C10H25NO2Si2	204
9	2-Aminobutanoic acid, 2TMS derivative	509.99, 1.896	77	249835	509.99	1.896	C10H25NO2Si2	147
Blank:3	2-Ethylhexanal ethylene glycol acetal	509.99, 1.725	42	421170	509.99	1.725	C10H20O2	74
7	2-Pyridinecarboxylic acid	509.99, 3.610	23	454230	509.99	3.61	C6H5NO2	79
Blank	3H-1,2,4-Triazol-3-one, 1,2-dihydro-	509.99, 3.156	18	379008	509.99	3.156	C2H3N3O	85
Blank:3	3H-1,2,4-Triazol-3-one, 1,2-dihydro-	509.99, 3.190	11	376692	509.99	3.19	C2H3N3O	85
08:02:00	3-Undecene, 2-methyl-, (Z)-	509.99, 1.980	39	134173	509.99	1.98	C12H24	168
07:03:00	4-Undecene, 5-methyl-	509.99, 1.981	36	112785	509.99	1.981	C12H24	168
09:02:00	4-Undecene, 5-methyl-	509.99, 1.981	39	114321	509.99	1.981	C12H24	168
7	4-Undecene, 5-methyl-	509.99, 1.981	38	108727	509.99	1.981	C12H24	168
Blank	4-Undecene, 5-methyl-	509.99, 1.982	33	95041	509.99	1.982	C12H24	168
08:03:00	4-Undecene, 5-methyl-, (Z)-	509.99, 1.981	34	88438	509.99	1.981	C12H24	168
07:02:00	5-Undecene, 5-methyl-, (Z)-	509.99, 1.978	37	132759	509.99	1.978	C12H24	168
Blank:2	5-Undecene, 5-methyl-, (Z)-	509.99, 1.980	39	108809	509.99	1.98	C12H24	168
09:03:00	5-Undecene, 7-methyl-, (E)-	509.99, 1.985	35	112239	509.99	1.985	C12H24	168
8	5-Undecene, 7-methyl-, (E)-	509.99, 1.980	34	99477	509.99	1.98	C12H24	168
9	5-Undecene, 7-methyl-, (E)-	509.99, 1.980	32	111062	509.99	1.98	C12H24	168
Blank:3	5-Undecene, 7-methyl-, (E)-	509.99, 1.981	36	122596	509.99	1.981	C12H24	168
Blank:2	Acetamide, 2,2,2-trifluoro-N-methyl-	509.99, 3.518	35	328799	509.99	3.518	C3H4F3NO	127
7	Cyclopentasiloxane, decamethyl-	509.99, 1.676	41	836962	509.99	1.676	C10H30O5Si5	356
9	N-(Trifluoroacetyl)-N,O,O',O''-tetrakis(trimethylsilyl)norepinephrine	509.99, 1.597	40	155089	509.99	1.597	C22H42F3NO4Si4	357
09:03:00	N-Methyl-2-isopropoxycarbonylazetidine	509.99, 2.421	103	245171	509.99	2.421	C8H15NO2	172
08:03:00	Silicon tetrafluoride	509.99, 3.167	63	313391	509.99	3.167	F4Si	89
7	1,2-Ethanediamine, N,N,N',N'-tetraethyl-	513.989, 2.191	304	1074113	513.989	2.191	C10H24N2	171
08:03:00	1,3,4-Oxadiazole-2(3H)-thione, 3-(4-morpholylmethyl)-5-phenoxymethyl-	513.989, 2.157	30	84851	513.989	2.157	C14H17N3O3S	156
08:02:00	1,4-Bis(trimethylsilyl)benzene	513.989, 1.383	25	445019	513.989	1.383	C12H22Si2	209
Blank:3	1-Aminocyclopentanecarboxylic acid, N-ethoxycarbonyl-, decyl ester	513.989, 3.411	107	181812	513.989	3.411	C19H35NO4	157
07:03:00	2,3-Dihydroindole-2-one, 5-methoxy-1,3-dimethyl-3-(dimethylamino)methyl	513.989, 3.514	33	1010009	513.989	3.514	C14H20N2O2	163
07:02:00	2-[3,5-Dichlorophenyl]-4-[[2-[dimethylamino]-1-methylethyl]amino]-6-[trichloromethyl]-S-triazine	513.989, 3.513	13	648229	513.989	3.513	C15H16Cl5N5	127
09:02:00	2-[3,5-Dichlorophenyl]-4-[[2-[dimethylamino]-1-methylethyl]amino]-6-[trichloromethyl]-S-triazine	513.989, 3.523	25	955981	513.989	3.523	C15H16Cl5N5	69
07:02:00	2-Butyl-3-(4-ß-diethylaminoethoxybenzoyl)benzofuran	513.989, 2.189	396	1601656	513.989	2.189	C25H31NO3	196
09:02:00	2-Butyl-3-(4-ß-diethylaminoethoxybenzoyl)benzofuran	513.989, 2.190	280	970272	513.989	2.19	C25H31NO3	156
9	2-Butyl-3-(4-ß-diethylaminoethoxybenzoyl)benzofuran	513.989, 2.192	321	1124630	513.989	2.192	C25H31NO3	170
07:03:00	2-Pyridinecarboxylic acid	513.989, 3.600	27	1037346	513.989	3.6	C6H5NO2	79
09:02:00	2-Pyridinecarboxylic acid	513.989, 3.601	26	416547	513.989	3.601	C6H5NO2	79
09:03:00	2-Pyridinecarboxylic acid	513.989, 3.605	21	710608	513.989	3.605	C6H5NO2	79
8	2-Pyridinecarboxylic acid	513.989, 3.607	37	323448	513.989	3.607	C6H5NO2	115
9	2-Pyridinecarboxylic acid	513.989, 3.611	24	295965	513.989	3.611	C6H5NO2	79
7	4-Allyl-5-(2,4-dichloro-phenyl)-2-morpholin-4-ylmethyl-2,4-dihydro-[1,2,4]triazole-3-thione	513.989, 2.144	40	120075	513.989	2.144	C16H18Cl2N4OS	171
08:03:00	4-tert-Octylphenol, TMS derivative	513.989, 1.383	28	1388221	513.989	1.383	C17H30OSi	210
8	4-tert-Octylphenol, TMS derivative	513.989, 1.385	23	374738	513.989	1.385	C17H30OSi	221
8	5-(Hydroxymethyl)dihydrofuran-2(3H)-one	513.989, 3.111	25	166511	513.989	3.111	C5H8O3	85
08:03:00	Acetamide, 2,2,2-trifluoro-N-methyl-	513.989, 3.523	32	613258	513.989	3.523	C3H4F3NO	127
MeOH:3	Arsenous acid, tris(trimethylsilyl) ester	513.989, 1.388	22	334995	513.989	1.388	C9H27AsO3Si3	221
07:02:00	Benzene, 1,1'-(1-butene-1,4-diyl)bis-, (Z)-	513.989, 2.907	35	93890	513.989	2.907	C16H16	118
9	Etilefrine	513.989, 3.524	30	288534	513.989	3.524	C10H15NO2	137
8	Hordenin trifluoroacetate	513.989, 3.510	32	545017	513.989	3.51	C12H14F3NO2	78
07:03:00	L-Isoleucine, TMS derivative	513.989, 2.193	350	1063507	513.989	2.193	C9H21NO2Si	188
08:02:00	L-Isoleucine, TMS derivative	513.989, 2.191	645	1701116	513.989	2.191	C9H21NO2Si	196
08:03:00	L-Isoleucine, TMS derivative	513.989, 2.192	796	2179195	513.989	2.192	C9H21NO2Si	196
09:03:00	L-Isoleucine, TMS derivative	513.989, 2.193	517	1770538	513.989	2.193	C9H21NO2Si	196
8	L-Isoleucine, TMS derivative	513.989, 2.191	466	961358	513.989	2.191	C9H21NO2Si	196
Blank:3	L-Isoleucine, TMS derivative	513.989, 2.190	267	585379	513.989	2.19	C9H21NO2Si	188
8	L-Proline, ethyl ester	513.989, 2.390	341	1661480	513.989	2.39	C7H13NO2	144
9	L-Proline, ethyl ester	513.989, 2.389	343	1768393	513.989	2.389	C7H13NO2	172
07:02:00	L-Proline, TMS derivative	513.989, 2.388	491	1449786	513.989	2.388	C8H17NO2Si	189
07:03:00	L-Proline, TMS derivative	513.989, 2.390	365	1224036	513.989	2.39	C8H17NO2Si	189
09:03:00	L-Proline, TMS derivative	513.989, 2.390	582	1887527	513.989	2.39	C8H17NO2Si	189
7	L-Proline, TMS derivative	513.989, 2.389	298	1507004	513.989	2.389	C8H17NO2Si	173
08:02:00	L-Proline, trimethylsilyl ester	513.989, 2.390	525	2323951	513.989	2.39	C8H17NO2Si	172
08:03:00	L-Proline, trimethylsilyl ester	513.989, 2.391	601	2489450	513.989	2.391	C8H17NO2Si	173
09:02:00	L-Proline, trimethylsilyl ester	513.989, 2.390	287	897782	513.989	2.39	C8H17NO2Si	189
Blank:3	L-Proline, trimethylsilyl ester	513.989, 2.386	187	1112922	513.989	2.386	C8H17NO2Si	172
07:02:00	N,N'-Dimethylurea, TBDMS derivative	513.989, 2.804	397	933142	513.989	2.804	C9H22N2OSi	160
07:03:00	N,N'-Dimethylurea, TBDMS derivative	513.989, 2.807	309	787564	513.989	2.807	C9H22N2OSi	160
09:02:00	N,N'-Dimethylurea, TBDMS derivative	513.989, 2.805	587	1556249	513.989	2.805	C9H22N2OSi	161
7	N,N'-Dimethylurea, TBDMS derivative	513.989, 2.806	486	1119297	513.989	2.806	C9H22N2OSi	160
8	N,N'-Dimethylurea, TBDMS derivative	513.989, 2.806	769	1235922	513.989	2.806	C9H22N2OSi	181
9	N,N'-Dimethylurea, TBDMS derivative	513.989, 2.804	564	1269663	513.989	2.804	C9H22N2OSi	160
Blank:2	N,N'-Dimethylurea, TBDMS derivative	513.989, 2.806	1506	1768472	513.989	2.806	C9H22N2OSi	160
07:03:00	Pentasiloxane, dodecamethyl-	513.989, 1.620	904	4669065	513.989	1.62	C12H36O4Si5	373
08:02:00	Pentasiloxane, dodecamethyl-	513.989, 1.618	1235	6398047	513.989	1.618	C12H36O4Si5	373
08:03:00	Pentasiloxane, dodecamethyl-	513.989, 1.618	1072	5095237	513.989	1.618	C12H36O4Si5	373
09:02:00	Pentasiloxane, dodecamethyl-	513.989, 1.618	1356	6261680	513.989	1.618	C12H36O4Si5	373
09:03:00	Pentasiloxane, dodecamethyl-	513.989, 1.619	1053	5507046	513.989	1.619	C12H36O4Si5	373
7	Pentasiloxane, dodecamethyl-	513.989, 1.617	953	4684319	513.989	1.617	C12H36O4Si5	373
8	Pentasiloxane, dodecamethyl-	513.989, 1.618	1066	5085316	513.989	1.618	C12H36O4Si5	373
9	Pentasiloxane, dodecamethyl-	513.989, 1.619	1026	5073196	513.989	1.619	C12H36O4Si5	373
Blank	Pentasiloxane, dodecamethyl-	513.989, 1.619	237	1504811	513.989	1.619	C12H36O4Si5	372
Blank:2	Pentasiloxane, dodecamethyl-	513.989, 1.618	643	2066216	513.989	1.618	C12H36O4Si5	373
Blank:3	Pentasiloxane, dodecamethyl-	513.989, 1.615	763	2339690	513.989	1.615	C12H36O4Si5	373
MeOH:3	Pentasiloxane, dodecamethyl-	513.989, 1.613	793	27532777	513.989	1.613	C12H36O4Si5	373
MeOH:4	Pentasiloxane, dodecamethyl-	513.989, 1.632	38	716419	513.989	1.632	C12H36O4Si5	371
09:03:00	Tris(tert-butyldimethylsilyloxy)arsane	513.989, 1.385	23	377164	513.989	1.385	C18H45AsO3Si3	221
07:02:00	Trisiloxane, 1,1,1,5,5,5-hexamethyl-3,3-bis[(trimethylsilyl)oxy]-	513.989, 1.617	1055	5556941	513.989	1.617	C12H36O4Si5	373
08:03:00	1,3-Butadiyne, 1,4-difluoro-	517.989, 2.176	51	85516	517.989	2.176	C4F2	86
Blank:3	1-Aminocyclopentanecarboxylic acid, N-ethoxycarbonyl-, nonyl ester	517.989, 3.367	77	85694	517.989	3.367	C18H33NO4	157
08:02:00	2-[3,5-Dichlorophenyl]-4-[[2-[dimethylamino]-1-methylethyl]amino]-6-[trichloromethyl]-S-triazine	517.989, 3.520	33	1001925	517.989	3.52	C15H16Cl5N5	136
Blank:2	2-[3,5-Dichlorophenyl]-4-[[2-[dimethylamino]-1-methylethyl]amino]-6-[trichloromethyl]-S-triazine	517.989, 3.515	29	715740	517.989	3.515	C15H16Cl5N5	69
8	2-Butyl-3-(4-ß-diethylaminoethoxybenzoyl)benzofuran	517.989, 2.170	37	80173	517.989	2.17	C25H31NO3	117
Blank:2	2-Pyridinecarboxylic acid	517.989, 3.601	26	1070279	517.989	3.601	C6H5NO2	79
MeOH:3	4-Methyl-2,4-bis(p-hydroxyphenyl)pent-1-ene, 2TMS derivative	517.989, 1.388	10	269267	517.989	1.388	C24H36O2Si2	223
09:03:00	5-Oxotetrahydrofuran-2-carboxylic acid	517.989, 3.061	34	173951	517.989	3.061	C5H6O4	85
09:03:00	Acetamide, 2,2,2-trifluoro-N-methyl-	517.989, 3.519	16	1093690	517.989	3.519	C3H4F3NO	127
Blank	Benzenemethanol, a-[1-(methylamino)ethyl]-	517.989, 3.503	15	310907	517.989	3.503	C10H15NO	73
08:02:00	Cyclopentasiloxane, decamethyl-	517.989, 1.612	38	486363	517.989	1.612	C10H30O5Si5	369
09:02:00	Cyclopentasiloxane, decamethyl-	517.989, 1.595	56	683918	517.989	1.595	C10H30O5Si5	369
Blank:2	Cyclopentasiloxane, decamethyl-	517.989, 1.650	29	482252	517.989	1.65	C10H30O5Si5	356
MeOH:2	Cyclopentasiloxane, decamethyl-	517.989, 1.588	52	429232	517.989	1.588	C10H30O5Si5	357
08:03:00	Endo-3-acetamidocamphor	517.989, 2.366	131	751497	517.989	2.366	C11H19NO	103
09:03:00	L-Proline, ethyl ester	517.989, 2.366	108	332021	517.989	2.366	C7H13NO2	172
08:03:00	N-(Trifluoroacetyl)-N,O,O',O''-tetrakis(trimethylsilyl)norepinephrine	517.989, 1.617	44	594342	517.989	1.617	C22H42F3NO4Si4	369
8	N-(Trifluoroacetyl)-N,O,O',O''-tetrakis(trimethylsilyl)norepinephrine	517.989, 1.606	53	575604	517.989	1.606	C22H42F3NO4Si4	357
9	N-(Trifluoroacetyl)-N,O,O',O''-tetrakis(trimethylsilyl)norepinephrine	517.989, 1.611	50	567782	517.989	1.611	C22H42F3NO4Si4	369
09:02:00	Pyrrolidine-2-carboxamide, N-heptyl-N-methyl-	517.989, 2.365	101	282337	517.989	2.365	C13H26N2O	71
07:02:00	Tris(tert-butyldimethylsilyloxy)arsane	517.989, 1.381	26	962060	517.989	1.381	C18H45AsO3Si3	209
07:02:00	1-Dodecene	521.989, 1.973	737	2354358	521.989	1.973	C12H24	168
07:03:00	1-Dodecene	521.989, 1.975	640	1818630	521.989	1.975	C12H24	168
08:02:00	1-Dodecene	521.989, 1.973	808	2411762	521.989	1.973	C12H24	168
08:03:00	1-Dodecene	521.989, 1.974	610	1961576	521.989	1.974	C12H24	168
09:02:00	1-Dodecene	521.989, 1.973	684	2363550	521.989	1.973	C12H24	168
9	1-Dodecene	521.989, 1.973	603	2046873	521.989	1.973	C12H24	168
Blank	1-Dodecene	521.989, 1.975	528	1777603	521.989	1.975	C12H24	168
Blank:2	1-Dodecene	521.989, 1.972	662	2478537	521.989	1.972	C12H24	168
Blank:3	1-Dodecene	521.989, 1.972	685	2502588	521.989	1.972	C12H24	168
09:03:00	2-Dodecene, (E)-	521.989, 1.973	502	1919524	521.989	1.973	C12H24	168
8	2-Dodecene, (E)-	521.989, 1.972	671	2016607	521.989	1.972	C12H24	168
08:03:00	2-Pyridinecarboxylic acid	521.989, 3.599	24	287696	521.989	3.599	C6H5NO2	79
7	2-Pyridinecarboxylic acid	521.989, 3.591	26	835084	521.989	3.591	C6H5NO2	79
9	2-Pyridinecarboxylic acid	521.989, 3.601	27	787077	521.989	3.601	C6H5NO2	79
9	3-Aminophenol, TMS derivative	521.989, 2.416	113	199674	521.989	2.416	C9H15NOSi	181
07:02:00	5-Hydroxy-2-methylpyridine, TMS derivative	521.989, 2.420	66	117054	521.989	2.42	C9H15NOSi	181
09:02:00	5-Hydroxy-2-methylpyridine, TMS derivative	521.989, 2.419	114	230555	521.989	2.419	C9H15NOSi	181
09:03:00	5-Hydroxy-2-methylpyridine, TMS derivative	521.989, 2.416	126	190813	521.989	2.416	C9H15NOSi	181
9	Arsenous acid, tris(trimethylsilyl) ester	521.989, 1.386	20	740017	521.989	1.386	C9H27AsO3Si3	209
7	Cyclopropane, 1-methyl-2-octyl-	521.989, 1.972	636	2335714	521.989	1.972	C12H24	168
Blank:3	Hordenin trifluoroacetate	521.989, 3.511	35	1514231	521.989	3.511	C12H14F3NO2	108
09:02:00	L-Alanyl-L-norleucine, N-dimethylaminomethylene-, methyl ester	521.989, 3.469	73	82187	521.989	3.469	C13H25N3O3	99
07:02:00	l-Norvaline, N-(2-methoxyethoxycarbonyl)-, undecyl ester	521.989, 1.812	30	32329	521.989	1.812	C20H39NO5	174
07:03:00	N-(Trifluoroacetyl)-N,O,O',O''-tetrakis(trimethylsilyl)norepinephrine	521.989, 1.588	44	263576	521.989	1.588	C22H42F3NO4Si4	357
Blank	N-(Trifluoroacetyl)-N,O,O',O''-tetrakis(trimethylsilyl)norepinephrine	521.989, 1.583	40	857316	521.989	1.583	C22H42F3NO4Si4	356
Blank:3	N-(Trifluoroacetyl)-N,O,O',O''-tetrakis(trimethylsilyl)norepinephrine	521.989, 1.580	46	570296	521.989	1.58	C22H42F3NO4Si4	357
7	n-Hexyl methylphosphonofluoridate	521.989, 3.476	46	55519	521.989	3.476	C7H16FO2P	99
07:02:00	N-Methyltrifluoroacetamide, TMS derivative	521.989, 2.296	272	1139542	521.989	2.296	C6H12F3NOSi	199
07:03:00	N-Methyltrifluoroacetamide, TMS derivative	521.989, 2.297	266	849349	521.989	2.297	C6H12F3NOSi	199
08:02:00	N-Methyltrifluoroacetamide, TMS derivative	521.989, 2.294	190	1218635	521.989	2.294	C6H12F3NOSi	199
08:03:00	N-Methyltrifluoroacetamide, TMS derivative	521.989, 2.295	152	919895	521.989	2.295	C6H12F3NOSi	199
09:02:00	N-Methyltrifluoroacetamide, TMS derivative	521.989, 2.294	242	1381966	521.989	2.294	C6H12F3NOSi	199
09:03:00	N-Methyltrifluoroacetamide, TMS derivative	521.989, 2.295	177	1048574	521.989	2.295	C6H12F3NOSi	199
7	N-Methyltrifluoroacetamide, TMS derivative	521.989, 2.293	180	904684	521.989	2.293	C6H12F3NOSi	199
8	N-Methyltrifluoroacetamide, TMS derivative	521.989, 2.294	206	954727	521.989	2.294	C6H12F3NOSi	199
9	N-Methyltrifluoroacetamide, TMS derivative	521.989, 2.293	226	976536	521.989	2.293	C6H12F3NOSi	199
Blank	N-Methyltrifluoroacetamide, TMS derivative	521.989, 2.299	194	915480	521.989	2.299	C6H12F3NOSi	199
Blank:2	N-Methyltrifluoroacetamide, TMS derivative	521.989, 2.293	239	1274753	521.989	2.293	C6H12F3NOSi	199
Blank:3	N-Methyltrifluoroacetamide, TMS derivative	521.989, 2.294	482	1123627	521.989	2.294	C6H12F3NOSi	199
7	Pyridine, 6-methyl-2-[(2,3-dimethyl-2-butyl)dimethylsilyloxy]-	521.989, 2.416	60	94520	521.989	2.416	C14H25NOSi	181
9	Terbutaline, N-trifluoroacetyl-O,O,o-tris(trimethylsilyl)deriv.	521.989, 1.585	28	53980	521.989	1.585	C23H42F3NO4Si3	357
08:02:00	1-(tert-Butyldimethylsilyl)-4-methyl-1H-pyrazole	525.989, 2.626	20	24694	525.989	2.626	C10H20N2Si	140
09:03:00	1,2-Butanediol, 2TMS derivative	525.989, 1.826	80	544904	525.989	1.826	C10H26O2Si2	147
08:02:00	2,4-Pentadienenitrile	525.989, 3.596	27	693828	525.989	3.596	C5H5N	79
07:03:00	2-Pyridinecarboxylic acid	525.989, 3.587	23	315131	525.989	3.587	C6H5NO2	79
09:03:00	2-Pyridinecarboxylic acid	525.989, 3.590	27	307087	525.989	3.59	C6H5NO2	79
8	2-Pyridinecarboxylic acid	525.989, 3.583	34	577231	525.989	3.583	C6H5NO2	79
09:02:00	4-(Pyrrolidin-2-ylcarbonyl)morpholine	525.989, 2.314	32	85818	525.989	2.314	C9H16N2O2	72
08:02:00	4-tert-Octylphenol, TMS derivative	525.989, 1.376	27	885621	525.989	1.376	C17H30OSi	209
09:03:00	4-tert-Octylphenol, TMS derivative	525.989, 1.379	24	375066	525.989	1.379	C17H30OSi	221
09:02:00	Acetamide, 2,2,2-trifluoro-N-methyl-	525.989, 1.393	56	746000	525.989	1.393	C3H4F3NO	127
9	Acetamide, 2,2,2-trifluoro-N-methyl-	525.989, 3.515	27	836311	525.989	3.515	C3H4F3NO	127
07:02:00	Butane-1,3-diol, 1-methylene-3-methyl-, bis(trimethylsilyl)ether	525.989, 1.804	127	253339	525.989	1.804	C12H28O2Si2	155
07:03:00	Butane-1,3-diol, 1-methylene-3-methyl-, bis(trimethylsilyl)ether	525.989, 1.807	95	213922	525.989	1.807	C12H28O2Si2	147
08:03:00	Butane-1,3-diol, 1-methylene-3-methyl-, bis(trimethylsilyl)ether	525.989, 1.807	92	278237	525.989	1.807	C12H28O2Si2	237
09:02:00	Butane-1,3-diol, 1-methylene-3-methyl-, bis(trimethylsilyl)ether	525.989, 1.809	113	634047	525.989	1.809	C12H28O2Si2	155
9	Butane-1,3-diol, 1-methylene-3-methyl-, bis(trimethylsilyl)ether	525.989, 1.807	92	272274	525.989	1.807	C12H28O2Si2	149
Blank	Butane-1,3-diol, 1-methylene-3-methyl-, bis(trimethylsilyl)ether	525.989, 1.813	101	375896	525.989	1.813	C12H28O2Si2	174
Blank:2	Butane-1,3-diol, 1-methylene-3-methyl-, bis(trimethylsilyl)ether	525.989, 1.803	130	468091	525.989	1.803	C12H28O2Si2	282
08:02:00	Cyclopentasiloxane, decamethyl-	525.989, 1.584	42	276181	525.989	1.584	C10H30O5Si5	357
9	Cyclopentasiloxane, decamethyl-	525.989, 1.579	39	214722	525.989	1.579	C10H30O5Si5	357
08:03:00	Hordenin trifluoroacetate	525.989, 3.514	15	613800	525.989	3.514	C12H14F3NO2	69
07:03:00	N-(Trifluoroacetyl)-N,O,O',O''-tetrakis(trimethylsilyl)norepinephrine	525.989, 1.576	38	244325	525.989	1.576	C22H42F3NO4Si4	357
08:03:00	N-(Trifluoroacetyl)-N,O,O',O''-tetrakis(trimethylsilyl)norepinephrine	525.989, 1.581	37	136695	525.989	1.581	C22H42F3NO4Si4	357
8	N-(Trifluoroacetyl)-N,O,O',O''-tetrakis(trimethylsilyl)norepinephrine	525.989, 1.579	47	227783	525.989	1.579	C22H42F3NO4Si4	357
Blank:2	N-(Trifluoroacetyl)-N,O,O',O''-tetrakis(trimethylsilyl)norepinephrine	525.989, 1.575	33	168362	525.989	1.575	C22H42F3NO4Si4	356
09:02:00	Pantolactone, TMS derivative	525.989, 2.512	48	305490	525.989	2.512	C9H18O3Si	187
Blank:3	Propane, 2-methyl-1,2-bis(trimethylsiloxy)-	525.989, 1.810	166	501241	525.989	1.81	C10H26O2Si2	267
Blank	Terbutaline, N-trifluoroacetyl-O,O,o-tris(trimethylsilyl)deriv.	525.989, 1.580	26	41338	525.989	1.58	C23H42F3NO4Si3	357
07:03:00	1,3-Dioxolane, 2-hexyl-	529.988, 1.564	31	219945	529.988	1.564	C9H18O2	141
8	2-[3,5-Dichlorophenyl]-4-[[2-[dimethylamino]-1-methylethyl]amino]-6-[trichloromethyl]-S-triazine	529.988, 3.495	13	579932	529.988	3.495	C15H16Cl5N5	127
07:03:00	2'-Hydroxy-5'-methylacetophenone, TMS derivative	529.988, 1.380	20	318144	529.988	1.38	C12H18O2Si	221
MeOH:3	4-tert-Octylphenol, TMS derivative	529.988, 1.379	21	357319	529.988	1.379	C17H30OSi	221
07:02:00	Acetamide, 2,2,2-trifluoro-N-methyl-	529.988, 3.511	15	714973	529.988	3.511	C3H4F3NO	127
Blank:3	Acetamide, 2,2,2-trifluoro-N-methyl-	529.988, 3.501	22	436206	529.988	3.501	C3H4F3NO	127
8	Arsenous acid, tris(trimethylsilyl) ester	529.988, 1.377	24	457249	529.988	1.377	C9H27AsO3Si3	209
07:03:00	Cyclobutanone, 3,3-dimethyl-	529.988, 1.953	15	75159	529.988	1.953	C6H10O	98
7	Cyclopentasiloxane, decamethyl-	529.988, 1.579	59	213016	529.988	1.579	C10H30O5Si5	357
Blank	Dodecane	529.988, 1.915	58	208574	529.988	1.915	C12H26	170
08:02:00	Etilefrine	529.988, 3.513	14	290134	529.988	3.513	C10H15NO2	127
09:02:00	Sulfurous acid, 2-ethylhexyl hexyl ester	529.988, 1.913	63	250355	529.988	1.913	C14H30O3S	170
7	Sulfurous acid, 2-ethylhexyl hexyl ester	529.988, 1.915	72	283614	529.988	1.915	C14H30O3S	170
07:03:00	Undecane, 4,7-dimethyl-	529.988, 1.915	57	210688	529.988	1.915	C13H28	126
Blank	(Z)-5-Methoxy-3,5-dimethyl-2-hexenyltrimethylsilane	533.988, 2.386	30	259689	533.988	2.386	C12H26OSi	89
Blank:3	1-(benzo[d][1,3]dioxol-4-yl)-2-(piperidin-1-yl)pentan-1-one	533.988, 2.277	33	36593	533.988	2.277	C17H23NO3	149
08:02:00	2,4-Dimethyl-3-acetyl-5-formylpyrrole	533.988, 2.493	123	140934	533.988	2.493	C9H11NO2	165
8	2-Pyridinecarboxylic acid	533.988, 3.581	23	657726	533.988	3.581	C6H5NO2	79
9	2-Pyridinecarboxylic acid	533.988, 3.590	24	799958	533.988	3.59	C6H5NO2	79
Blank	2-Pyridinecarboxylic acid	533.988, 3.591	26	699049	533.988	3.591	C6H5NO2	79
Blank:2	2-Pyridinecarboxylic acid	533.988, 3.590	25	330025	533.988	3.59	C6H5NO2	79
Blank:3	2-Pyridinecarboxylic acid	533.988, 3.584	23	603190	533.988	3.584	C6H5NO2	79
7	2-Undecene, 7-methyl-	533.988, 1.987	40	225102	533.988	1.987	C12H24	168
09:02:00	3-Hexyne, 2,2-dimethyl-1-dimethylamino-	533.988, 3.503	12	331961	533.988	3.503	C10H19N	127
09:03:00	4-Methyl-2,4-bis(p-hydroxyphenyl)pent-1-ene, 2TMS derivative	533.988, 1.369	15	361280	533.988	1.369	C24H36O2Si2	209
MeOH:3	4-Methyl-2,4-bis(p-hydroxyphenyl)pent-1-ene, 2TMS derivative	533.988, 1.400	15	369018	533.988	1.4	C24H36O2Si2	221
07:03:00	Acetamide, 2,2,2-trifluoro-N-methyl-	533.988, 3.503	33	1196056	533.988	3.503	C3H4F3NO	127
Blank:2	Acetamide, 2,2,2-trifluoro-N-methyl-	533.988, 3.508	32	1077441	533.988	3.508	C3H4F3NO	127
8	Aniline, TMS derivative	533.988, 2.492	85	116214	533.988	2.492	C9H15NSi	165
09:02:00	Cyclopentasiloxane, decamethyl-	533.988, 1.572	33	118737	533.988	1.572	C10H30O5Si5	356
Blank	Cyclopentasiloxane, decamethyl-	533.988, 1.566	35	131411	533.988	1.566	C10H30O5Si5	356
08:02:00	Decane, 6-ethyl-2-methyl-	533.988, 1.852	28	129265	533.988	1.852	C13H28	141
Blank:2	Ethoxyacetylene	533.988, 2.000	23	48175	533.988	2	C4H6O	70
Blank:3	N-(1-Methyl-2-{4-[(1-methylethyl)sulfanyl]phenyl}-2-[(trimethylsilyl)oxy]ethyl)octan-1-amine	533.988, 3.186	53	148249	533.988	3.186	C23H43NOSSi	157
9	N-(Trifluoroacetyl)-N,O,O',O''-tetrakis(trimethylsilyl)norepinephrine	533.988, 1.572	31	137217	533.988	1.572	C22H42F3NO4Si4	357
09:03:00	Pinacol, 2TMS derivative	533.988, 1.784	91	222097	533.988	1.784	C12H30O2Si2	247
9	Pinacol, 2TMS derivative	533.988, 1.767	102	455210	533.988	1.767	C12H30O2Si2	157
09:02:00	Propane, 2-methyl-1,2-bis(trimethylsiloxy)-	533.988, 1.766	91	569086	533.988	1.766	C10H26O2Si2	192
08:03:00	Tris(tert-butyldimethylsilyloxy)arsane	533.988, 1.377	22	422890	533.988	1.377	C18H45AsO3Si3	209
09:03:00	1H-Purine-6-carbonitrile	537.988, 2.409	24	43370	537.988	2.409	C6H3N5	145
08:02:00	2-[3,5-Dichlorophenyl]-4-[[2-[dimethylamino]-1-methylethyl]amino]-6-[trichloromethyl]-S-triazine	537.988, 3.503	26	663213	537.988	3.503	C15H16Cl5N5	73
Blank:3	2-Oxo-4-phenyl-6-(4-chlorophenyl)-1,2-dihydropyrimidine	537.988, 1.445	42	282864	537.988	1.445	C16H11ClN2O	282
09:02:00	Acetamide, 2,2,2-trifluoro-N-methyl-	537.988, 1.387	50	374267	537.988	1.387	C3H4F3NO	127
9	Cobalt, bis(?-5-piperidinylcyclopentadienyl)-	537.988, 1.567	22	36464	537.988	1.567	C20H28CoN2	355
Blank:3	creatine degr	537.988, 2.122	29	135767	537.988	2.122
07:03:00	Cyclopentasiloxane, decamethyl-	537.988, 1.566	38	163013	537.988	1.566	C10H30O5Si5	357
08:03:00	Cyclopentasiloxane, decamethyl-	537.988, 1.575	33	306626	537.988	1.575	C10H30O5Si5	356
8	Cyclopentasiloxane, decamethyl-	537.988, 1.561	32	150254	537.988	1.561	C10H30O5Si5	357
MeOH:2	Cyclopentasiloxane, decamethyl-	537.988, 1.565	43	575087	537.988	1.565	C10H30O5Si5	357
07:02:00	N-(Trifluoroacetyl)-N,O,O',O''-tetrakis(trimethylsilyl)norepinephrine	537.988, 1.559	31	146933	537.988	1.559	C22H42F3NO4Si4	357
08:02:00	N-(Trifluoroacetyl)-N,O,O',O''-tetrakis(trimethylsilyl)norepinephrine	537.988, 1.572	40	160918	537.988	1.572	C22H42F3NO4Si4	357
Blank:2	Oxalic acid, 2TMS derivative	537.988, 2.126	41	182485	537.988	2.126	C8H18O4Si2	148
07:02:00	Propanedioic acid, 2TMS derivative	537.988, 2.124	65	237133	537.988	2.124	C9H20O4Si2	234
07:03:00	Propanedioic acid, 2TMS derivative	537.988, 2.130	38	161408	537.988	2.13	C9H20O4Si2	233
08:02:00	Propanedioic acid, 2TMS derivative	537.988, 2.126	72	331281	537.988	2.126	C9H20O4Si2	233
08:03:00	Propanedioic acid, 2TMS derivative	537.988, 2.132	55	204866	537.988	2.132	C9H20O4Si2	233
09:02:00	Propanedioic acid, 2TMS derivative	537.988, 2.125	49	237608	537.988	2.125	C9H20O4Si2	234
7	Propanedioic acid, 2TMS derivative	537.988, 2.131	32	165179	537.988	2.131	C9H20O4Si2	148
8	Propanedioic acid, 2TMS derivative	537.988, 2.127	51	211116	537.988	2.127	C9H20O4Si2	233
9	Propanedioic acid, 2TMS derivative	537.988, 2.127	40	162375	537.988	2.127	C9H20O4Si2	233
09:02:00	Tris(tert-butyldimethylsilyloxy)arsane	537.988, 1.371	24	430861	537.988	1.371	C18H45AsO3Si3	209
Blank:3	1-Aminocyclopentanecarboxylic acid, N-ethoxycarbonyl-, nonyl ester	541.988, 3.114	49	126659	541.988	3.114	C18H33NO4	157
07:02:00	2-[3,5-Dichlorophenyl]-4-[[2-[dimethylamino]-1-methylethyl]amino]-6-[trichloromethyl]-S-triazine	541.988, 3.486	35	351235	541.988	3.486	C15H16Cl5N5	69
09:03:00	2-Pyridinecarboxylic acid	541.988, 3.584	21	498628	541.988	3.584	C6H5NO2	79
08:03:00	Acetamide, 2,2,2-trifluoro-N-methyl-	541.988, 3.504	17	362488	541.988	3.504	C3H4F3NO	127
09:02:00	Acetamide, 2,2,2-trifluoro-N-methyl-	541.988, 3.507	18	284426	541.988	3.507	C3H4F3NO	127
Blank:2	Acetamide, 2,2,2-trifluoro-N-methyl-	541.988, 3.503	31	359926	541.988	3.503	C3H4F3NO	127
7	Cyclohexene, 3,3-dimethyl-1-(trimethylsilyloxy)-	541.988, 2.509	80	79674	541.988	2.509	C11H22OSi	198
08:02:00	Cyclopentasiloxane, decamethyl-	541.988, 1.556	33	210756	541.988	1.556	C10H30O5Si5	356
7	Cyclopentasiloxane, decamethyl-	541.988, 1.563	39	826024	541.988	1.563	C10H30O5Si5	357
9	Cyclopentasiloxane, decamethyl-	541.988, 1.562	31	127512	541.988	1.562	C10H30O5Si5	357
9	Etilefrine	541.988, 3.500	14	315365	541.988	3.5	C10H15NO2	127
07:03:00	Hordenin trifluoroacetate	541.988, 3.492	33	331079	541.988	3.492	C12H14F3NO2	78
8	Hordenin trifluoroacetate	541.988, 3.500	28	583703	541.988	3.5	C12H14F3NO2	78
Blank	Hordenin trifluoroacetate	541.988, 3.494	23	325699	541.988	3.494	C12H14F3NO2	80
MeOH:3	Methan-d3-ol	541.988, 2.620	11	30314	541.988	2.62	CHD3O	35
07:03:00	Methyl 5-tert-butylthiophene-2-carboxylate	541.988, 2.509	42	78977	541.988	2.509	C10H14O2S	198
07:02:00	N-(Trifluoroacetyl)-N,O,O',O''-tetrakis(trimethylsilyl)norepinephrine	541.988, 1.566	40	334434	541.988	1.566	C22H42F3NO4Si4	357
07:03:00	N-(Trifluoroacetyl)-N,O,O',O''-tetrakis(trimethylsilyl)norepinephrine	541.988, 1.559	30	96703	541.988	1.559	C22H42F3NO4Si4	357
09:02:00	N-(Trifluoroacetyl)-N,O,O',O''-tetrakis(trimethylsilyl)norepinephrine	541.988, 1.561	28	280046	541.988	1.561	C22H42F3NO4Si4	357
Blank:3	N-(Trifluoroacetyl)-N,O,O',O''-tetrakis(trimethylsilyl)norepinephrine	541.988, 1.582	41	329374	541.988	1.582	C22H42F3NO4Si4	356
07:02:00	Phenol, 4-(1-phenylethyl)-	541.988, 2.510	34	75260	541.988	2.51	C14H14O	198
Blank	Sulfurous acid, dimethyl ester	541.988, 3.580	22	266368	541.988	3.58	C2H6O3S	80
MeOH:4	1,1,3,3,5,5,7,7-Octamethyl-7-(2-methylpropoxy)tetrasiloxan-1-ol	545.987, 1.794	74	519421	545.987	1.794	C12H34O5Si4	297
MeOH:7	1,1,3,3,5,5,7,7-Octamethyl-7-(2-methylpropoxy)tetrasiloxan-1-ol	545.987, 1.793	86	570782	545.987	1.793	C12H34O5Si4	341
MeOH:3	1-[2,4-Bis(trimethylsiloxy)phenyl]-2-[(4-trimethylsiloxy)phenyl]propan-1-one	545.987, 1.796	57	420027	545.987	1.796	C24H38O4Si3	297
07:02:00	1-Methyl-2-phenylbenzimidazole	545.987, 2.211	24	1915229	545.987	2.211	C14H12N2	208
07:02:00	1-Propanamine, 3-dibenzo[b,e]thiepin-11(6H)-ylidene-N,N-dimethyl-, S-oxide	545.987, 3.460	48	334953	545.987	3.46	C19H21NOS	58
09:03:00	2-[3,5-Dichlorophenyl]-4-[[2-[dimethylamino]-1-methylethyl]amino]-6-[trichloromethyl]-S-triazine	545.987, 3.502	29	1269364	545.987	3.502	C15H16Cl5N5	69
07:03:00	4-Methyl-2,4-bis(p-hydroxyphenyl)pent-1-ene, 2TMS derivative	545.987, 2.119	105	2642017	545.987	2.119	C24H36O2Si2	283
08:03:00	4-Methyl-2,4-bis(p-hydroxyphenyl)pent-1-ene, 2TMS derivative	545.987, 1.637	86	4031382	545.987	1.637	C24H36O2Si2	355
09:03:00	4-Methyl-2,4-bis(p-hydroxyphenyl)pent-1-ene, 2TMS derivative	545.987, 2.236	23	1422489	545.987	2.236	C24H36O2Si2	208
9	4-Methyl-2,4-bis(p-hydroxyphenyl)pent-1-ene, 2TMS derivative	545.987, 2.134	58	2140326	545.987	2.134	C24H36O2Si2	209
09:02:00	4-tert-Octylphenol, TMS derivative	545.987, 1.809	106	1334236	545.987	1.809	C17H30OSi	281
09:02:00	4-tert-Octylphenol, TMS derivative	545.987, 1.369	20	314871	545.987	1.369	C17H30OSi	221
Blank:3	4-tert-Octylphenol, TMS derivative	545.987, 2.109	49	2337517	545.987	2.109	C17H30OSi	281
08:03:00	Acetamide, 2,2,2-trifluoro-N-methyl-	545.987, 1.385	55	373142	545.987	1.385	C3H4F3NO	127
09:02:00	Acetamide, 2,2,2-trifluoro-N-methyl-	545.987, 1.384	52	1863364	545.987	1.384	C3H4F3NO	127
Blank:3	Acetamide, 2,2,2-trifluoro-N-methyl-	545.987, 3.496	33	1914049	545.987	3.496	C3H4F3NO	127
Blank:3	Acetamide, 2,2,2-trifluoro-N-methyl-	545.987, 3.500	22	465823	545.987	3.5	C3H4F3NO	127
07:03:00	Arsenous acid, tris(trimethylsilyl) ester	545.987, 1.819	101	1275659	545.987	1.819	C9H27AsO3Si3	341
08:02:00	Arsenous acid, tris(trimethylsilyl) ester	545.987, 1.369	25	2262585	545.987	1.369	C9H27AsO3Si3	221
09:03:00	Arsenous acid, tris(trimethylsilyl) ester	545.987, 1.813	102	1534595	545.987	1.813	C9H27AsO3Si3	341
09:03:00	Arsenous acid, tris(trimethylsilyl) ester	545.987, 1.369	20	649661	545.987	1.369	C9H27AsO3Si3	209
9	Arsenous acid, tris(trimethylsilyl) ester	545.987, 1.818	107	1128969	545.987	1.818	C9H27AsO3Si3	341
MeOH:2	Cyclopentasiloxane, decamethyl-	545.987, 1.561	36	342954	545.987	1.561	C10H30O5Si5	357
09:02:00	Dinocap	545.987, 2.670	18	22745	545.987	2.67	C10H9NO4	167
Blank:3	Dinocap	545.987, 2.264	19	3564765	545.987	2.264	C10H9NO4	103
09:02:00	Etilefrine	545.987, 3.491	11	180523	545.987	3.491	C10H15NO2	105
7	Hordenin trifluoroacetate	545.987, 3.491	32	1018613	545.987	3.491	C12H14F3NO2	101
Blank:2	l-Proline, N-propoxycarbonyl-, pentadecyl ester	545.987, 3.092	178	317474	545.987	3.092	C24H45NO4	158
07:03:00	N-(Trifluoroacetyl)-N,O,O',O''-tetrakis(trimethylsilyl)norepinephrine	545.987, 1.563	35	123794	545.987	1.563	C22H42F3NO4Si4	357
08:03:00	Tris(tert-butyldimethylsilyloxy)arsane	545.987, 1.817	97	1366439	545.987	1.817	C18H45AsO3Si3	346
7	Tris(tert-butyldimethylsilyloxy)arsane	545.987, 2.116	119	2106467	545.987	2.116	C18H45AsO3Si3	283
8	Tris(tert-butyldimethylsilyloxy)arsane	545.987, 2.117	256	4920191	545.987	2.117	C18H45AsO3Si3	281
9	Tris(tert-butyldimethylsilyloxy)arsane	545.987, 1.370	21	2326056	545.987	1.37	C18H45AsO3Si3	209
Blank:2	Tris(tert-butyldimethylsilyloxy)arsane	545.987, 2.160	164	4978199	545.987	2.16	C18H45AsO3Si3	326
MeOH:3	Tris(tert-butyldimethylsilyloxy)arsane	545.987, 1.372	17	322181	545.987	1.372	C18H45AsO3Si3	221
Blank:2	1-(benzo[d][1,3]dioxol-5-yl)-2-(4-methylpiperidin-1-yl)pentan-1-one	549.987, 1.971	66	61153	549.987	1.971	C18H25NO3	184
Blank:2	1,1,3,3,5,5,7,7-Octamethyl-7-(2-methylpropoxy)tetrasiloxan-1-ol	549.987, 1.440	42	9672302	549.987	1.44	C12H34O5Si4	284
MeOH:2	1,3-Dioxolane-2-methanol	549.987, 2.336	24	243538	549.987	2.336	C4H8O3	73
08:02:00	1-Propanamine, 3-dibenzo[b,e]thiepin-11(6H)-ylidene-N,N-dimethyl-, S-oxide	549.987, 3.490	12	250757	549.987	3.49	C19H21NOS	193
08:02:00	2-Pyridinecarboxylic acid	549.987, 3.569	22	327140	549.987	3.569	C6H5NO2	80
7	2-Pyridinecarboxylic acid	549.987, 3.564	26	661757	549.987	3.564	C6H5NO2	79
Blank:2	2-Pyridinecarboxylic acid	549.987, 3.575	24	701961	549.987	3.575	C6H5NO2	79
9	4-Methyl-2,4-bis(p-hydroxyphenyl)pent-1-ene, 2TMS derivative	549.987, 1.364	15	691584	549.987	1.364	C24H36O2Si2	209
07:02:00	Acetamide, 2,2,2-trifluoro-N-methyl-	549.987, 1.386	41	1130269	549.987	1.386	C3H4F3NO	127
8	Acetamide, 2,2,2-trifluoro-N-methyl-	549.987, 1.385	37	401740	549.987	1.385	C3H4F3NO	127
9	Acetamide, 2,2,2-trifluoro-N-methyl-	549.987, 1.384	38	702802	549.987	1.384	C3H4F3NO	127
09:02:00	Arsenous acid, tris(trimethylsilyl) ester	549.987, 1.362	15	364863	549.987	1.362	C9H27AsO3Si3	219
07:02:00	Benzamide, 2-methoxy-N-(3,4-dimethoxyphenethyl)-	549.987, 2.376	27	73503	549.987	2.376	C18H21NO4	179
08:03:00	Benzamide, 2-methoxy-N-(3,4-dimethoxyphenethyl)-	549.987, 2.387	25	75634	549.987	2.387	C18H21NO4	164
Blank:2	Benzylamine, TMS derivative	549.987, 2.367	35	94360	549.987	2.367	C10H17NSi	179
08:02:00	Butanal, O-methyloxime	549.987, 2.250	16	116138	549.987	2.25	C5H11NO	87
09:02:00	Carnitine	549.987, 2.843	60	180407	549.987	2.843
9	Carnitine	549.987, 2.844	55	163373	549.987	2.844
09:03:00	Cyclopentasiloxane, decamethyl-	549.987, 1.592	34	201476	549.987	1.592	C10H30O5Si5	356
Blank:3	Cyclopentasiloxane, decamethyl-	549.987, 1.552	26	36661	549.987	1.552	C10H30O5Si5	357
07:03:00	Hexane, 3,3,4,4-tetrafluoro-	549.987, 3.572	21	319795	549.987	3.572	C6H10F4	79
08:03:00	Hordenin trifluoroacetate	549.987, 3.503	20	362197	549.987	3.503	C12H14F3NO2	216
07:02:00	L-(+)-Lactic acid, trimethylsilyl ester	549.987, 2.465	2211	23234739	549.987	2.465	C6H14O3Si	163
07:03:00	L-(+)-Lactic acid, trimethylsilyl ester	549.987, 2.467	1869	19061585	549.987	2.467	C6H14O3Si	163
08:02:00	L-(+)-Lactic acid, trimethylsilyl ester	549.987, 2.464	1616	17962834	549.987	2.464	C6H14O3Si	163
08:03:00	L-(+)-Lactic acid, trimethylsilyl ester	549.987, 2.466	1412	14008901	549.987	2.466	C6H14O3Si	150
09:02:00	L-(+)-Lactic acid, trimethylsilyl ester	549.987, 2.465	1509	17129346	549.987	2.465	C6H14O3Si	151
09:03:00	L-(+)-Lactic acid, trimethylsilyl ester	549.987, 2.464	1396	13938955	549.987	2.464	C6H14O3Si	175
7	L-(+)-Lactic acid, trimethylsilyl ester	549.987, 2.465	1974	19998607	549.987	2.465	C6H14O3Si	163
8	L-(+)-Lactic acid, trimethylsilyl ester	549.987, 2.465	1479	14376100	549.987	2.465	C6H14O3Si	175
9	L-(+)-Lactic acid, trimethylsilyl ester	549.987, 2.466	1459	14370437	549.987	2.466	C6H14O3Si	163
Blank:2	L-Norvaline, 2TMS derivative	549.987, 1.897	416	1771150	549.987	1.897	C11H27NO2Si2	246
07:02:00	L-Valine, 2TMS derivative	549.987, 1.886	1965	17052366	549.987	1.886	C11H27NO2Si2	260
07:03:00	L-Valine, 2TMS derivative	549.987, 1.888	10389	14245166	549.987	1.888	C11H27NO2Si2	260
08:02:00	L-Valine, 2TMS derivative	549.987, 1.885	2579	22638101	549.987	1.885	C11H27NO2Si2	248
08:03:00	L-Valine, 2TMS derivative	549.987, 1.887	2057	16492002	549.987	1.887	C11H27NO2Si2	248
09:02:00	L-Valine, 2TMS derivative	549.987, 1.886	7997	20889759	549.987	1.886	C11H27NO2Si2	260
09:03:00	L-Valine, 2TMS derivative	549.987, 1.886	1798	14544324	549.987	1.886	C11H27NO2Si2	248
7	L-Valine, 2TMS derivative	549.987, 1.887	3487	15242051	549.987	1.887	C11H27NO2Si2	260
8	L-Valine, 2TMS derivative	549.987, 1.886	2126	19796883	549.987	1.886	C11H27NO2Si2	248
9	L-Valine, 2TMS derivative	549.987, 1.888	9339	16855904	549.987	1.888	C11H27NO2Si2	248
Blank:3	L-Valine, 2TMS derivative	549.987, 1.890	1109	2271303	549.987	1.89	C11H27NO2Si2	247
08:02:00	Nitrous oxide	549.987, 2.567	49	2955493	549.987	2.567	N2O	44
Blank:3	Pentasiloxane, dodecamethyl-	549.987, 1.617	48	271909	549.987	1.617	C12H36O4Si5	371
MeOH:3	Pentasiloxane, dodecamethyl-	549.987, 1.614	40	148214	549.987	1.614	C12H36O4Si5	370
08:02:00	Silane, tetra-2-propenyl-	549.987, 2.125	65	126447	549.987	2.125	C12H20Si	151
Blank:2	Silane, tetra-2-propenyl-	549.987, 2.126	52	137155	549.987	2.126	C12H20Si	174
Blank:3	Silane, tetra-2-propenyl-	549.987, 2.125	49	116876	549.987	2.125	C12H20Si	152
07:02:00	Trisiloxane, 1,1,1,5,5,5-hexamethyl-3,3-bis[(trimethylsilyl)oxy]-	549.987, 1.618	45	259615	549.987	1.618	C12H36O4Si5	371
08:02:00	Trisiloxane, 1,1,1,5,5,5-hexamethyl-3,3-bis[(trimethylsilyl)oxy]-	549.987, 1.605	50	247956	549.987	1.605	C12H36O4Si5	370
08:03:00	Trisiloxane, 1,1,1,5,5,5-hexamethyl-3,3-bis[(trimethylsilyl)oxy]-	549.987, 1.619	29	197315	549.987	1.619	C12H36O4Si5	369
09:02:00	Trisiloxane, 1,1,1,5,5,5-hexamethyl-3,3-bis[(trimethylsilyl)oxy]-	549.987, 1.603	42	212784	549.987	1.603	C12H36O4Si5	370
09:03:00	Trisiloxane, 1,1,1,5,5,5-hexamethyl-3,3-bis[(trimethylsilyl)oxy]-	549.987, 1.621	23	105214	549.987	1.621	C12H36O4Si5	370
Blank:2	Trisiloxane, 1,1,1,5,5,5-hexamethyl-3,3-bis[(trimethylsilyl)oxy]-	549.987, 1.609	40	244168	549.987	1.609	C12H36O4Si5	369
Blank:3	1,2-Ethanediamine, N-(2-aminoethyl)-	553.987, 1.895	25	505885	553.987	1.895	C4H13N3	110
08:03:00	1,3-Dioxolane, 2-heptyl-	553.987, 2.191	58	633230	553.987	2.191	C10H20O2	155
07:02:00	2-Pyridinecarboxylic acid	553.987, 3.563	20	189445	553.987	3.563	C6H5NO2	79
07:03:00	2-Pyridinecarboxylic acid	553.987, 3.567	27	350902	553.987	3.567	C6H5NO2	79
Blank:3	2-Pyridinecarboxylic acid	553.987, 3.570	22	775024	553.987	3.57	C6H5NO2	79
07:02:00	4-tert-Octylphenol, TMS derivative	553.987, 1.370	26	398324	553.987	1.37	C17H30OSi	221
07:02:00	Acetamide, 2,2,2-trifluoro-N-(phenylmethyl)-	553.987, 2.799	85	198777	553.987	2.799	C9H8F3NO	203
07:03:00	Acetamide, 2,2,2-trifluoro-N-(phenylmethyl)-	553.987, 2.800	72	162372	553.987	2.8	C9H8F3NO	203
08:02:00	Acetamide, 2,2,2-trifluoro-N-(phenylmethyl)-	553.987, 2.797	117	213881	553.987	2.797	C9H8F3NO	203
08:03:00	Acetamide, 2,2,2-trifluoro-N-(phenylmethyl)-	553.987, 2.800	67	166618	553.987	2.8	C9H8F3NO	203
09:02:00	Acetamide, 2,2,2-trifluoro-N-(phenylmethyl)-	553.987, 2.795	134	183346	553.987	2.795	C9H8F3NO	203
9	Acetamide, 2,2,2-trifluoro-N-(phenylmethyl)-	553.987, 2.798	41	140772	553.987	2.798	C9H8F3NO	203
Blank:2	Acetamide, 2,2,2-trifluoro-N-(phenylmethyl)-	553.987, 2.796	72	195416	553.987	2.796	C9H8F3NO	203
Blank:3	Acetamide, 2,2,2-trifluoro-N-(phenylmethyl)-	553.987, 2.795	102	213752	553.987	2.795	C9H8F3NO	203
07:03:00	Acetamide, 2,2,2-trifluoro-N-methyl-	553.987, 1.384	47	1339788	553.987	1.384	C3H4F3NO	127
Blank:3	Acetamide, 2,2,2-trifluoro-N-methyl-	553.987, 3.488	30	927634	553.987	3.488	C3H4F3NO	127
9	Cyclopentasiloxane, decamethyl-	553.987, 1.559	24	114048	553.987	1.559	C10H30O5Si5	357
09:02:00	Hordenin trifluoroacetate	553.987, 3.497	25	322368	553.987	3.497	C12H14F3NO2	83
07:02:00	N-(Trifluoroacetyl)-N,O,O',O''-tetrakis(trimethylsilyl)norepinephrine	553.987, 1.544	32	153984	553.987	1.544	C22H42F3NO4Si4	357
07:03:00	N-(Trifluoroacetyl)-N,O,O',O''-tetrakis(trimethylsilyl)norepinephrine	553.987, 1.552	30	128116	553.987	1.552	C22H42F3NO4Si4	357
08:03:00	N-(Trifluoroacetyl)-N,O,O',O''-tetrakis(trimethylsilyl)norepinephrine	553.987, 1.549	25	121169	553.987	1.549	C22H42F3NO4Si4	357
7	N-(Trifluoroacetyl)-N,O,O',O''-tetrakis(trimethylsilyl)norepinephrine	553.987, 1.557	42	187114	553.987	1.557	C22H42F3NO4Si4	357
Blank:2	N-(Trifluoroacetyl)-N,O,O',O''-tetrakis(trimethylsilyl)norepinephrine	553.987, 1.553	25	52246	553.987	1.553	C22H42F3NO4Si4	357
Blank	N-Dimethylaminomethyl-tert.-butyl-isopropylphosphine	553.987, 1.382	39	1766826	553.987	1.382	C10H24NP	153
7	Nitrous oxide	553.987, 2.506	22	800805	553.987	2.506	N2O	44
08:02:00	2-[3,5-Dichlorophenyl]-4-[[2-[dimethylamino]-1-methylethyl]amino]-6-[trichloromethyl]-S-triazine	557.987, 3.493	30	640298	557.987	3.493	C15H16Cl5N5	127
9	2-Pyridinecarboxylic acid	557.987, 3.569	17	230017	557.987	3.569	C6H5NO2	79
07:02:00	5-Hydroxy-2-methylpyridine, TMS derivative	557.987, 2.548	217	290285	557.987	2.548	C9H15NOSi	181
08:02:00	5-Hydroxy-2-methylpyridine, TMS derivative	557.987, 2.550	95	167412	557.987	2.55	C9H15NOSi	181
08:03:00	5-Hydroxy-2-methylpyridine, TMS derivative	557.987, 2.550	74	134313	557.987	2.55	C9H15NOSi	181
09:02:00	5-Hydroxy-2-methylpyridine, TMS derivative	557.987, 2.548	241	533922	557.987	2.548	C9H15NOSi	181
09:03:00	5-Hydroxy-2-methylpyridine, TMS derivative	557.987, 2.549	225	369518	557.987	2.549	C9H15NOSi	181
7	5-Hydroxy-2-methylpyridine, TMS derivative	557.987, 2.552	125	232521	557.987	2.552	C9H15NOSi	181
9	5-Hydroxy-2-methylpyridine, TMS derivative	557.987, 2.551	250	386469	557.987	2.551	C9H15NOSi	181
7	Acetamide, 2,2,2-trifluoro-N-methyl-	557.987, 1.380	43	2964902	557.987	1.38	C3H4F3NO	127
09:02:00	Etilefrine	557.987, 3.490	24	258690	557.987	3.49	C10H15NO2	88
08:02:00	N-(Trifluoroacetyl)-N,O,O',O''-tetrakis(trimethylsilyl)norepinephrine	557.987, 1.545	28	116207	557.987	1.545	C22H42F3NO4Si4	356
7	N-(Trifluoroacetyl)-N,O,O',O''-tetrakis(trimethylsilyl)norepinephrine	557.987, 1.547	29	108637	557.987	1.547	C22H42F3NO4Si4	357
Blank:3	N-(Trifluoroacetyl)-N,O,O',O''-tetrakis(trimethylsilyl)norepinephrine	557.987, 1.545	27	93295	557.987	1.545	C22H42F3NO4Si4	357
08:03:00	Terbutaline, N-trifluoroacetyl-O,O,o-tris(trimethylsilyl)deriv.	557.987, 1.555	41	93774	557.987	1.555	C23H42F3NO4Si3	357
07:02:00	1H-Pyrazolo[3,4-d]pyrimidin-4-amine	561.986, 3.787	99	194112	561.986	3.787	C5H5N5	135
08:02:00	1H-Pyrazolo[3,4-d]pyrimidin-4-amine	561.986, 3.789	60	223919	561.986	3.789	C5H5N5	135
08:03:00	1H-Pyrazolo[3,4-d]pyrimidin-4-amine	561.986, 3.791	80	210852	561.986	3.791	C5H5N5	135
09:02:00	1H-Pyrazolo[3,4-d]pyrimidin-4-amine	561.986, 3.797	74	240629	561.986	3.797	C5H5N5	135
7	1H-Pyrazolo[3,4-d]pyrimidin-4-amine	561.986, 3.787	106	207810	561.986	3.787	C5H5N5	135
9	1H-Pyrazolo[3,4-d]pyrimidin-4-amine	561.986, 3.792	77	203696	561.986	3.792	C5H5N5	135
Blank:2	1H-Pyrazolo[3,4-d]pyrimidin-4-amine	561.986, 3.786	103	222117	561.986	3.786	C5H5N5	135
Blank:3	1H-Pyrazolo[3,4-d]pyrimidin-4-amine	561.986, 3.795	50	171981	561.986	3.795	C5H5N5	135
Blank:2	1-Propanamine, 3-dibenzo[b,e]thiepin-11(6H)-ylidene-N,N-dimethyl-, S-oxide	561.986, 3.488	22	631909	561.986	3.488	C19H21NOS	202
Blank:2	2(1H)-Pyrimidinone, 5-chloro-4,6-diphenyl-	561.986, 1.422	22	62209	561.986	1.422	C16H11ClN2O	282
07:03:00	2-[3,5-Dichlorophenyl]-4-[[2-[dimethylamino]-1-methylethyl]amino]-6-[trichloromethyl]-S-triazine	561.986, 3.487	25	1654088	561.986	3.487	C15H16Cl5N5	84
9	3-Hexyne, 2,2-dimethyl-1-dimethylamino-	561.986, 3.483	11	287014	561.986	3.483	C10H19N	127
07:02:00	4-Hydroxybutanoic acid, 2TMS derivative	561.986, 2.019	88	419778	561.986	2.019	C10H24O3Si2	235
07:03:00	4-Hydroxybutanoic acid, 2TMS derivative	561.986, 2.020	70	424591	561.986	2.02	C10H24O3Si2	235
08:02:00	4-Hydroxybutanoic acid, 2TMS derivative	561.986, 2.019	86	420487	561.986	2.019	C10H24O3Si2	234
08:03:00	4-Hydroxybutanoic acid, 2TMS derivative	561.986, 2.024	65	348964	561.986	2.024	C10H24O3Si2	234
09:02:00	4-Hydroxybutanoic acid, 2TMS derivative	561.986, 2.015	83	421814	561.986	2.015	C10H24O3Si2	235
09:03:00	4-Hydroxybutanoic acid, 2TMS derivative	561.986, 2.018	72	373989	561.986	2.018	C10H24O3Si2	234
7	4-Hydroxybutanoic acid, 2TMS derivative	561.986, 2.017	72	424418	561.986	2.017	C10H24O3Si2	234
8	4-Hydroxybutanoic acid, 2TMS derivative	561.986, 2.015	68	392698	561.986	2.015	C10H24O3Si2	234
9	4-Hydroxybutanoic acid, 2TMS derivative	561.986, 2.021	76	354841	561.986	2.021	C10H24O3Si2	234
Blank:2	4-Hydroxybutanoic acid, 2TMS derivative	561.986, 2.015	54	294413	561.986	2.015	C10H24O3Si2	234
Blank:3	4-Hydroxybutanoic acid, 2TMS derivative	561.986, 2.015	55	378067	561.986	2.015	C10H24O3Si2	234
09:03:00	4-Methylpentyl 2-methylbutanoate	561.986, 2.106	57	184454	561.986	2.106	C11H22O2	220
9	Acetamide, 2,2,2-trifluoro-N-methyl-	561.986, 1.379	46	2217625	561.986	1.379	C3H4F3NO	127
8	Benzothiazole	561.986, 3.794	66	173219	561.986	3.794	C7H5NS	135
7	Butanoic acid, 3-oxo-, butyl ester	561.986, 2.106	54	335042	561.986	2.106	C8H14O3	121
08:02:00	Butanoic acid, 3-oxo-, hexyl ester	561.986, 2.113	79	243011	561.986	2.113	C10H18O3	220
Blank	creatine degr	561.986, 2.020	32	210039	561.986	2.02
07:02:00	Cyclopentasiloxane, decamethyl-	561.986, 1.542	32	26624	561.986	1.542	C10H30O5Si5	357
07:03:00	Cyclopentasiloxane, decamethyl-	561.986, 1.541	25	54531	561.986	1.541	C10H30O5Si5	356
09:03:00	Cyclopentasiloxane, decamethyl-	561.986, 1.539	12	52033	561.986	1.539	C10H30O5Si5	356
7	Hordenin trifluoroacetate	561.986, 3.484	29	1342862	561.986	3.484	C12H14F3NO2	78
09:03:00	Pentasiloxane, dodecamethyl-	561.986, 1.625	195	1564572	561.986	1.625	C12H36O4Si5	372
MeOH:7	Pentasiloxane, dodecamethyl-	561.986, 1.624	126	677041	561.986	1.624	C12H36O4Si5	371
07:03:00	Thieno[2,3-c]pyridine	561.986, 3.788	67	197090	561.986	3.788	C7H5NS	135
08:03:00	Tris(tert-butyldimethylsilyloxy)arsane	561.986, 1.362	26	406711	561.986	1.362	C18H45AsO3Si3	210
07:02:00	Trisiloxane, 1,1,1,5,5,5-hexamethyl-3,3-bis[(trimethylsilyl)oxy]-	561.986, 1.625	345	2655418	561.986	1.625	C12H36O4Si5	372
07:03:00	Trisiloxane, 1,1,1,5,5,5-hexamethyl-3,3-bis[(trimethylsilyl)oxy]-	561.986, 1.627	230	1841973	561.986	1.627	C12H36O4Si5	372
08:02:00	Trisiloxane, 1,1,1,5,5,5-hexamethyl-3,3-bis[(trimethylsilyl)oxy]-	561.986, 1.625	396	2880545	561.986	1.625	C12H36O4Si5	373
08:03:00	Trisiloxane, 1,1,1,5,5,5-hexamethyl-3,3-bis[(trimethylsilyl)oxy]-	561.986, 1.625	263	1798456	561.986	1.625	C12H36O4Si5	372
09:02:00	Trisiloxane, 1,1,1,5,5,5-hexamethyl-3,3-bis[(trimethylsilyl)oxy]-	561.986, 1.623	284	2304374	561.986	1.623	C12H36O4Si5	371
7	Trisiloxane, 1,1,1,5,5,5-hexamethyl-3,3-bis[(trimethylsilyl)oxy]-	561.986, 1.624	267	2287365	561.986	1.624	C12H36O4Si5	372
8	Trisiloxane, 1,1,1,5,5,5-hexamethyl-3,3-bis[(trimethylsilyl)oxy]-	561.986, 1.625	203	1473652	561.986	1.625	C12H36O4Si5	372
9	Trisiloxane, 1,1,1,5,5,5-hexamethyl-3,3-bis[(trimethylsilyl)oxy]-	561.986, 1.625	238	1855718	561.986	1.625	C12H36O4Si5	372
Blank	Trisiloxane, 1,1,1,5,5,5-hexamethyl-3,3-bis[(trimethylsilyl)oxy]-	561.986, 1.624	67	691321	561.986	1.624	C12H36O4Si5	371
Blank:2	Trisiloxane, 1,1,1,5,5,5-hexamethyl-3,3-bis[(trimethylsilyl)oxy]-	561.986, 1.624	175	1439300	561.986	1.624	C12H36O4Si5	372
Blank:3	Trisiloxane, 1,1,1,5,5,5-hexamethyl-3,3-bis[(trimethylsilyl)oxy]-	561.986, 1.622	366	2479872	561.986	1.622	C12H36O4Si5	372
MeOH:3	Trisiloxane, 1,1,1,5,5,5-hexamethyl-3,3-bis[(trimethylsilyl)oxy]-	561.986, 1.622	476	3779182	561.986	1.622	C12H36O4Si5	373
MeOH:4	Trisiloxane, 1,1,1,5,5,5-hexamethyl-3,3-bis[(trimethylsilyl)oxy]-	561.986, 1.624	304	3033471	561.986	1.624	C12H36O4Si5	372
08:02:00	urea	561.986, 2.389	1962	5026650	561.986	2.389
08:03:00	urea	561.986, 2.388	1849	3643624	561.986	2.388
09:02:00	urea	561.986, 2.386	1755	4005310	561.986	2.386
9	urea	561.986, 2.388	1660	3354223	561.986	2.388
Blank	urea	561.986, 2.387	510	681583	561.986	2.387
Blank:3	urea	561.986, 2.385	884	1360488	561.986	2.385
07:02:00	Urea, 2TMS derivative	561.986, 2.388	2633	4602688	561.986	2.388	C7H20N2OSi2	204
07:03:00	Urea, 2TMS derivative	561.986, 2.390	1363	3778548	561.986	2.39	C7H20N2OSi2	204
09:03:00	Urea, 2TMS derivative	561.986, 2.386	1713	3067967	561.986	2.386	C7H20N2OSi2	204
7	Urea, 2TMS derivative	561.986, 2.387	2004	3894084	561.986	2.387	C7H20N2OSi2	204
8	Urea, 2TMS derivative	561.986, 2.390	2004	3918782	561.986	2.39	C7H20N2OSi2	204
Blank:2	Urea, 2TMS derivative	561.986, 2.386	1189	1281204	561.986	2.386	C7H20N2OSi2	204
9	1,2,4-Benzenetricarboxylic acid, 1,2-dimethyl ester	565.986, 1.360	13	333629	565.986	1.36	C11H10O6	208
MeOH:7	1,3,5,7,9-Pentaethyl-1-methoxycyclopentasiloxane	565.986, 1.722	70	72222	565.986	1.722	C11H32O6Si5	373
Blank	1H-Pyrazolo[3,4-d]pyrimidin-4-amine	565.986, 3.754	110	389183	565.986	3.754	C5H5N5	135
07:02:00	1-Propanamine, 3-dibenzo[b,e]thiepin-11(6H)-ylidene-N,N-dimethyl-, S-oxide	565.986, 3.480	22	256375	565.986	3.48	C19H21NOS	163
07:02:00	2,4-Pentadienenitrile	565.986, 3.555	21	558042	565.986	3.555	C5H5N	79
7	2,4-Pentadienenitrile	565.986, 3.557	21	277160	565.986	3.557	C5H5N	79
09:03:00	2-[3,5-Dichlorophenyl]-4-[[2-[dimethylamino]-1-methylethyl]amino]-6-[trichloromethyl]-S-triazine	565.986, 3.483	29	627311	565.986	3.483	C15H16Cl5N5	100
07:02:00	2-Hydroxyisocaproic acid, 2TMS derivative	565.986, 1.907	3327	5745515	565.986	1.907	C12H28O3Si2	263
7	2-Hydroxyisocaproic acid, 2TMS derivative	565.986, 1.907	4262	5694771	565.986	1.907	C12H28O3Si2	263
09:02:00	2-Pyridinecarboxylic acid	565.986, 3.562	20	283568	565.986	3.562	C6H5NO2	79
Blank	5-Methyl-2-pyrrolidinone	565.986, 1.993	52	562474	565.986	1.993	C5H9NO	99
08:02:00	Acetamide, 2,2,2-trifluoro-N-methyl-	565.986, 3.480	24	499629	565.986	3.48	C3H4F3NO	127
Blank:2	Acetamide, 2,2,2-trifluoro-N-methyl-	565.986, 3.488	26	543458	565.986	3.488	C3H4F3NO	127
MeOH:4	Biphenyl-4,4'-dicarboxylic acid, bis-(4-pentyl-phenyl ester	565.986, 1.704	34	33702	565.986	1.704	C36H38O4	373
07:02:00	Ethanolamine, 3TMS derivative	565.986, 1.877	2395	26810723	565.986	1.877	C11H31NOSi3	248
07:03:00	Ethanolamine, 3TMS derivative	565.986, 1.880	2330	24420244	565.986	1.88	C11H31NOSi3	248
08:02:00	Ethanolamine, 3TMS derivative	565.986, 1.878	3015	29009853	565.986	1.878	C11H31NOSi3	264
08:03:00	Ethanolamine, 3TMS derivative	565.986, 1.879	2462	23167688	565.986	1.879	C11H31NOSi3	248
09:02:00	Ethanolamine, 3TMS derivative	565.986, 1.865	1599	21906159	565.986	1.865	C11H31NOSi3	248
09:03:00	Ethanolamine, 3TMS derivative	565.986, 1.866	5505	15506468	565.986	1.866	C11H31NOSi3	248
7	Ethanolamine, 3TMS derivative	565.986, 1.877	2539	24120601	565.986	1.877	C11H31NOSi3	248
8	Ethanolamine, 3TMS derivative	565.986, 1.877	2392	25493331	565.986	1.877	C11H31NOSi3	262
9	Ethanolamine, 3TMS derivative	565.986, 1.866	1758	19141076	565.986	1.866	C11H31NOSi3	262
Blank	Ethanolamine, 3TMS derivative	565.986, 1.865	4565	17773129	565.986	1.865	C11H31NOSi3	262
Blank:2	Ethanolamine, 3TMS derivative	565.986, 1.862	2881	23565769	565.986	1.862	C11H31NOSi3	262
Blank:3	Ethanolamine, 3TMS derivative	565.986, 1.861	3968	24177173	565.986	1.861	C11H31NOSi3	264
Blank:3	Etilefrine	565.986, 3.485	30	245841	565.986	3.485	C10H15NO2	83
07:03:00	Hexane, 3,3,4,4-tetrafluoro-	565.986, 3.561	25	681193	565.986	3.561	C6H10F4	79
Blank:3	Terbutaline, N-trifluoroacetyl-O,O,o-tris(trimethylsilyl)deriv.	565.986, 1.530	23	33866	565.986	1.53	C23H42F3NO4Si3	357
08:02:00	1-(benzo[d][1,3]dioxol-5-yl)-2-(4-methylpiperidin-1-yl)pentan-1-one	569.986, 2.082	32	47651	569.986	2.082	C18H25NO3	155
09:02:00	1-Aminocyclopentanecarboxylic acid, n-propargyloxycarbonyl-, butyl ester	569.986, 2.519	52	64890	569.986	2.519	C14H21NO4	167
7	1-Aminocyclopentanecarboxylic acid, n-propargyloxycarbonyl-, nonyl ester	569.986, 2.528	58	55104	569.986	2.528	C19H31NO4	167
7	1-Nonadecanamine, N,N-dimethyl-	569.986, 3.481	30	301870	569.986	3.481	C21H45N	69
08:02:00	2,4-Pentadienenitrile	569.986, 3.556	12	165730	569.986	3.556	C5H5N	79
09:02:00	2-Methylaminomethyl-1,3-dioxolane	569.986, 2.222	25	396406	569.986	2.222	C5H11NO2	89
08:02:00	2-Propanone, 1-methyl-1-(2,4,6-trimethoxyphenyl)	569.986, 2.249	24	54354	569.986	2.249	C13H18O4	248
Blank	Acetamide, 2,2,2-trifluoro-N-methyl-	569.986, 1.375	31	300602	569.986	1.375	C3H4F3NO	127
08:02:00	Acetic acid, TMS derivative	569.986, 1.948	35	1167619	569.986	1.948	C5H12O2Si	133
8	Cobalt, bis(?-5-piperidinylcyclopentadienyl)-	569.986, 1.556	37	31793	569.986	1.556	C20H28CoN2	355
7	Cyclopentasiloxane, decamethyl-	569.986, 1.533	30	99153	569.986	1.533	C10H30O5Si5	357
07:02:00	Diethylene glycol, 2TMS derivative	569.986, 2.013	89	1216171	569.986	2.013	C10H26O3Si2	139
07:03:00	Diethylene glycol, 2TMS derivative	569.986, 2.017	119	1036167	569.986	2.017	C10H26O3Si2	237
08:02:00	Diethylene glycol, 2TMS derivative	569.986, 2.015	165	1945048	569.986	2.015	C10H26O3Si2	211
08:03:00	Diethylene glycol, 2TMS derivative	569.986, 2.014	150	1523441	569.986	2.014	C10H26O3Si2	145
09:02:00	Diethylene glycol, 2TMS derivative	569.986, 2.013	286	2246509	569.986	2.013	C10H26O3Si2	235
09:03:00	Diethylene glycol, 2TMS derivative	569.986, 2.013	213	1880030	569.986	2.013	C10H26O3Si2	235
7	Diethylene glycol, 2TMS derivative	569.986, 2.010	112	1086720	569.986	2.01	C10H26O3Si2	132
8	Diethylene glycol, 2TMS derivative	569.986, 2.010	185	1560289	569.986	2.01	C10H26O3Si2	145
Blank:3	Diethylene glycol, 2TMS derivative	569.986, 2.004	78	822381	569.986	2.004	C10H26O3Si2	200
07:02:00	Dodecane, 2,7,10-trimethyl-	569.986, 1.890	157	483044	569.986	1.89	C15H32	233
07:02:00	Ethanol, 2-(trimethylsilyl)-	569.986, 1.959	29	2552772	569.986	1.959	C5H14OSi	104
08:02:00	Heptadecane, 2,6-dimethyl-	569.986, 1.891	184	570620	569.986	1.891	C19H40	244
09:03:00	Hexane, 3,3,4,4-tetrafluoro-	569.986, 3.568	21	221627	569.986	3.568	C6H10F4	79
07:02:00	Hexanoic acid, 2-[(trimethylsilyl)oxy]-, trimethylsilyl ester	569.986, 1.911	635	984439	569.986	1.911	C12H28O3Si2	261
07:02:00	Hordenin trifluoroacetate	569.986, 3.475	24	266153	569.986	3.475	C12H14F3NO2	127
Blank:2	L-Alanine, N-methyl-N-(trifluoroacetyl)-, butyl ester	569.986, 2.079	44	57909	569.986	2.079	C10H16F3NO3	154
07:03:00	N-(Trifluoroacetyl)-N,O,O',O''-tetrakis(trimethylsilyl)norepinephrine	569.986, 1.547	33	106926	569.986	1.547	C22H42F3NO4Si4	356
09:03:00	N-(Trifluoroacetyl)-N,O,O',O''-tetrakis(trimethylsilyl)norepinephrine	569.986, 1.528	32	78328	569.986	1.528	C22H42F3NO4Si4	356
9	N-(Trifluoroacetyl)-N,O,O',O''-tetrakis(trimethylsilyl)norepinephrine	569.986, 1.529	39	80347	569.986	1.529	C22H42F3NO4Si4	357
07:03:00	Octane, 2,3,3-trimethyl-	569.986, 1.890	132	319983	569.986	1.89	C11H24	136
7	Silanol, trimethyl-	569.986, 1.965	44	681614	569.986	1.965	C3H10OSi	93
7	Sulfurous acid, 2-ethylhexyl nonyl ester	569.986, 1.889	148	302610	569.986	1.889	C17H36O3S	244
8	Sulfurous acid, 2-ethylhexyl nonyl ester	569.986, 1.889	179	358020	569.986	1.889	C17H36O3S	244
08:02:00	Terbutaline, N-trifluoroacetyl-O,O,o-tris(trimethylsilyl)deriv.	569.986, 1.537	30	35958	569.986	1.537	C23H42F3NO4Si3	357
08:03:00	Terbutaline, N-trifluoroacetyl-O,O,o-tris(trimethylsilyl)deriv.	569.986, 1.532	23	63790	569.986	1.532	C23H42F3NO4Si3	357
08:03:00	Undecane, 3,6-dimethyl-	569.986, 1.891	210	479477	569.986	1.891	C13H28	161
Blank:2	Undecane, 3,6-dimethyl-	569.986, 1.888	197	352652	569.986	1.888	C13H28	159
09:03:00	Undecane, 4,6-dimethyl-	569.986, 1.892	93	249269	569.986	1.892	C13H28	155
Blank:3	Undecane, 4,6-dimethyl-	569.986, 1.889	146	803950	569.986	1.889	C13H28	155
08:03:00	(Z)-5-Methoxy-3,5-dimethyl-2-hexenyltrimethylsilane	573.986, 2.139	25	351329	573.986	2.139	C12H26OSi	180
7	1,2-Benzisothiazol-3-amine, TBDMS derivative	573.986, 1.362	34	2678599	573.986	1.362	C13H20N2SSi	221
08:02:00	1,3-Dioxolane, 2-(3-bromo-5,5,5-trichloro-2,2-dimethylpentyl)-	573.986, 2.155	41	493193	573.986	2.155	C10H16BrCl3O2	266
7	1,3-Dioxolane, 2-heptyl-	573.986, 2.137	51	627441	573.986	2.137	C10H20O2	171
09:02:00	3-Oxa-bicyclo[3.2.0]hept-6-ene-2,4-dione	573.986, 3.552	15	178071	573.986	3.552	C6H4O3	52
09:02:00	Benzenamine, 2,5-dichloro-	573.986, 3.349	247	658439	573.986	3.349	C6H5Cl2N	161
7	Benzenamine, 2,5-dichloro-	573.986, 3.348	212	586389	573.986	3.348	C6H5Cl2N	161
9	Benzenamine, 2,5-dichloro-	573.986, 3.346	195	513328	573.986	3.346	C6H5Cl2N	161
Blank	Benzenamine, 2,5-dichloro-	573.986, 3.353	153	447870	573.986	3.353	C6H5Cl2N	161
07:02:00	Benzenamine, 2,6-dichloro-	573.986, 3.348	255	737672	573.986	3.348	C6H5Cl2N	161
07:03:00	Benzenamine, 2,6-dichloro-	573.986, 3.348	209	594144	573.986	3.348	C6H5Cl2N	161
08:02:00	Benzenamine, 2,6-dichloro-	573.986, 3.350	311	827483	573.986	3.35	C6H5Cl2N	161
08:03:00	Benzenamine, 2,6-dichloro-	573.986, 3.351	240	698611	573.986	3.351	C6H5Cl2N	161
09:03:00	Benzenamine, 2,6-dichloro-	573.986, 3.349	253	677097	573.986	3.349	C6H5Cl2N	161
Blank:2	Benzenamine, 2,6-dichloro-	573.986, 3.346	287	768544	573.986	3.346	C6H5Cl2N	161
Blank:3	Benzenamine, 2,6-dichloro-	573.986, 3.346	316	937453	573.986	3.346	C6H5Cl2N	161
8	Benzenamine, 3,5-dichloro-	573.986, 3.349	159	489820	573.986	3.349	C6H5Cl2N	161
09:03:00	Benzeneacetic acid, a-cyano-, ethyl ester	573.986, 1.993	44	306556	573.986	1.993	C11H11NO2	175
07:02:00	Benzoic Acid, TMS derivative	573.986, 2.535	133	339162	573.986	2.535	C10H14O2Si	181
07:03:00	Benzoic Acid, TMS derivative	573.986, 2.538	125	308524	573.986	2.538	C10H14O2Si	180
08:02:00	Benzoic Acid, TMS derivative	573.986, 2.537	457	1034702	573.986	2.537	C10H14O2Si	194
08:03:00	Benzoic Acid, TMS derivative	573.986, 2.539	365	837207	573.986	2.539	C10H14O2Si	194
09:02:00	Benzoic Acid, TMS derivative	573.986, 2.538	142	343825	573.986	2.538	C10H14O2Si	194
09:03:00	Benzoic Acid, TMS derivative	573.986, 2.537	97	249926	573.986	2.537	C10H14O2Si	194
7	Benzoic Acid, TMS derivative	573.986, 2.537	146	343600	573.986	2.537	C10H14O2Si	194
8	Benzoic Acid, TMS derivative	573.986, 2.538	393	821342	573.986	2.538	C10H14O2Si	194
9	Benzoic Acid, TMS derivative	573.986, 2.535	112	293768	573.986	2.535	C10H14O2Si	181
Blank	Benzoic Acid, TMS derivative	573.986, 2.540	169	414455	573.986	2.54	C10H14O2Si	194
Blank:2	Benzoic Acid, TMS derivative	573.986, 2.537	321	612652	573.986	2.537	C10H14O2Si	194
Blank:3	Benzoic Acid, TMS derivative	573.986, 2.535	298	643390	573.986	2.535	C10H14O2Si	194
8	Cyclopentasiloxane, decamethyl-	573.986, 1.535	33	119608	573.986	1.535	C10H30O5Si5	357
Blank:3	L-Alanine, N-methyl-N-(trifluoroacetyl)-, butyl ester	573.986, 2.067	177	314556	573.986	2.067	C10H16F3NO3	155
Blank:2	l-Norvaline, n-propargyloxycarbonyl-, isohexyl ester	573.986, 2.067	200	294760	573.986	2.067	C15H25NO4	161
07:02:00	l-Norvaline, n-propargyloxycarbonyl-, nonyl ester	573.986, 2.064	150	267818	573.986	2.064	C18H31NO4	161
09:03:00	l-Norvaline, n-propargyloxycarbonyl-, nonyl ester	573.986, 2.066	127	207394	573.986	2.066	C18H31NO4	215
08:02:00	l-Norvaline, n-propargyloxycarbonyl-, pentyl ester	573.986, 2.067	143	271745	573.986	2.067	C14H23NO4	161
08:03:00	l-Norvaline, n-propargyloxycarbonyl-, pentyl ester	573.986, 2.066	44	209627	573.986	2.066	C14H23NO4	154
09:02:00	l-Norvaline, n-propargyloxycarbonyl-, pentyl ester	573.986, 2.066	168	287596	573.986	2.066	C14H23NO4	155
7	l-Norvaline, n-propargyloxycarbonyl-, pentyl ester	573.986, 2.062	141	252403	573.986	2.062	C14H23NO4	161
9	l-Norvaline, n-propargyloxycarbonyl-, pentyl ester	573.986, 2.065	124	258018	573.986	2.065	C14H23NO4	155
08:03:00	N-(Trifluoroacetyl)-N,O,O',O''-tetrakis(trimethylsilyl)norepinephrine	573.986, 1.538	29	102882	573.986	1.538	C22H42F3NO4Si4	356
09:02:00	N-(Trifluoroacetyl)-N,O,O',O''-tetrakis(trimethylsilyl)norepinephrine	573.986, 1.525	32	108338	573.986	1.525	C22H42F3NO4Si4	356
MeOH:2	N-(Trifluoroacetyl)-N,O,O',O''-tetrakis(trimethylsilyl)norepinephrine	573.986, 1.535	28	170146	573.986	1.535	C22H42F3NO4Si4	356
09:02:00	(+-)-4-Hydroxy-alpha-(1-(methylamino)ethyl)benzyl alcohol	577.985, 3.475	24	251375	577.985	3.475	C10H15NO2	89
09:03:00	2,4-Pentadienenitrile	577.985, 3.559	16	208693	577.985	3.559	C5H5N	79
9	2,4-Pentadienenitrile	577.985, 3.549	14	184311	577.985	3.549	C5H5N	79
Blank:3	2-[3,5-Dichlorophenyl]-4-[[2-[dimethylamino]-1-methylethyl]amino]-6-[trichloromethyl]-S-triazine	577.985, 3.477	14	331490	577.985	3.477	C15H16Cl5N5	127
08:02:00	2-Pyridinecarboxylic acid	577.985, 3.555	20	217807	577.985	3.555	C6H5NO2	79
08:03:00	Cannabichromene	577.985, 2.063	39	72556	577.985	2.063	C21H30O2	232
08:02:00	Cyclopentasiloxane, decamethyl-	577.985, 1.533	23	83056	577.985	1.533	C10H30O5Si5	357
7	Etilefrine	577.985, 3.475	15	258033	577.985	3.475	C10H15NO2	127
07:02:00	Hexane, 3,3,4,4-tetrafluoro-	577.985, 3.549	20	253422	577.985	3.549	C6H10F4	96
08:02:00	Hordenin trifluoroacetate	577.985, 3.476	11	244128	577.985	3.476	C12H14F3NO2	69
09:03:00	Hordenin trifluoroacetate	577.985, 3.488	28	269265	577.985	3.488	C12H14F3NO2	83
09:02:00	2-Pyridinecarboxylic acid	581.985, 3.553	19	341291	581.985	3.553	C6H5NO2	79
7	2-Pyridinecarboxylic acid	581.985, 3.554	21	251906	581.985	3.554	C6H5NO2	79
Blank:2	2-Pyridinecarboxylic acid	581.985, 3.545	20	272661	581.985	3.545	C6H5NO2	79
MeOH:3	3,5-Dibutoxy-1,1,1,7,7,7-hexamethyl-3,5-bis(trimethylsiloxy)tetrasiloxane	581.985, 1.733	90	353473	581.985	1.733	C20H54O7Si6	429
MeOH:4	3,5-Dibutoxy-1,1,1,7,7,7-hexamethyl-3,5-bis(trimethylsiloxy)tetrasiloxane	581.985, 1.739	151	394648	581.985	1.739	C20H54O7Si6	417
MeOH:7	3,5-Dibutoxy-1,1,1,7,7,7-hexamethyl-3,5-bis(trimethylsiloxy)tetrasiloxane	581.985, 1.739	151	614960	581.985	1.739	C20H54O7Si6	418
08:02:00	Caprolactam	581.985, 0.225	450	2285213	581.985	0.225	C6H11NO	113
08:03:00	Caprolactam	581.985, 0.225	460	2081179	581.985	0.225	C6H11NO	113
07:03:00	Cyclopentasiloxane, decamethyl-	581.985, 1.530	24	92865	581.985	1.53	C10H30O5Si5	357
7	Cyclopentasiloxane, decamethyl-	581.985, 1.525	19	106952	581.985	1.525	C10H30O5Si5	357
Blank	Hexane, 3,3,4,4-tetrafluoro-	581.985, 3.550	29	283870	581.985	3.55	C6H10F4	79
07:02:00	Hordenin trifluoroacetate	581.985, 3.472	25	480169	581.985	3.472	C12H14F3NO2	69
Blank:3	N-Methyl-L-glutamic acid 3	581.985, 2.032	33	76302	581.985	2.032
07:03:00	Tris(tert-butyldimethylsilyloxy)arsane	581.985, 1.362	21	409139	581.985	1.362	C18H45AsO3Si3	209
Blank:3	1-[2,4-Bis(trimethylsiloxy)phenyl]-2-[(4-trimethylsiloxy)phenyl]propan-1-one	585.985, 1.420	45	3717704	585.985	1.42	C24H38O4Si3	283
09:03:00	2-[3,5-Dichlorophenyl]-4-[[2-[dimethylamino]-1-methylethyl]amino]-6-[trichloromethyl]-S-triazine	585.985, 3.471	23	250692	585.985	3.471	C15H16Cl5N5	69
Blank:2	2-[3,5-Dichlorophenyl]-4-[[2-[dimethylamino]-1-methylethyl]amino]-6-[trichloromethyl]-S-triazine	585.985, 3.468	23	576874	585.985	3.468	C15H16Cl5N5	195
7	4-tert-Octylphenol, TMS derivative	585.985, 1.356	33	1680520	585.985	1.356	C17H30OSi	209
07:02:00	Caprolactam	585.985, 0.160	173	952259	585.985	0.16	C6H11NO	113
07:03:00	Caprolactam	585.985, 0.166	107	513665	585.985	0.166	C6H11NO	113
09:02:00	Caprolactam	585.985, 0.171	141	756273	585.985	0.171	C6H11NO	113
09:03:00	Caprolactam	585.985, 0.170	187	714842	585.985	0.17	C6H11NO	113
7	Caprolactam	585.985, 0.163	139	774854	585.985	0.163	C6H11NO	113
8	Caprolactam	585.985, 0.160	144	934914	585.985	0.16	C6H11NO	113
9	Caprolactam	585.985, 0.178	78	397687	585.985	0.178	C6H11NO	113
8	Etilefrine	585.985, 3.458	20	198311	585.985	3.458	C10H15NO2	127
9	Etilefrine	585.985, 3.476	20	161300	585.985	3.476	C10H15NO2	127
07:03:00	Hordenin trifluoroacetate	585.985, 3.473	24	199917	585.985	3.473	C12H14F3NO2	88
07:02:00	L-Serine, 2TMS derivative	585.985, 2.121	191	2366498	585.985	2.121	C9H23NO3Si2	234
07:03:00	L-Serine, 2TMS derivative	585.985, 2.124	207	1820100	585.985	2.124	C9H23NO3Si2	234
08:02:00	L-Serine, 2TMS derivative	585.985, 2.125	264	2963214	585.985	2.125	C9H23NO3Si2	234
08:03:00	L-Serine, 2TMS derivative	585.985, 2.129	273	3089266	585.985	2.129	C9H23NO3Si2	234
09:02:00	L-Serine, 2TMS derivative	585.985, 2.125	350	2216758	585.985	2.125	C9H23NO3Si2	234
09:03:00	L-Serine, 2TMS derivative	585.985, 2.129	880	2845575	585.985	2.129	C9H23NO3Si2	234
7	L-Serine, 2TMS derivative	585.985, 2.117	155	2107928	585.985	2.117	C9H23NO3Si2	234
8	L-Serine, 2TMS derivative	585.985, 2.121	404	2209998	585.985	2.121	C9H23NO3Si2	234
9	L-Serine, 2TMS derivative	585.985, 2.123	296	1953042	585.985	2.123	C9H23NO3Si2	234
Blank	Octanoic acid, TMS derivative	585.985, 2.081	38	455735	585.985	2.081	C11H24O2Si	202
Blank:2	Octanoic acid, TMS derivative	585.985, 2.082	53	562932	585.985	2.082	C11H24O2Si	202
Blank:3	Octanoic acid, TMS derivative	585.985, 2.086	88	821009	585.985	2.086	C11H24O2Si	202
Blank:3	1-Propanamine, 3-dibenzo[b,e]thiepin-11(6H)-ylidene-N,N-dimethyl-, S-oxide	589.985, 3.471	18	344711	589.985	3.471	C19H21NOS	127
08:03:00	4-Hexenoic acid, 5-amino-3-oxo-, methyl ester	589.985, 2.519	45	165762	589.985	2.519	C7H11NO3	157
09:03:00	4-Hexenoic acid, 5-amino-3-oxo-, methyl ester	589.985, 2.497	108	223757	589.985	2.497	C7H11NO3	157
9	4-Hexenoic acid, 5-amino-3-oxo-, methyl ester	589.985, 2.500	77	137188	589.985	2.5	C7H11NO3	157
07:03:00	Cyclopentasiloxane, decamethyl-	589.985, 1.518	27	381445	589.985	1.518	C10H30O5Si5	357
7	Cyclopentasiloxane, decamethyl-	589.985, 1.520	41	251129	589.985	1.52	C10H30O5Si5	357
09:02:00	Ethyl 1-pyrrolidineacetate	589.985, 2.495	97	191064	589.985	2.495	C8H15NO2	157
9	Hexane, 3,3,4,4-tetrafluoro-	589.985, 3.545	32	183321	589.985	3.545	C6H10F4	96
08:03:00	Hordenin trifluoroacetate	589.985, 3.477	27	651868	589.985	3.477	C12H14F3NO2	190
09:02:00	Hordenin trifluoroacetate	589.985, 3.468	26	214050	589.985	3.468	C12H14F3NO2	127
MeOH:2	N-(Trifluoroacetyl)-N,O,O',O''-tetrakis(trimethylsilyl)norepinephrine	589.985, 1.513	20	61063	589.985	1.513	C22H42F3NO4Si4	357
07:02:00	N-Methyl-L-proline, trimethylsilyl ester	589.985, 2.495	118	228784	589.985	2.495	C9H19NO2Si	186
7	N-Methyl-L-proline, trimethylsilyl ester	589.985, 2.499	57	145424	589.985	2.499	C9H19NO2Si	186
9	Sebacic acid, nonyl 2-phenylphenyl ester	589.985, 2.690	59	66264	589.985	2.69	C31H44O4	185
09:02:00	Terbutaline, N-trifluoroacetyl-O,O,o-tris(trimethylsilyl)deriv.	589.985, 1.514	15	42586	589.985	1.514	C23H42F3NO4Si3	356
09:02:00	Undecane, 2,2-dimethyl-	589.985, 1.934	14	114995	589.985	1.934	C13H28	180
Blank:2	1-(2-(3-Cyclohexenyl)ethyl)silatrane	593.984, 1.813	72	176990	593.984	1.813	C14H25NO3Si	205
Blank:3	1-(2-(3-Cyclohexenyl)ethyl)silatrane	593.984, 1.814	63	207584	593.984	1.814	C14H25NO3Si	205
Blank:3	1-[2,4-Bis(trimethylsiloxy)phenyl]-2-[(4-trimethylsiloxy)phenyl]propan-1-one	593.984, 1.413	43	265754	593.984	1.413	C24H38O4Si3	284
09:02:00	1-Ethoxy-3-trimethylsilyl-2-propanone	593.984, 2.287	33	99200	593.984	2.287	C8H18O2Si	173
09:03:00	3,3-Diethoxy-1-propyne	593.984, 3.980	17	83715	593.984	3.98	C7H12O2	83
07:02:00	5-Methoxytryptamine 2	593.984, 1.814	380	817909	593.984	1.814
07:03:00	5-Methoxytryptamine 2	593.984, 1.818	326	701583	593.984	1.818
08:03:00	5-Methoxytryptamine 2	593.984, 1.816	517	1004446	593.984	1.816
09:02:00	5-Methoxytryptamine 2	593.984, 1.815	548	1108543	593.984	1.815
09:03:00	5-Methoxytryptamine 2	593.984, 1.816	542	871583	593.984	1.816
7	5-Methoxytryptamine 2	593.984, 1.816	417	710168	593.984	1.816
8	5-Methoxytryptamine 2	593.984, 1.816	571	1051258	593.984	1.816
9	5-Methoxytryptamine 2	593.984, 1.814	443	898627	593.984	1.814
07:02:00	Cyclopentasiloxane, decamethyl-	593.984, 1.511	23	98367	593.984	1.511	C10H30O5Si5	356
08:03:00	Cyclopentasiloxane, decamethyl-	593.984, 1.513	23	85120	593.984	1.513	C10H30O5Si5	356
07:02:00	epsilon-Caprolactam	593.984, 2.656	1288	3351430	593.984	2.656
07:03:00	epsilon-Caprolactam	593.984, 2.660	1846	2752888	593.984	2.66
08:02:00	epsilon-Caprolactam	593.984, 2.658	4087	6329887	593.984	2.658
08:03:00	epsilon-Caprolactam	593.984, 2.660	2293	3613255	593.984	2.66
09:02:00	epsilon-Caprolactam	593.984, 2.658	2960	5402450	593.984	2.658
09:03:00	epsilon-Caprolactam	593.984, 2.659	1794	2257416	593.984	2.659
7	epsilon-Caprolactam	593.984, 2.657	1907	3454473	593.984	2.657
8	epsilon-Caprolactam	593.984, 2.659	2550	7947173	593.984	2.659
9	epsilon-Caprolactam	593.984, 2.657	2010	4247537	593.984	2.657
08:02:00	Ethanolamine	593.984, 1.815	603	1246898	593.984	1.815
08:02:00	Etilefrine	593.984, 3.465	25	276608	593.984	3.465	C10H15NO2	127
09:03:00	N-(Trifluoroacetyl)-N,O,O',O''-tetrakis(trimethylsilyl)norepinephrine	593.984, 1.507	23	247804	593.984	1.507	C22H42F3NO4Si4	356
8	N-(Trifluoroacetyl)-N,O,O',O''-tetrakis(trimethylsilyl)norepinephrine	593.984, 1.511	24	156383	593.984	1.511	C22H42F3NO4Si4	357
Blank:3	Sebacic acid, 4-phenylphenyl undecyl ester	593.984, 2.656	118	140651	593.984	2.656	C33H48O4	185
7	Terbutaline, N-trifluoroacetyl-O,O,o-tris(trimethylsilyl)deriv.	593.984, 1.512	33	36642	593.984	1.512	C23H42F3NO4Si3	357
07:02:00	Trifluoroacetamide, N-benzyl-N-methyl-	593.984, 2.866	39	194552	593.984	2.866	C10H10F3NO	217
09:02:00	Trifluoroacetamide, N-benzyl-N-methyl-	593.984, 2.861	45	213507	593.984	2.861	C10H10F3NO	217
7	Trifluoroacetamide, N-benzyl-N-methyl-	593.984, 2.870	50	103209	593.984	2.87	C10H10F3NO	217
Blank:2	Valine, N-methyl-N-allyloxycarbonyl-, heptadecyl ester	593.984, 2.662	146	257094	593.984	2.662	C27H51NO4	185
Blank:3	1,1,3,3,5,5,7,7-Octamethyl-7-(2-methylpropoxy)tetrasiloxan-1-ol	597.984, 1.411	45	249421	597.984	1.411	C12H34O5Si4	284
07:02:00	Acetamide, 2,2,2-trifluoro-N-methyl-	597.984, 3.458	23	210224	597.984	3.458	C3H4F3NO	127
7	Acetamide, 2,2,2-trifluoro-N-methyl-	597.984, 1.366	41	275869	597.984	1.366	C3H4F3NO	127
8	Acetamide, 2,2,2-trifluoro-N-methyl-	597.984, 3.460	13	213391	597.984	3.46	C3H4F3NO	127
9	Acetamide, 2,2,2-trifluoro-N-methyl-	597.984, 1.369	48	525922	597.984	1.369	C3H4F3NO	127
MeOH:2	Cyclopentasiloxane, decamethyl-	597.984, 1.505	22	161998	597.984	1.505	C10H30O5Si5	356
Blank	Dodecane, 2,6,11-trimethyl-	597.984, 1.882	350	462113	597.984	1.882	C15H32	233
7	Etilefrine	597.984, 3.459	17	300982	597.984	3.459	C10H15NO2	78
07:03:00	Hordenin trifluoroacetate	597.984, 3.456	12	207995	597.984	3.456	C12H14F3NO2	127
09:02:00	Hordenin trifluoroacetate	597.984, 3.464	30	310979	597.984	3.464	C12H14F3NO2	105
07:02:00	L-Leucine, 2TMS derivative	597.984, 1.889	651	22390169	597.984	1.889	C12H29NO2Si2	262
07:03:00	L-Leucine, 2TMS derivative	597.984, 1.892	12792	19490443	597.984	1.892	C12H29NO2Si2	262
08:02:00	L-Leucine, 2TMS derivative	597.984, 1.890	34958	26767125	597.984	1.89	C12H29NO2Si2	274
08:03:00	L-Leucine, 2TMS derivative	597.984, 1.891	11612	18377386	597.984	1.891	C12H29NO2Si2	262
09:02:00	L-Leucine, 2TMS derivative	597.984, 1.890	11984	26253369	597.984	1.89	C12H29NO2Si2	262
09:03:00	L-Leucine, 2TMS derivative	597.984, 1.891	8605	17557662	597.984	1.891	C12H29NO2Si2	262
7	L-Leucine, 2TMS derivative	597.984, 1.890	17602	21644789	597.984	1.89	C12H29NO2Si2	262
8	L-Leucine, 2TMS derivative	597.984, 1.890	11336	23389894	597.984	1.89	C12H29NO2Si2	262
9	L-Leucine, 2TMS derivative	597.984, 1.890	1350	21218970	597.984	1.89	C12H29NO2Si2	262
Blank:3	L-Leucine, 2TMS derivative	597.984, 1.889	2889	2958469	597.984	1.889	C12H29NO2Si2	261
08:03:00	N-(Trifluoroacetyl)-N,O,O',O''-tetrakis(trimethylsilyl)norepinephrine	597.984, 1.511	24	92770	597.984	1.511	C22H42F3NO4Si4	356
07:03:00	Sebacic acid, heptyl 4-phenylphenyl ester	597.984, 2.626	66	64196	597.984	2.626	C29H40O4	185
07:03:00	Silanol, trimethyl-, phosphate (3:1)	597.984, 2.075	4923	13686771	597.984	2.075	C9H27O4PSi3	314
08:02:00	Silanol, trimethyl-, phosphate (3:1)	597.984, 2.073	8031	27350090	597.984	2.073	C9H27O4PSi3	314
08:03:00	Silanol, trimethyl-, phosphate (3:1)	597.984, 2.074	1058	20450148	597.984	2.074	C9H27O4PSi3	314
09:03:00	Silanol, trimethyl-, phosphate (3:1)	597.984, 2.073	5285	19383704	597.984	2.073	C9H27O4PSi3	314
7	Silanol, trimethyl-, phosphate (3:1)	597.984, 2.072	5856	15152988	597.984	2.072	C9H27O4PSi3	314
8	Silanol, trimethyl-, phosphate (3:1)	597.984, 2.073	3927	20637709	597.984	2.073	C9H27O4PSi3	314
9	Silanol, trimethyl-, phosphate (3:1)	597.984, 2.072	5748	19846556	597.984	2.072	C9H27O4PSi3	314
07:02:00	Valine, N-methyl-N-allyloxycarbonyl-, octadecyl ester	597.984, 2.625	43	71294	597.984	2.625	C28H53NO4	185
Blank:3	2,3-Dihydroindole-2-one, 5-methoxy-1,3-dimethyl-3-(dimethylamino)methyl	601.984, 3.457	22	915969	601.984	3.457	C14H20N2O2	126
08:02:00	2,4-Pentadienenitrile	601.984, 3.540	20	281278	601.984	3.54	C5H5N	79
08:03:00	3-Oxa-bicyclo[3.2.0]hept-6-ene-2,4-dione	601.984, 3.527	14	176497	601.984	3.527	C6H4O3	79
07:02:00	Benzenemethanol, a-[1-(methylamino)ethyl]-	601.984, 3.485	10	178374	601.984	3.485	C10H15NO	126
08:02:00	Cyclopentasiloxane, decamethyl-	601.984, 1.500	19	49029	601.984	1.5	C10H30O5Si5	356
Blank	Cyclopentasiloxane, decamethyl-	601.984, 1.505	19	60836	601.984	1.505	C10H30O5Si5	356
07:02:00	Glycerol, 3TMS derivative	601.984, 1.775	5589	39626301	601.984	1.775	C12H32O3Si3	306
07:03:00	Glycerol, 3TMS derivative	601.984, 1.778	4702	33576300	601.984	1.778	C12H32O3Si3	306
08:02:00	Glycerol, 3TMS derivative	601.984, 1.775	12056	50407772	601.984	1.775	C12H32O3Si3	306
08:03:00	Glycerol, 3TMS derivative	601.984, 1.777	9467	40777372	601.984	1.777	C12H32O3Si3	307
09:02:00	Glycerol, 3TMS derivative	601.984, 1.776	8665	72884845	601.984	1.776	C12H32O3Si3	307
09:03:00	Glycerol, 3TMS derivative	601.984, 1.776	31565	60542251	601.984	1.776	C12H32O3Si3	307
7	Glycerol, 3TMS derivative	601.984, 1.776	6775	34451841	601.984	1.776	C12H32O3Si3	306
8	Glycerol, 3TMS derivative	601.984, 1.776	11165	41578527	601.984	1.776	C12H32O3Si3	306
9	Glycerol, 3TMS derivative	601.984, 1.776	9577	61738050	601.984	1.776	C12H32O3Si3	307
Blank	Glycerol, 3TMS derivative	601.984, 1.778	575	3818810	601.984	1.778	C12H32O3Si3	294
Blank:2	Glycerol, 3TMS derivative	601.984, 1.776	768	5101419	601.984	1.776	C12H32O3Si3	294
Blank:3	Glycerol, 3TMS derivative	601.984, 1.775	865	6059375	601.984	1.775	C12H32O3Si3	294
07:02:00	Silanol, trimethyl-, phosphate (3:1)	601.984, 2.049	1693	17508780	601.984	2.049	C9H27O4PSi3	314
09:02:00	Silanol, trimethyl-, phosphate (3:1)	601.984, 2.050	1556	24731125	601.984	2.05	C9H27O4PSi3	314
Blank	Silanol, trimethyl-, phosphate (3:1)	601.984, 2.057	109	137720	601.984	2.057	C9H27O4PSi3	314
Blank:2	Silanol, trimethyl-, phosphate (3:1)	601.984, 2.047	336	5947770	601.984	2.047	C9H27O4PSi3	314
Blank:3	Silanol, trimethyl-, phosphate (3:1)	601.984, 2.045	276	5311910	601.984	2.045	C9H27O4PSi3	314
07:02:00	1-Iodo-2-methylundecane	605.984, 1.873	131	578322	605.984	1.873	C12H25I	155
8	1-Triethylsilyloxyheptadecane	605.984, 1.679	27	38974	605.984	1.679	C23H50OSi	342
7	8-(4-Hydroxyphenyl)-1-methyl-3H,6H,7H-imidazo[1,2-g]purine-2,4-dione	605.984, 2.038	40	131301	605.984	2.038	C14H13N5O3	299
7	Acetamide, 2,2,2-trifluoro-N-methyl-	605.984, 3.452	26	214521	605.984	3.452	C3H4F3NO	127
08:03:00	Bisphenol A monomethyl ether, TMS derivative	605.984, 2.035	44	51074	605.984	2.035	C19H26O2Si	314
09:02:00	Bisphenol A monomethyl ether, TMS derivative	605.984, 2.031	27	143099	605.984	2.031	C19H26O2Si	314
7	Cyclopentasiloxane, decamethyl-	605.984, 1.499	27	1042739	605.984	1.499	C10H30O5Si5	357
9	Decane, 2,3,5,8-tetramethyl-	605.984, 1.874	130	571306	605.984	1.874	C14H30	158
07:03:00	Dodecane, 2,7,10-trimethyl-	605.984, 1.876	134	507429	605.984	1.876	C15H32	158
08:02:00	Dodecane, 2,7,10-trimethyl-	605.984, 1.873	208	953337	605.984	1.873	C15H32	158
09:02:00	Dodecane, 2,7,10-trimethyl-	605.984, 1.873	99	606402	605.984	1.873	C15H32	158
Blank	Dodecane, 4,6-dimethyl-	605.984, 1.874	123	229556	605.984	1.874	C14H30	192
Blank:3	Indole	605.984, 0.107	42	563143	605.984	0.107	C8H7N	117
07:02:00	N-(Trifluoroacetyl)-N,O,O',O''-tetrakis(trimethylsilyl)norepinephrine	605.984, 1.500	26	101024	605.984	1.5	C22H42F3NO4Si4	356
07:02:00	Silanol, trimethyl-, phosphate (3:1)	605.984, 2.041	48	114122	605.984	2.041	C9H27O4PSi3	314
08:03:00	Tridecane	605.984, 1.872	132	343437	605.984	1.872	C13H28	158
09:03:00	Tridecane	605.984, 1.873	102	225940	605.984	1.873	C13H28	155
8	Tridecane	605.984, 1.871	193	839376	605.984	1.871	C13H28	155
Blank:2	Tridecane	605.984, 1.875	137	549219	605.984	1.875	C13H28	113
Blank:3	Tridecane	605.984, 1.873	147	365861	605.984	1.873	C13H28	127
Blank	1,3-Dioxolane-2-methanol	609.983, 1.789	38	449623	609.983	1.789	C4H8O3	75
09:02:00	1-Propanamine, 3-dibenzo[b,e]thiepin-11(6H)-ylidene-N,N-dimethyl-, S-oxide	609.983, 3.454	23	177179	609.983	3.454	C19H21NOS	125
08:02:00	2,5-Dimethoxyphenyl isocyanate	609.983, 2.486	49	78543	609.983	2.486	C9H9NO3	179
Blank:2	2-Methoxy-1,3-dioxolane	609.983, 1.764	62	862951	609.983	1.764	C4H8O3	74
08:02:00	2-Pyridinecarboxylic acid	609.983, 3.524	19	163384	609.983	3.524	C6H5NO2	79
8	2-Pyridinecarboxylic acid	609.983, 3.523	28	523079	609.983	3.523	C6H5NO2	102
07:02:00	Cyclohexasiloxane, dodecamethyl-	609.983, 1.669	83	85185	609.983	1.669	C12H36O6Si6	431
09:03:00	Cyclohexasiloxane, dodecamethyl-	609.983, 1.680	65	93800	609.983	1.68	C12H36O6Si6	431
8	Cyclohexasiloxane, dodecamethyl-	609.983, 1.674	62	70275	609.983	1.674	C12H36O6Si6	431
Blank:3	Cyclohexasiloxane, dodecamethyl-	609.983, 1.673	56	78904	609.983	1.673	C12H36O6Si6	431
08:03:00	Cyclopentasiloxane, decamethyl-	609.983, 1.501	23	71600	609.983	1.501	C10H30O5Si5	357
8	Cyclopentasiloxane, decamethyl-	609.983, 1.494	21	270743	609.983	1.494	C10H30O5Si5	357
07:02:00	Hexane, 2,5-dimethyl-2,5-bis(trimethylsilyloxy)-	609.983, 1.784	421	891811	609.983	1.784	C14H34O2Si2	187
07:03:00	Hexane, 2,5-dimethyl-2,5-bis(trimethylsilyloxy)-	609.983, 1.787	362	798735	609.983	1.787	C14H34O2Si2	187
08:02:00	Hexane, 2,5-dimethyl-2,5-bis(trimethylsilyloxy)-	609.983, 1.784	979	1969099	609.983	1.784	C14H34O2Si2	205
08:03:00	Hexane, 2,5-dimethyl-2,5-bis(trimethylsilyloxy)-	609.983, 1.787	845	1626389	609.983	1.787	C14H34O2Si2	205
09:02:00	Hexane, 2,5-dimethyl-2,5-bis(trimethylsilyloxy)-	609.983, 1.784	826	2083905	609.983	1.784	C14H34O2Si2	187
09:03:00	Hexane, 2,5-dimethyl-2,5-bis(trimethylsilyloxy)-	609.983, 1.784	750	1785523	609.983	1.784	C14H34O2Si2	205
7	Hexane, 2,5-dimethyl-2,5-bis(trimethylsilyloxy)-	609.983, 1.784	335	680437	609.983	1.784	C14H34O2Si2	198
8	Hexane, 2,5-dimethyl-2,5-bis(trimethylsilyloxy)-	609.983, 1.785	717	1504781	609.983	1.785	C14H34O2Si2	198
9	Hexane, 2,5-dimethyl-2,5-bis(trimethylsilyloxy)-	609.983, 1.784	814	1668764	609.983	1.784	C14H34O2Si2	187
Blank:2	Hexane, 2,5-dimethyl-2,5-bis(trimethylsilyloxy)-	609.983, 1.784	77	195910	609.983	1.784	C14H34O2Si2	205
Blank:3	Hexane, 2,5-dimethyl-2,5-bis(trimethylsilyloxy)-	609.983, 1.782	130	296549	609.983	1.782	C14H34O2Si2	205
07:02:00	Hexane, 3,3,4,4-tetrafluoro-	609.983, 3.526	17	287568	609.983	3.526	C6H10F4	79
9	Hordenin trifluoroacetate	609.983, 3.454	21	399881	609.983	3.454	C12H14F3NO2	190
07:03:00	N-(Trifluoroacetyl)-N,O,O',O''-tetrakis(trimethylsilyl)norepinephrine	609.983, 1.494	26	89102	609.983	1.494	C22H42F3NO4Si4	357
07:03:00	nicotinic acid	609.983, 2.653	43	68501	609.983	2.653
08:02:00	nicotinic acid	609.983, 2.642	26	57849	609.983	2.642
Blank:3	Benzeneethanamine, N-[(pentafluorophenyl)methylene]-ß,4-bis[(trimethylsilyl)oxy]-	613.983, 1.690	191	2536707	613.983	1.69	C21H26F5NO2Si2	356
MeOH:3	Cyclohexasiloxane, dodecamethyl-	613.983, 1.676	301	10666146	613.983	1.676	C12H36O6Si6	432
Blank:3	Etilefrine	613.983, 3.450	26	241806	613.983	3.45	C10H15NO2	127
08:02:00	Isonicotinic Acid, TMS derivative	613.983, 2.617	452	736903	613.983	2.617	C9H13NO2Si	195
8	Isonicotinic Acid, TMS derivative	613.983, 2.616	308	559821	613.983	2.616	C9H13NO2Si	195
08:02:00	L-Threonine, 2TMS derivative	613.983, 2.082	61	708916	613.983	2.082	C10H25NO3Si2	221
08:03:00	L-Threonine, 2TMS derivative	613.983, 2.082	85	688147	613.983	2.082	C10H25NO3Si2	220
07:02:00	Niacin, TMS derivative	613.983, 2.617	551	1062442	613.983	2.617	C9H13NO2Si	195
07:03:00	Niacin, TMS derivative	613.983, 2.618	478	793501	613.983	2.618	C9H13NO2Si	195
08:03:00	Niacin, TMS derivative	613.983, 2.617	674	559644	613.983	2.617	C9H13NO2Si	195
09:02:00	Niacin, TMS derivative	613.983, 2.617	253	286275	613.983	2.617	C9H13NO2Si	182
09:03:00	Niacin, TMS derivative	613.983, 2.618	113	233720	613.983	2.618	C9H13NO2Si	182
7	Niacin, TMS derivative	613.983, 2.617	487	936122	613.983	2.617	C9H13NO2Si	195
9	Niacin, TMS derivative	613.983, 2.613	204	233496	613.983	2.613	C9H13NO2Si	182
Blank:2	Norephedrine, TBDMS derivative	613.983, 1.905	152	516806	613.983	1.905	C15H27NOSi	251
7	Tris(tert-butyldimethylsilyloxy)arsane	613.983, 1.342	28	497187	613.983	1.342	C18H45AsO3Si3	234
07:02:00	Undecane, 2,8-dimethyl-	613.983, 1.933	50	744493	613.983	1.933	C13H28	157
Blank	1-Aminocyclopentanecarboxylic acid, N-methoxycarbonyl-, undecyl ester	617.983, 2.072	68	82203	617.983	2.072	C19H35NO4	216
08:03:00	2,2-Dimethyl-2-sila-1,3-dioxacyclohexane	617.983, 3.833	25	108595	617.983	3.833	C5H12O2Si	117
7	2-[3,5-Dichlorophenyl]-4-[[2-[dimethylamino]-1-methylethyl]amino]-6-[trichloromethyl]-S-triazine	617.983, 3.455	28	951373	617.983	3.455	C15H16Cl5N5	121
09:02:00	2-Deoxyerythritol	617.983, 1.745	115	355947	617.983	1.745
9	2-Deoxyerythritol	617.983, 1.743	100	306343	617.983	1.743
07:02:00	Benzeneacetic acid, TMS derivative	617.983, 2.572	211	1076726	617.983	2.572	C11H16O2Si	193
07:03:00	Benzeneacetic acid, TMS derivative	617.983, 2.576	175	855804	617.983	2.576	C11H16O2Si	193
08:02:00	Benzeneacetic acid, TMS derivative	617.983, 2.574	604	3284817	617.983	2.574	C11H16O2Si	195
08:03:00	Benzeneacetic acid, TMS derivative	617.983, 2.575	519	2564762	617.983	2.575	C11H16O2Si	194
09:02:00	Benzeneacetic acid, TMS derivative	617.983, 2.574	143	752539	617.983	2.574	C11H16O2Si	193
09:03:00	Benzeneacetic acid, TMS derivative	617.983, 2.574	131	617302	617.983	2.574	C11H16O2Si	193
7	Benzeneacetic acid, TMS derivative	617.983, 2.572	190	975793	617.983	2.572	C11H16O2Si	193
8	Benzeneacetic acid, TMS derivative	617.983, 2.574	515	2592161	617.983	2.574	C11H16O2Si	194
9	Benzeneacetic acid, TMS derivative	617.983, 2.573	130	629219	617.983	2.573	C11H16O2Si	165
Blank	Benzeneacetic acid, TMS derivative	617.983, 2.578	60	279644	617.983	2.578	C11H16O2Si	164
Blank:2	Benzeneacetic acid, TMS derivative	617.983, 2.573	77	373298	617.983	2.573	C11H16O2Si	164
Blank:3	Benzeneacetic acid, TMS derivative	617.983, 2.574	71	393184	617.983	2.574	C11H16O2Si	193
09:02:00	Cyclopentasiloxane, decamethyl-	617.983, 1.483	25	72117	617.983	1.483	C10H30O5Si5	357
8	Cyclopentasiloxane, decamethyl-	617.983, 1.483	23	63893	617.983	1.483	C10H30O5Si5	357
Blank:3	Cyclopentasiloxane, decamethyl-	617.983, 1.481	17	55867	617.983	1.481	C10H30O5Si5	357
08:03:00	Dodecane, 2,7,10-trimethyl-	617.983, 1.870	249	506840	617.983	1.87	C15H32	220
08:02:00	Dodecane, 4,6-dimethyl-	617.983, 1.868	120	628865	617.983	1.868	C14H30	155
09:03:00	Hordenin trifluoroacetate	617.983, 3.448	14	195013	617.983	3.448	C12H14F3NO2	69
07:02:00	Indole	617.983, 3.841	27	111290	617.983	3.841	C8H7N	117
7	Indole	617.983, 3.838	29	122922	617.983	3.838	C8H7N	117
Blank:3	Indole	617.983, 3.843	48	726725	617.983	3.843	C8H7N	117
MeOH:3	Indole	617.983, 3.839	42	246788	617.983	3.839	C8H7N	117
MeOH:4	Indole	617.983, 3.846	23	210126	617.983	3.846	C8H7N	117
07:02:00	L-Isoleucine, 2TMS derivative	617.983, 1.890	3488	9135559	617.983	1.89	C12H29NO2Si2	262
07:03:00	L-Isoleucine, 2TMS derivative	617.983, 1.894	3591	7854521	617.983	1.894	C12H29NO2Si2	261
08:02:00	L-Isoleucine, 2TMS derivative	617.983, 1.892	2272	11600889	617.983	1.892	C12H29NO2Si2	262
08:03:00	L-Isoleucine, 2TMS derivative	617.983, 1.892	4702	7919078	617.983	1.892	C12H29NO2Si2	261
09:02:00	L-Isoleucine, 2TMS derivative	617.983, 1.892	3573	10643936	617.983	1.892	C12H29NO2Si2	262
09:03:00	L-Isoleucine, 2TMS derivative	617.983, 1.892	6005	7317239	617.983	1.892	C12H29NO2Si2	261
7	L-Isoleucine, 2TMS derivative	617.983, 1.891	3394	8651941	617.983	1.891	C12H29NO2Si2	261
8	L-Isoleucine, 2TMS derivative	617.983, 1.892	2799	9722493	617.983	1.892	C12H29NO2Si2	262
9	L-Isoleucine, 2TMS derivative	617.983, 1.893	1407	8547553	617.983	1.893	C12H29NO2Si2	284
Blank:2	L-Isoleucine, 2TMS derivative	617.983, 1.893	360	495608	617.983	1.893	C12H29NO2Si2	232
Blank:3	L-Isoleucine, 2TMS derivative	617.983, 1.892	562	1400210	617.983	1.892	C12H29NO2Si2	233
Blank	L-Norleucine, 2TMS derivative	617.983, 1.892	127	224695	617.983	1.892	C12H29NO2Si2	232
07:02:00	L-Proline, 2TMS derivative	617.983, 2.069	2040	5972371	617.983	2.069	C11H25NO2Si2	245
07:03:00	L-Proline, 2TMS derivative	617.983, 2.072	2062	5271914	617.983	2.072	C11H25NO2Si2	244
08:02:00	L-Proline, 2TMS derivative	617.983, 2.070	2767	8955543	617.983	2.07	C11H25NO2Si2	244
08:03:00	L-Proline, 2TMS derivative	617.983, 2.071	1902	5568541	617.983	2.071	C11H25NO2Si2	248
09:02:00	L-Proline, 2TMS derivative	617.983, 2.070	2761	9922206	617.983	2.07	C11H25NO2Si2	248
09:03:00	L-Proline, 2TMS derivative	617.983, 2.065	2284	5834830	617.983	2.065	C11H25NO2Si2	248
7	L-Proline, 2TMS derivative	617.983, 2.069	2408	6271092	617.983	2.069	C11H25NO2Si2	244
8	L-Proline, 2TMS derivative	617.983, 2.070	3151	8706929	617.983	2.07	C11H25NO2Si2	257
9	L-Proline, 2TMS derivative	617.983, 2.070	2608	7876694	617.983	2.07	C11H25NO2Si2	245
Blank:2	L-Proline, 2TMS derivative	617.983, 2.070	472	614351	617.983	2.07	C11H25NO2Si2	217
Blank:3	L-Proline, 2TMS derivative	617.983, 2.059	136	779789	617.983	2.059	C11H25NO2Si2	219
8	Octane, 2,3,3-trimethyl-	617.983, 1.864	98	557717	617.983	1.864	C11H24	162
Blank:2	Tridecane	617.983, 1.866	112	483656	617.983	1.866	C13H28	151
Blank:3	Tridecane	617.983, 1.862	93	504210	617.983	1.862	C13H28	127
7	Undecane, 2,9-dimethyl-	617.983, 1.864	68	429287	617.983	1.864	C13H28	173
Blank	Undecane, 4,8-dimethyl-	617.983, 1.868	45	250194	617.983	1.868	C13H28	159
7	1,2-Benzisothiazol-3-amine, TBDMS derivative	621.983, 1.353	44	457720	621.983	1.353	C13H20N2SSi	221
08:03:00	1-Octanol, 2-butyl-	621.983, 1.929	77	424929	621.983	1.929	C12H26O	187
08:03:00	2,4-Pentadienenitrile	621.983, 3.521	20	151507	621.983	3.521	C5H5N	79
09:03:00	2,4-Pentadienenitrile	621.983, 3.521	18	222321	621.983	3.521	C5H5N	79
9	2,4-Pentadienenitrile	621.983, 3.512	18	208922	621.983	3.512	C5H5N	79
07:03:00	2-Butenedioic acid, (Z)-, 2TMS derivative	621.983, 2.301	46	184423	621.983	2.301	C10H20O4Si2	245
08:02:00	2-Butenedioic acid, (Z)-, 2TMS derivative	621.983, 2.299	61	232346	621.983	2.299	C10H20O4Si2	245
7	2-Butenedioic acid, (Z)-, 2TMS derivative	621.983, 2.297	50	233840	621.983	2.297	C10H20O4Si2	245
8	2-Butenedioic acid, (Z)-, 2TMS derivative	621.983, 2.299	48	194629	621.983	2.299	C10H20O4Si2	245
07:02:00	2-Butenoic acid, 3-methyl-2-[(trimethylsilyl)oxy]-, trimethylsilyl ester	621.983, 2.300	65	250767	621.983	2.3	C11H24O3Si2	245
9	2-Butenoic acid, 3-methyl-2-[(trimethylsilyl)oxy]-, trimethylsilyl ester	621.983, 2.297	39	160871	621.983	2.297	C11H24O3Si2	245
09:03:00	2-Ethylhexanal ethylene glycol acetal	621.983, 2.300	31	174055	621.983	2.3	C10H20O2	147
Blank	Cyclohexasiloxane, dodecamethyl-	621.983, 1.651	106	973059	621.983	1.651	C12H36O6Si6	431
Blank:2	Cyclohexasiloxane, dodecamethyl-	621.983, 1.661	163	2363891	621.983	1.661	C12H36O6Si6	432
MeOH:2	Cyclohexasiloxane, dodecamethyl-	621.983, 1.655	97	1755050	621.983	1.655	C12H36O6Si6	431
MeOH:4	Cyclohexasiloxane, dodecamethyl-	621.983, 1.661	439	7437297	621.983	1.661	C12H36O6Si6	432
MeOH:7	Indole	621.983, 3.785	22	87003	621.983	3.785	C8H7N	117
Blank:3	2-[3,5-Dichlorophenyl]-4-[[2-[dimethylamino]-1-methylethyl]amino]-6-[trichloromethyl]-S-triazine	625.982, 3.447	29	461032	625.982	3.447	C15H16Cl5N5	103
09:02:00	Cyclopentasiloxane, decamethyl-	625.982, 1.479	24	67348	625.982	1.479	C10H30O5Si5	357
07:02:00	Glycine, 3TMS derivative	625.982, 1.917	3166	5366695	625.982	1.917	C11H29NO2Si3	278
07:03:00	Glycine, 3TMS derivative	625.982, 1.919	3303	4475894	625.982	1.919	C11H29NO2Si3	278
08:02:00	Glycine, 3TMS derivative	625.982, 1.917	938	8419745	625.982	1.917	C11H29NO2Si3	278
08:03:00	Glycine, 3TMS derivative	625.982, 1.919	1167	6536270	625.982	1.919	C11H29NO2Si3	278
09:02:00	Glycine, 3TMS derivative	625.982, 1.917	859	8661867	625.982	1.917	C11H29NO2Si3	278
09:03:00	Glycine, 3TMS derivative	625.982, 1.919	1312	6748060	625.982	1.919	C11H29NO2Si3	278
7	Glycine, 3TMS derivative	625.982, 1.917	991	4495323	625.982	1.917	C11H29NO2Si3	278
8	Glycine, 3TMS derivative	625.982, 1.918	721	6967051	625.982	1.918	C11H29NO2Si3	278
9	Glycine, 3TMS derivative	625.982, 1.917	1071	7089090	625.982	1.917	C11H29NO2Si3	278
Blank:2	Glycine, 3TMS derivative	625.982, 1.916	122	643907	625.982	1.916	C11H29NO2Si3	276
Blank:3	Glycine, 3TMS derivative	625.982, 1.916	164	767090	625.982	1.916	C11H29NO2Si3	277
MeOH:7	Hexane, 3,4-bis(1,1-dimethylethyl)-2,2,5,5-tetramethyl-	625.982, 1.972	15	85468	625.982	1.972	C18H38	71
Blank:2	Pyruvic acid, TMS derivative	625.982, 2.235	136	339764	625.982	2.235	C6H12O3Si	145
08:02:00	2-[3,5-Dichlorophenyl]-4-[[2-[dimethylamino]-1-methylethyl]amino]-6-[trichloromethyl]-S-triazine	629.982, 3.442	24	150366	629.982	3.442	C15H16Cl5N5	178
8	2-Isopropyl-5-methyl-1-heptanol	629.982, 1.928	99	1048168	629.982	1.928	C11H24O	176
07:02:00	2-Pyridinecarboxylic acid	629.982, 3.510	17	217024	629.982	3.51	C6H5NO2	79
7	2-Pyridinecarboxylic acid	629.982, 3.516	19	208903	629.982	3.516	C6H5NO2	79
7	4-tert-Octylphenol, TMS derivative	629.982, 1.354	43	1340071	629.982	1.354	C17H30OSi	221
9	Alanine, N-methyl-n-propargyloxycarbonyl-, heptyl ester	629.982, 2.461	66	85262	629.982	2.461	C15H25NO4	141
09:03:00	Alanine, N-methyl-n-propargyloxycarbonyl-, hexyl ester	629.982, 2.462	72	88453	629.982	2.462	C14H23NO4	141
Blank	Alanine, N-methyl-n-propargyloxycarbonyl-, hexyl ester	629.982, 2.464	65	73506	629.982	2.464	C14H23NO4	141
7	Alanine, N-methyl-n-propargyloxycarbonyl-, isobutyl ester	629.982, 2.466	68	91975	629.982	2.466	C12H19NO4	218
07:02:00	Butanedioic acid, 2TMS derivative	629.982, 2.145	6439	41119327	629.982	2.145	C10H22O4Si2	262
07:03:00	Butanedioic acid, 2TMS derivative	629.982, 2.149	5441	34327435	629.982	2.149	C10H22O4Si2	262
08:02:00	Butanedioic acid, 2TMS derivative	629.982, 2.144	2270	12220951	629.982	2.144	C10H22O4Si2	262
08:03:00	Butanedioic acid, 2TMS derivative	629.982, 2.146	1997	9612455	629.982	2.146	C10H22O4Si2	262
09:02:00	Butanedioic acid, 2TMS derivative	629.982, 2.144	2475	12413951	629.982	2.144	C10H22O4Si2	262
09:03:00	Butanedioic acid, 2TMS derivative	629.982, 2.146	2103	10147465	629.982	2.146	C10H22O4Si2	262
7	Butanedioic acid, 2TMS derivative	629.982, 2.147	7358	35399371	629.982	2.147	C10H22O4Si2	262
8	Butanedioic acid, 2TMS derivative	629.982, 2.146	2130	9862263	629.982	2.146	C10H22O4Si2	262
9	Butanedioic acid, 2TMS derivative	629.982, 2.146	1857	10306967	629.982	2.146	C10H22O4Si2	262
Blank	Butanedioic acid, 2TMS derivative	629.982, 2.149	91	284530	629.982	2.149	C10H22O4Si2	248
Blank:2	Butanedioic acid, 2TMS derivative	629.982, 2.146	214	671952	629.982	2.146	C10H22O4Si2	248
Blank:3	Butanedioic acid, 2TMS derivative	629.982, 2.147	254	996906	629.982	2.147	C10H22O4Si2	248
09:03:00	Etilefrine	629.982, 3.446	22	191278	629.982	3.446	C10H15NO2	99
8	Etilefrine	629.982, 3.439	22	167857	629.982	3.439	C10H15NO2	166
09:02:00	Glycine, N-ethyl-n-propargyloxycarbonyl-, propargyl ester	629.982, 2.462	111	107833	629.982	2.462	C11H13NO4	141
07:02:00	1-Deoxy-1-(methylamino)-D-galactitol, N,O,O,O,O,O-hexa(trifluoroacetyl)-	633.982, 2.445	27	45596	633.982	2.445	C19H11F18NO11	141
09:03:00	2-Decene, 4-methyl-, (Z)-	633.982, 1.932	49	240780	633.982	1.932	C11H22	154
Blank	2-Decene, 4-methyl-, (Z)-	633.982, 1.933	56	342893	633.982	1.933	C11H22	154
08:03:00	2-Pyridinecarboxylic acid	633.982, 3.509	16	152038	633.982	3.509	C6H5NO2	79
7	4-Octene, 2,3,7-trimethyl-, [S-(E)]-	633.982, 1.937	43	390434	633.982	1.937	C11H22	154
09:02:00	Alanine, N-methyl-n-propargyloxycarbonyl-, hexyl ester	633.982, 2.673	30	27248	633.982	2.673	C14H23NO4	140
07:02:00	Cyclohexasiloxane, dodecamethyl-	633.982, 1.633	2281	21110844	633.982	1.633	C12H36O6Si6	434
07:03:00	Cyclohexasiloxane, dodecamethyl-	633.982, 1.636	4038	31985409	633.982	1.636	C12H36O6Si6	434
08:02:00	Cyclohexasiloxane, dodecamethyl-	633.982, 1.633	3439	26885140	633.982	1.633	C12H36O6Si6	434
08:03:00	Cyclohexasiloxane, dodecamethyl-	633.982, 1.636	5216	36555027	633.982	1.636	C12H36O6Si6	434
09:02:00	Cyclohexasiloxane, dodecamethyl-	633.982, 1.633	3662	26663069	633.982	1.633	C12H36O6Si6	435
[truncated: 6,348 more rows]

## Sheet: 1011BM
Sample	Name	R.T. (s)	Peak S/N	Area	1st Dimension Time (s)	2nd Dimension Time (s)	Formula	Observed Ion m/z
MeOH:4	2-Butanone, 1-(acetyloxy)-	350, 1.681	119	9144413	350	1.681	C6H10O3	57
MeOH:2	2H-Tetrazole, 2-methyl-	350, 1.755	12	619996	350	1.755	C2H4N4	56
Blank:3	Acetamide, 2-[bis(2-cyanoethyl)amino]-N-(4-nitrophenyl)-	350, 3.905	52	256280	350	3.905	C14H15N5O3	224
MeOH:7	Cyclotetrasiloxane, octamethyl-	350, 3.670	29	1923368	350	3.67	C8H24O4Si4	283
MeOH:2	Decane	350, 3.907	84	295830	350	3.907	C10H22	113
MeOH:4	Decane	350, 3.911	143	257165	350	3.911	C10H22	142
MeOH:2	Propanoic acid, anhydride	350, 2.902	30	54661	350	2.902	C6H10O3	75
11:02:00	Quinine, tert-Butyldimethylsilyl ether	350, 3.896	98	1271425	350	3.896	C26H38N2O2Si	200
MeOH:7	Undecane, 4,7-dimethyl-	350, 3.909	85	270267	350	3.909	C13H28	113
11:02:00	2,3-Dihydroindole-2-one, 5-methoxy-1,3-dimethyl-3-(dimethylamino)methyl	354, 0.110	34	1446314	354	0.11	C14H20N2O2	233
11:03:00	2,3-Dihydroindole-2-one, 5-methoxy-1,3-dimethyl-3-(dimethylamino)methyl	354, 2.027	37	1627630	354	2.027	C14H20N2O2	175
Blank:3	2,3-Dihydroindole-2-one, 5-methoxy-1,3-dimethyl-3-(dimethylamino)methyl	354, 1.523	27	293819	354	1.523	C14H20N2O2	131
Blank:4	2,4-Pentadienenitrile	354, 3.754	12	493672	354	3.754	C5H5N	79
10:03:00	2-Pyridinecarboxylic acid	354, 3.744	13	643967	354	3.744	C6H5NO2	79
11:03:00	2-Pyridinecarboxylic acid	354, 3.753	11	499479	354	3.753	C6H5NO2	79
Blank:4	2-tert-Butylcyclohexyl ethylphosphonofluoridate	354, 2.725	58	182657	354	2.725	C12H24FO2P	123
11	4-((5-Ethenyl-1-azabicyclo(2,2,2)octan-2-yl)oxymethyl)-6-methoxy-quinoline	354, 1.834	87	175209	354	1.834	C20H24N2O2	189
11:02:00	4-(4-Chlorophenyl)-N,N,2,3-tetramethyl-3-[(trimethylsilyl)oxy]butan-1-amine	354, 2.031	24	1520736	354	2.031	C17H30ClNOSi	175
MeOH:4	Cyclotetrasiloxane, octamethyl-	354, 3.767	36	1539277	354	3.767	C8H24O4Si4	284
MeOH:4	Cyclotetrasiloxane, octamethyl-	354, 1.611	37	1314955	354	1.611	C8H24O4Si4	283
MeOH:7	Cyclotetrasiloxane, octamethyl-	354, 3.715	59	2791487	354	3.715	C8H24O4Si4	284
10:03:00	Ethylamine, 2-((p-bromo-a-methyl-a-phenylbenzyl)oxy)-N,N-dimethyl-	354, 2.032	34	1841473	354	2.032	C18H22BrNO	175
10:02:00	Etilefrine	354, 2.032	36	832628	354	2.032	C10H15NO2	160
11:03:00	L-2-Aminobutyric acid, N-dimethylaminomethylene-, butyl ester	354, 2.719	72	263219	354	2.719	C11H22N2O2	128
11	N-Dimethylaminomethyl-tert.-butyl-isopropylphosphine	354, 2.031	72	2936304	354	2.031	C10H24NP	160
MeOH:2	Oxalic acid, isobutyl pentyl ester	354, 1.841	18	91466	354	1.841	C11H20O4	71
10:02:00	Propylene glycol, 2TMS derivative	354, 1.742	170	1371730	354	1.742	C9H24O2Si2	205
10:02:00	Propylene glycol, 2TMS derivative	354, 3.890	79	855427	354	3.89	C9H24O2Si2	149
10:03:00	Propylene glycol, 2TMS derivative	354, 1.742	95	2138965	354	1.742	C9H24O2Si2	205
10:03:00	Propylene glycol, 2TMS derivative	354, 3.880	235	1092830	354	3.88	C9H24O2Si2	205
11:02:00	Propylene glycol, 2TMS derivative	354, 1.741	163	4574000	354	1.741	C9H24O2Si2	206
11:02:00	Propylene glycol, 2TMS derivative	354, 3.872	196	1763998	354	3.872	C9H24O2Si2	205
11:03:00	Propylene glycol, 2TMS derivative	354, 1.745	246	1818556	354	1.745	C9H24O2Si2	233
11:03:00	Propylene glycol, 2TMS derivative	354, 3.872	119	1144483	354	3.872	C9H24O2Si2	205
10	Propylene glycol, 2TMS derivative	354, 1.743	116	1181946	354	1.743	C9H24O2Si2	205
10	Propylene glycol, 2TMS derivative	354, 3.886	243	731563	354	3.886	C9H24O2Si2	202
11	Propylene glycol, 2TMS derivative	354, 1.746	180	2216518	354	1.746	C9H24O2Si2	205
11	Propylene glycol, 2TMS derivative	354, 3.869	360	1302347	354	3.869	C9H24O2Si2	205
10:02:00	Spiro[bicyclo[2.2.1]heptane-2,2'-[1,3]dioxolane]-3-one, 1,7,7-trimethyl-	354, 2.722	83	246373	354	2.722	C12H18O3	128
10	Spiro[bicyclo[2.2.1]heptane-2,2'-[1,3]dioxolane]-3-one, 1,7,7-trimethyl-	354, 2.719	109	252360	354	2.719	C12H18O3	114
Blank:3	Trimethyl(2-methyl-1-propenyl)silane	354, 2.722	100	325784	354	2.722	C7H16Si	128
11:02:00	1-Dimethylaminohexane	357.999, 1.543	24	314666	357.999	1.543	C8H19N	100
11:03:00	1H-Pyrrole-2,5-dione	357.999, 3.301	42	438636	357.999	3.301	C4H3NO2	97
Blank:3	2,4-Pentadienenitrile	357.999, 3.739	18	675853	357.999	3.739	C5H5N	79
10:02:00	2-Pyridinecarboxylic acid	357.999, 1.687	40	770465	357.999	1.687	C6H5NO2	171
11:02:00	2-Pyridinecarboxylic acid	357.999, 1.690	42	1492752	357.999	1.69	C6H5NO2	80
10	2-Pyridinecarboxylic acid	357.999, 1.687	34	919022	357.999	1.687	C6H5NO2	79
10:02:00	4-Methoxy-6-morpholinomethyl-1,3,5-triazin-2-amine	357.999, 2.215	51	85518	357.999	2.215	C9H15N5O2	197
Blank	Alanine, N-methyl-n-propargyloxycarbonyl-, hexyl ester	357.999, 2.215	45	71754	357.999	2.215	C14H23NO4	140
Blank:4	Alanylalanine, N,N'-dimethyl-N'-propargyloxycarbonyl-, decyl ester	357.999, 2.220	55	97690	357.999	2.22	C22H38N2O5	176
MeOH:4	Cyclotetrasiloxane, octamethyl-	357.999, 3.968	52	2324733	357.999	3.968	C8H24O4Si4	283
MeOH:7	Cyclotetrasiloxane, octamethyl-	357.999, 3.832	105	3847227	357.999	3.832	C8H24O4Si4	285
10:03:00	Ethanol, tert-butyldimethylsilyl ether	357.999, 2.110	216	3799868	357.999	2.11	C8H20OSi	161
10	Ethanol, tert-butyldimethylsilyl ether	357.999, 2.106	116	1302913	357.999	2.106	C8H20OSi	183
11	Ethanol, tert-butyldimethylsilyl ether	357.999, 2.108	118	1164113	357.999	2.108	C8H20OSi	161
Blank	Ethanol, tert-butyldimethylsilyl ether	357.999, 2.103	90	1334735	357.999	2.103	C8H20OSi	147
Blank:2	Ethanol, tert-butyldimethylsilyl ether	357.999, 2.100	239	3694879	357.999	2.1	C8H20OSi	161
Blank:4	Etilefrine	357.999, 3.565	22	374985	357.999	3.565	C10H15NO2	165
11:03:00	Formic acid, TBDMS derivative	357.999, 2.108	117	1200909	357.999	2.108	C7H16O2Si	161
10:02:00	Formic acid, TMS derivative	357.999, 2.106	121	1351860	357.999	2.106	C4H10O2Si	115
11:02:00	Formic acid, TMS derivative	357.999, 2.113	210	4534299	357.999	2.113	C4H10O2Si	115
Blank:3	Formic acid, TMS derivative	357.999, 2.105	143	1475470	357.999	2.105	C4H10O2Si	115
Blank:4	Formic acid, TMS derivative	357.999, 2.111	237	4722576	357.999	2.111	C4H10O2Si	115
10:02:00	Hexane, 3,3,4,4-tetrafluoro-	357.999, 3.741	17	580534	357.999	3.741	C6H10F4	79
10	Phthalic acid, 3,5-dimethylphenyl 4-methoxyphenyl ester	357.999, 1.748	62	169441	357.999	1.748	C23H20O5	255
Blank:3	Phthalic acid, 3,5-dimethylphenyl 4-methoxyphenyl ester	357.999, 1.741	60	222308	357.999	1.741	C23H20O5	255
11:03:00	Phthalic acid, di(3,4-dimethylphenyl) ester	357.999, 1.739	83	294950	357.999	1.739	C24H22O4	254
Blank:2	Semioxamazide	357.999, 1.377	13	147455	357.999	1.377	C2H5N3O2	103
11:02:00	1,3-Oxathiolane, 2-[[(2-chloroethyl)thio]methyl]-2-methyl-	361.999, 2.109	24	198538	361.999	2.109	C7H13ClOS2	103
Blank:4	1-[2,4-Bis(trimethylsiloxy)phenyl]-2-[(4-trimethylsiloxy)phenyl]propan-1-one	361.999, 1.617	22	860759	361.999	1.617	C24H38O4Si3	283
Blank	1-Pentene, 4,4-dimethyl-1,3-diphenyl-1-(trimethylsilyloxy)-	361.999, 1.611	15	259702	361.999	1.611	C22H30OSi	283
[truncated: 8,636 more rows]
